# Supplementary material for: Shiitake Mushroom-Derived Vesicle-like Nanoparticles Improve Cognitive Function and Reshape Gut Microbiota and Fecal Metabolome in Aged Mice
Source: Nutrients. 2025 Sep 8;17(17):2902. doi: 10.3390/nu17172902 (PMC12430123; doi:10.3390/nu17172902)
Supplement: Supplementary file 1 [file nutrients-17-02902-s001.zip]

Archive with 11 entries (8 files):
- nutrients-3832144-supplementary/__MACOSX/
- nutrients-3832144-supplementary/__MACOSX/supplementary files/
- nutrients-3832144-supplementary/__MACOSX/supplementary files/._2-supple figures-r2.pdf
- nutrients-3832144-supplementary/__MACOSX/supplementary files/._Table S1-final copy 2.xlsx
- nutrients-3832144-supplementary/__MACOSX/supplementary files/._Table S2-final copy 2.xlsx
- nutrients-3832144-supplementary/__MACOSX/supplementary files/._Table S3-final copy 2.xlsx
- nutrients-3832144-supplementary/supplementary files/
- nutrients-3832144-supplementary/supplementary files/2-supple figures-r2.pdf
- nutrients-3832144-supplementary/supplementary files/Table S1-final copy 2.xlsx
- nutrients-3832144-supplementary/supplementary files/Table S2-final copy 2.xlsx
- nutrients-3832144-supplementary/supplementary files/Table S3-final copy 2.xlsx
