# Supplementary material for: Shiitake Mushroom-Derived Vesicle-like Nanoparticles Improve Cognitive Function and Reshape Gut Microbiota and Fecal Metabolome in Aged Mice
Source: Nutrients. 2025 Sep 8;17(17):2902. doi: 10.3390/nu17172902 (PMC12430123; doi:10.3390/nu17172902)
Supplement: Supplementary file 1 [file nutrients-17-02902-s001.zip › nutrients-3832144-supplementary/supplementary files/Table S1-final copy 2.xlsx]

## Sheet: Sheet1
Supplementary Table 1: Levels of 33 genera were significantly affected by S-VLN treatment
	Genera								Relative abundance								p.value	fdr	PBS_Median	PBS_SD	S-VLN_Median	S-VLN_SD
		PBS control group								S-VLN treatment group
		SM1	SM2	SM3	SM4	SM5	SM6	SM7	SM8	SM9	SM10	SM11	SM12	SM13	SM14	SM15
upregulated genera	Dubosiella	0.0725062	0.0257975	0.0021081	0.00182226	0.000348373	0.0254402	0.00885225	0.00568116	0.214705	0.198474	0.067504	0.0969995	0.0395984	0.0519612	0.0379101	0.00547855	0.256883	0.0072667	0.0243431	0.067504	0.0749704
	Turicibacter	0.0536584	0.0231891	0.00166147	0.000625285	0.000714611	0.00847707	0.00480576	0.000276912	0.0576334	0.0485846	0.0448597	0.0931853	0.0279949	0.0357752	0.0588214	0.00547855	0.256883	0.00323362	0.0186126	0.0485846	0.0211166
	Enterorhabdus	0.0202682	0.0147925	0.024002	0.0119876	0.00907556	0.0184816	0.00789645	0.00811084	0.0427427	0.0378387	0.0248149	0.0496297	0.0514699	0.030764	0.0368025	0.00119375	0.16792	0.01339	0.00608773	0.0378387	0.00963987
	Clostridia_UCG-014	0.00840561	0.00845921	0.00243861	0.000366238	0.000312642	0.00404649	0.011407	0.0282986	0.0103619	0.0189372	0.0156589	0.0198037	0.0531313	0.0396252	0.0219654	0.0108964	0.383188	0.00622605	0.00916466	0.0198037	0.0151487
	Candidatus_Saccharimonas	1.78653e-05	0	0.000357306	8.03938e-05	0	0.00152748	0.000741409	0.00108978	0.000580622	0.00528812	0.0138724	0.0101921	0.0146674	0.00612779	0.014846	0.00378224	0.256883	0.00021885	0.00058388	0.0101921	0.00552907
	Faecalibaculum	0	0	0	0	0	0	0	0	4.46632e-05	9.8259e-05	0.000321575	0.00991523	0.0120144	0.00518986	0.00482363	0.000440292	0.16792	0	0	0.00482363	0.00488089
	Parvibacter	0.00450205	0.00209024	0.000857533	0.000544891	0.00016972	0.00317109	0.00183119	0.000732476	0.00318895	0.00375171	0.00461817	0.00731583	0.0089505	0.00242075	0.00542211	0.00547855	0.256883	0.00134436	0.00148784	0.00461817	0.00233525
	RF39	0.00125057	0.00050916	0.00115231	0.000142922	3.57306e-05	0.00108978	0.00597594	0.00136669	0.000214383	0.00431446	0.00312642	0.00584195	0.0327024	0.00434126	0.00675308	0.0372425	0.469811	0.00112105	0.00190271	0.00434126	0.0110115
	Romboutsia	8.93264e-06	0.000125057	0.000116124	0.00180439	5.35958e-05	5.35958e-05	0	0	0.000911129	0.0016972	0	0.00459138	0.00319788	0.00685133	0.00350159	0.0271952	0.469811	5.35958e-05	0.000621825	0.00319788	0.0023348
	Eubacterium__brachy_group	0.000205451	6.25285e-05	0.000661015	0.000142922	0.00013399	0.000634217	0.000527026	0.000366238	0.00112551	0.00107192	0.00150068	0.0012327	0.000723544	8.93264e-05	0.000446632	0.0372425	0.469811	0.000285844	0.000239533	0.00107192	0.000490591
	Roseburia	1.78653e-05	7.14611e-05	6.25285e-05	0.000357306	6.25285e-05	0.000410901	0	0.000384103	0.000125057	0.00050916	0.00323362	0.000544891	0.00444845	0.00105405	0.00502908	0.00378224	0.256883	6.69948e-05	0.000178808	0.00105405	0.00205405
	A2	0.000187585	0	3.57306e-05	7.14611e-05	9.8259e-05	0.000125057	0.000107192	8.93264e-06	0.0021885	0.000375171	0	0.00142922	0.000839668	0.000669948	0.000607419	0.0175711	0.433494	8.48601e-05	6.34222e-05	0.000669948	0.000726034
	Blautia	0	0	3.57306e-05	0	7.14611e-05	0.00050916	8.03938e-05	7.14611e-05	0.00186692	0.000312642	3.57306e-05	0.000205451	0.00100046	0.00923635	0.000527026	0.0145495	0.425755	5.35958e-05	0.000170474	0.000527026	0.00330106
	Eubacterium__coprostanoligenes_group	8.03938e-05	0.000196518	0	0	0	0	0.000116124	0.000911129	1.78653e-05	0.00030371	0.000241181	0.000786072	0.0012863	0.00202771	0.000250114	0.0195175	0.433494	4.01969e-05	0.000310787	0.00030371	0.000724478
	Gastranaerophilales	0	2.67979e-05	0	0	0	0	0	0	5.35958e-05	8.93264e-06	0.000839668	3.57306e-05	0.000267979	0.00033944	0.000393036	0.000988911	0.16792	0	9.47449e-06	0.000267979	0.000292694
	Family_XIII_UCG-001	8.93264e-06	0	0.000187585	4.46632e-05	5.35958e-05	0.000116124	3.57306e-05	0	0	0.00016972	0.000142922	6.25285e-05	0.000267979	0.00077714	0.00033944	0.0483327	0.469811	4.01969e-05	6.54238e-05	0.00016972	0.00025876
	Enterococcus	0.000151855	4.46632e-05	0	0.000107192	0	0	0	0	8.03938e-05	7.14611e-05	0.000125057	0.000401969	0.000348373	0.00016972	0	0.0364698	0.469811	0	5.97791e-05	0.000125057	0.000149599
	Chloroplast	8.03938e-05	7.14611e-05	0.000151855	0.000107192	8.93264e-05	6.25285e-05	5.35958e-05	5.35958e-05	0.000321575	9.8259e-05	0.000116124	0.000276912	0.000125057	0.000428767	0.000125057	0.00766459	0.323446	7.59274e-05	3.30585e-05	0.000125057	0.000129388
	Acetatifactor	8.93264e-05	0.000116124	0	0	0	1.78653e-05	0	0	0	6.25285e-05	4.46632e-05	5.35958e-05	0.000437699	0.000384103	0.000321575	0.0485951	0.469811	0	4.71312e-05	6.25285e-05	0.000186336
	Erysipelatoclostridiaceae	0	0	0	0	0	2.67979e-05	0	0	3.57306e-05	0	1.78653e-05	0.000678881	0.000232249	0	4.46632e-05	0.018771	0.433494	0	9.47449e-06	3.57306e-05	0.000249285
	Cellvibrio	0	0	1.78653e-05	0	0	0	0	0	2.67979e-05	1.78653e-05	0	4.46632e-05	1.78653e-05	2.67979e-05	0	0.0151335	0.425755	0	6.31633e-06	1.78653e-05	1.58359e-05
	Brevundimonas	0	0	0	0	0	0	0	0	5.35958e-05	8.93264e-06	8.93264e-06	0	0	4.46632e-05	0	0.0174847	0.433494	0	0	8.93264e-06	2.27321e-05
	Candidatus_Planktophila	0	0	0	0	0	0	0	0	0	0	0	1.78653e-05	1.78653e-05	8.03938e-05	0	0.0467033	0.469811	0	0	0	2.93686e-05
	Omnitrophales	0	0	0	0	0	0	0	0	0	0	0	1.78653e-05	0	1.78653e-05	3.57306e-05	0.0467033	0.469811	0	0	0	1.40563e-05
	Moraxella	0	0	0	0	0	0	0	0	0	8.93264e-06	0	0	0	4.46632e-05	8.93264e-06	0.0467033	0.469811	0	0	0	1.63087e-05
	Bergeyella	0	0	0	0	0	0	0	0	0	0	0	2.67979e-05	3.57306e-05	5.35958e-05	0	0.0471058	0.469811	0	0	0	2.21394e-05
	Prevotellaceae_UCG-001	0	0	0	0	0	0	0	0	0	0	0.00184012	0	1.78653e-05	9.8259e-05	0	0.0471058	0.469811	0	0	0	0.000689121
	Streptomyces	0	0	0	0	0	0	0	0	0	0	0	8.93264e-06	1.78653e-05	5.35958e-05	0	0.0471058	0.469811	0	0	0	1.97828e-05
downregulated genera	Akkermansia	0.189238	0.2324	0.15466	0.198171	0.197072	0.183584	0.32823	0.188202	0.169318	0.0440647	0.0752218	0.000580622	0.00235822	0.063654	0.00610099	0.00178021	0.187812	0.193155	0.0527051	0.0440647	0.0601602
	Muribaculaceae	0.29936	0.10553	0.106039	0.10921	0.202324	0.0190265	0.183896	0.358878	0.0349177	0.0946413	0.0387141	0.0599737	0.0731226	0.0222155	0.0812513	0.0150873	0.425755	0.146553	0.112319	0.0599737	0.0267734
	Odoribacter	0.0443684	0.0183923	0.0123717	0.0090577	0.057553	0.00355519	0.0323987	0.0252436	0.000482363	0.00345693	0.0139171	0.00370705	0.00644043	0.0059402	0.0016972	0.0108964	0.383188	0.021818	0.0185385	0.00370705	0.00443065
	Muribaculum	0.0046539	0.00211704	0.0038321	0.0165164	0.0168023	0.000214383	0.0229747	0.00251007	0.00439486	0.000964725	0.000446632	0.00101832	0.00124164	0.00127737	0.000312642	0.0372425	0.469811	0.004243	0.00865395	0.00101832	0.00138038
	Harryflintia	0	8.03938e-05	8.03938e-05	3.57306e-05	9.8259e-05	3.57306e-05	0	8.03938e-05	0	0	1.78653e-05	0	0	5.35958e-05	0	0.0371464	0.469811	5.80622e-05	3.87163e-05	0	2.02573e-05
