# Supplementary material for: Shiitake Mushroom-Derived Vesicle-like Nanoparticles Improve Cognitive Function and Reshape Gut Microbiota and Fecal Metabolome in Aged Mice
Source: Nutrients. 2025 Sep 8;17(17):2902. doi: 10.3390/nu17172902 (PMC12430123; doi:10.3390/nu17172902)
Supplement: Supplementary file 1 [file nutrients-17-02902-s001.zip › nutrients-3832144-supplementary/supplementary files/Table S2-final copy 2.xlsx]

## Sheet: metabolites from positive mode
Supplementary Table 2: List of metabolites from either positive or negative mode in the fecal samples of control and S-VLN-treated aged mice
															PBS control group								S-VLN treatment group
No	RT [min]	Molecular_Weight	m/z	HMDB_ID	Compound_name	Chemical Formula	Monoisotopic_Mass	Delta(ppm)	Adduct	Score (QI)	Fragmentation Score (QI)	Isotope Similarity (QI)	mzCloud Best Match (Thermo)	mzVault Best Match (Thermo)	SM1	SM2	SM3	SM4	SM5	SM6	SM7	SM8	SM9	SM10	SM11	SM12	SM13	SM14	SM15	AVE(PBS)	AVE(S-VLNs)	FC(S-VLNs/PBS)	Log2(FC)	T-Test	Log10(P_value)	VIP
2	1.125	/	72.0808	HMDB0302194	Methylajoene	C4H6	54.047	0	[M+NH4]+	49.7	52.9	96.05			5995.42	9819.14	5784.98	5318.05	4059.01	4873.59	1968.89	5707.65	4120.61	3147.48	4002.23	2983.38	6018.86	4540.01	5478.81	5440.84	4327.34	0.795344	-0.33035	0.250243	0.601637	0.799071
4	1.078	/	90.0549	HMDB0000056	Alanine	C3H7NO2	89.0477	0	[M+H]+	40	3.51	96.55			79.6575	158.044	132.094	270.358	78.8455	122.978	186.853	62.3783	313.884	195.866	100.351	227.832	184.677	91.8282	221.188	136.401	190.804	1.39884	0.484235	0.171722	0.765174	1.20846
18	1.081	83.0371	84.0444	HMDB0255970	Oxazine	C4H5NO	83.0371	0	[M+H]+	45.4	28.2	98.86			2195.55	2942.1	1603.28	4961.43	1418.38	2695.99	4727.13	7948.28	4311.47	879.419	857.266	2023.56	2526.64	2320.28	3174.53	3561.52	2299.03	0.645519	-0.631469	0.202931	0.692651	1.09333
21	1.118	83.0735	84.0808	HMDB0033529	2,3-Dihydro-3-methyl-1H-pyrrole	C5H9N	83.0735	0	[M+H]+	44.4	23.6	98.8			1663.36	895.404	443.305	647.46	374.303	688.697	479.771	1167.2	564.093	273.324	406.844	792.893	1270.48	914.495	1088.8	794.938	758.704	0.954419	-0.0673051	0.865327	0.0628197	0.156065
63	1.093	/	112.05	HMDB0000630	Cytosine	C4H5N3O	111.043	1	[M+H]+	49.4	52.4	95.17	92.7	93.9	1292.08	1713.14	2013.53	1306.3	1410.24	679.434	2715.93	1427.29	1794.05	1961.39	1212.94	1495.64	1185.37	1262.03	1813.82	1569.74	1532.18	0.976069	-0.0349451	0.884942	0.0530854	0.0797096
68	12.639	94.0781	95.0854	HMDB0061889	1,3,5-Heptatriene	C7H10	94.0783	1	[M+H]+	50.8	59.6	95.98			204.216	148.593	251.636	205.922	361.369	185.801	256.266	158.738	210.422	260.873	230.397	303.555	148.196	104.992	152.462	221.568	201.557	0.909686	-0.13656	0.58558	0.232414	0.5462
72	1.41	/	113.034	HMDB0000300	Uracil	C4H4N2O2	112.027	1	[M+H]+				88.5		1403.5	961.583	851.588	1148.13	921.043	1410.63	718.447	1137.56	970.28	796.151	610.364	678.926	905.575	897.277	931.119	1069.06	827.099	0.773669	-0.370212	0.0414953	1.382	1.64872
74	1.084	95.037	96.0443	HMDB0013751	2-Hydroxypyridine	C5H5NO	95.0371	1	[M+H]+	48.1	43.3	97.62			167.383	190.268	197.743	167.573	144.413	158.615	219.263	271.08	199.222	114.827	129.586	226.749	160.954	139.586	167.181	189.542	162.586	0.857785	-0.221312	0.217019	0.663503	1.13168
76	1.079	/	114.066	HMDB0000562	Creatinine	C4H7N3O	113.059	0	[M+H]+	43.1	19.1	96.97	64.9		48.1551	495.098	94.1186	674.074	61.1017	285.601	74.6491	32.6222	210.296	117.498	231.795	93.7627	571.394	169.543	625.765	220.677	288.579	1.3077	0.387028	0.58075	0.236011	0.992561
89	1.089	/	116.071	HMDB0000162	Proline	C5H9NO2	115.063	1	[M+H]+	44.4	28.6	94.31	92.5	70.5	4328.92	5155.22	3691.75	4749.31	2698.53	3709.81	1917.94	5281.24	3617.25	2308.55	2618.39	2382.23	4089.42	3164.87	3840.54	3941.59	3145.89	0.798128	-0.325309	0.147939	0.829917	1.07706
93	1.134	99.1047	100.112	HMDB0031404	Cyclohexylamine	C6H13N	99.1048	1	[M+H]+	45.4	29.7	97.94	61		210.059	191.623	229.815	160.826	208.954	287.69	231.328	635.962	334.769	196.507	179.139	283.171	225.73	138.655	241.98	269.532	228.564	0.848004	-0.237857	0.522669	0.281773	0.479142
98	1.107	100.052	118.086	HMDB0031602	4-Pentenoic acid	C5H8O2	100.052	0	[M+NH4]+	42.8	14.9	99.53			3777.48	3250.68	1991.45	1408.33	1492.71	1172.75	691.676	1944.24	1831.98	1497.6	2035.22	1613.67	1985.85	1357.76	2096.8	1966.16	1774.12	0.902328	-0.148276	0.632702	0.198801	0.00713621
114	10.785	/	104.107	HMDB0000097	Choline	C5H14NO	104.108	7	[M+H]+				91.5		87.8901	36.7746	141.473	52.4604	68.9061	43.1892	84.0851	13.6239	83.5644	63.2454	56.4748	193.16	88.4437	48.1301	63.4441	66.0503	85.2089	1.29006	0.36744	0.419549	0.377217	0.90627
115	1.052	/	104.107	HMDB0031604	2-Penten-1-ol	C5H10O	86.0732	1	[M+NH4]+	50.1	57	94.88			12915.2	6202.91	11166.5	8167.37	7389.64	8136.85	6262.13	2602.53	17309.1	9131.86	6295.82	9524.93	5989.97	4898.58	7398.59	7855.39	8649.84	1.10113	0.138991	0.681691	0.166412	0.399386
139	2.951	107.073	108.081	HMDB0041965	O-Toluidine	C7H9N	107.073	1	[M+H]+				85.1		50.754	202.188	251.943	102.751	250.764	167.034	59.1347	95.7567	33.2423	188.22	87.465	105.804	453.673	254.638	169.289	147.541	184.619	1.25131	0.323438	0.533289	0.273037	0.237763
146	1.628	/	127.05	HMDB0000262	Thymine	C5H6N2O2	126.043	0	[M+H]+	45.7	30.8	98.24			812.991	387.877	353.169	619.752	570.258	471.741	690.997	2005.19	417.07	279.427	277.137	367.625	323.526	379.025	378.602	738.997	346.059	0.468281	-1.09455	0.0759038	1.11974	1.95214
152	1.075	109.064	110.071	HMDB0246022	3,4-Diaminopyridine	C5H7N3	109.064	0	[M+H]+	43.8	23.7	95.74	64.1		88.1669	259.437	128.213	143.649	41.414	77.3727	27.7504	265.875	184.493	88.511	103.72	165.515	189.857	128.096	154.851	128.985	145.006	1.12421	0.168912	0.674498	0.171019	0.839219
154	12.638	110.073	128.107	HMDB0243577	2,4-Heptadienal	C7H10O	110.073	2	[M+NH4]+	46.1	34.3	98.09			58.7619	43.0224	78.5056	64.2434	94.2889	42.2646	88.5769	53.6474	48.4169	70.3939	55.6572	65.1328	53.3801	39.202	48.6368	65.4139	54.4028	0.831671	-0.265915	0.213357	0.670894	0.974242
166	1.12	/	130.086	HMDB0253664	Isonipecotic acid	C6H11NO2	129.079	0	[M+H]+	47.1	37.4	98.29			3197.9	1162.67	671.196	791.83	498.214	661.285	475.681	1036	674.797	263.625	654.814	1390.32	2012	1523.3	1631	1061.85	1164.27	1.09645	0.132845	0.805346	0.0940177	0.273693
197	4.507	/	134.06	HMDB0059805	5-Hydroxyindole	C8H7NO	133.053	1	[M+H]+	46.1	40.2	91.15	91.4		1739.51	1465.92	1657.87	1626.68	1978.73	1856.77	1706.9	2185.16	1321.76	222.607	146.235	88.5443	193.038	750.372	272.155	1777.19	427.817	0.240726	-2.05454	4.52354e-06	5.34452	2.61012
212	9.845	116.062	117.07	HMDB0253451	Indene	C9H8	116.063	1	[M+H]+	49.8	54	95.91			36.4526	29.2954	37.1577	35.8141	42.7171	26.1609	43.9122	42.9365	39.2979	42.4584	55.8754	59.0049	38.5073	42.179	32.599	36.8058	44.2745	1.20292	0.266544	0.097228	1.01221	1.38243
236	1.572	/	137.046	HMDB0014581	Allopurinol	C5H4N4O	136.039	1	[M+H]+				95.6		6445.34	2917.23	1705.51	4003.34	1783.75	3309.3	3148.95	9782.74	1837.95	614.231	1564.88	895.89	3313.97	3818.8	3650.08	4137.02	2242.26	0.541998	-0.88364	0.118927	0.924719	1.46514
257	5.372	120.094	121.101	HMDB0040458	1,2,4-Tris(methylene)cyclohexane	C9H12	120.094	0	[M+H]+	45.8	31.1	98.02			356.421	256.88	206.613	328.755	281.313	146.382	162.648	172.782	342.195	262.026	436.129	346.472	306.786	255.78	280.244	238.974	318.519	1.33286	0.414525	0.0528684	1.2768	1.65757
258	5.562	121.053	122.06	HMDB0035281	2-Acetylpyridine	C7H7NO	121.053	0	[M+H]+	40.4	5.63	96.54	71.7		11.7223	8.85031	15.2119	11.478	15.9154	8.78976	11.0025	16.8494	43.8566	31.419	21.2102	64.8186	39.4121	33.8024	81.5033	12.4774	45.146	3.61821	1.85528	0.00595278	2.22528	2.74684
259	1.058	/	122.071	HMDB0003361	Pyrimidine	C4H4N2	80.0374	1	[M+ACN+H]+	44.5	25.1	98.4			581.26	374.161	61.8914	98.7186	41.868	98.4898	36.0933	206.099	62.9895	47.7628	52.4367	90.0649	104.355	73.72	131.9	187.323	80.4613	0.429533	-1.21916	0.167735	0.775377	0.961147
265	1.115	122.048	123.055	HMDB0001406	Niacinamide	C6H6N2O	122.048	0	[M+H]+	43.8	22.5	97.17			244.223	424.835	750.091	763.833	218.402	690.751	323.1	3463.88	280.641	191.504	121.576	163.227	573.756	788.114	395.024	859.89	359.12	0.417635	-1.25968	0.251744	0.599041	1.27398
270	1.175	123.032	124.039	HMDB0001488	Nicotinic acid	C6H5NO2	123.032	0	[M+H]+				94.8	88.9	9112.26	7572.46	6159.95	11293.7	5634.84	11954.5	11579.1	18443.9	14583.1	3663.11	4431.67	6726.12	9192.47	7432.2	10815.5	10218.8	8120.61	0.794671	-0.331571	0.326431	0.486209	0.919421
278	12.638	124.089	142.123	HMDB0031414	2,3-Dimethyl-2-cyclohexen-1-one	C8H12O	124.089	1	[M+NH4]+	52.8	67.1	98.14			63.7778	49.1834	86.2771	73.2797	118.729	45.8696	95.6843	60.4835	51.9297	81.0899	65.5509	68.845	58.3439	46.5587	53.8623	74.1606	60.8829	0.820961	-0.284615	0.219917	0.657741	0.969631
282	12.295	124.125	125.132	HMDB0037777	2-Isopropyl-1,4-hexadiene	C9H16	124.125	1	[M+H]+	43.1	19	97.67			6.5971	4.72017	5.71701	8.04544	11.7903	5.03893	11.3098	40.0624	6.18614	2.17181	5.06667	6.53659	5.0633	4.96221	5.09846	11.6601	5.01217	0.429855	-1.21808	0.163765	0.785778	1.56115
327	1.094	/	129.102	HMDB0255245	N-VINYL-2-PYRROLIDONE	C6H9NO	111.068	1	[M+NH4]+	43.2	24.6	92.59			89.6797	135.611	85.043	102.933	60.5941	102.952	113.866	230.278	74.5451	47.1577	49.0852	97.414	156.754	93.9041	160.202	115.12	97.0089	0.842679	-0.246945	0.488787	0.31088	0.759202
334	4.354	129.058	130.065	HMDB0034244	Isoquinoline	C9H7N	129.058	0	[M+H]+	46.9	39	96.06	86.2		171.014	144.761	33.0828	44.7055	38.3492	48.5319	77.1548	33.1686	87.4155	29.0096	37.2441	80.5593	79.2601	31.6737	55.496	73.846	57.2369	0.775085	-0.367574	0.471485	0.326533	0.395016
336	6.302	129.058	130.065	HMDB0033731	Quinoline	C9H7N	129.058	1	[M+H]+				81.9		48.3521	41.1971	55.7276	42.8678	51.0655	41.1835	62.3881	200.743	88.279	59.0754	91.2641	100.911	66.351	76.5739	87.148	67.9406	81.3717	1.19769	0.260254	0.537717	0.269447	1.23279
347	5.287	131.037	132.044	HMDB0253466	indol-2-one	C8H5NO	131.037	0	[M+H]+	48.2	47.2	94.32			32.883	28.4214	34.4257	32.8701	43.5331	30.8955	34.064	5.55827	31.3453	7.67454	11.9385	6.32729	9.82132	4.83634	5.82722	30.3314	11.1101	0.36629	-1.44894	0.00296359	2.52818	2.07477
348	1.081	131.069	132.077	HMDB0000064	Creatine	C4H9N3O2	131.069	0	[M+H]+	47.7	44.1	94.97	92.7		1043.1	2302.41	2162.91	4169.6	1271.18	1626.55	2557.44	151.965	5092.71	3330.4	1716.01	3597.39	2774.56	1086.75	3260.74	1910.64	2979.79	1.55958	0.641153	0.122604	0.911496	1.22826
357	7.798	132.057	133.065	HMDB0059602	Indanone	C9H8O	132.058	0	[M+H]+	50.5	56	96.49			53.4836	53.2505	107.447	49.3962	169.43	49.2916	45.3095	33.8063	35.3932	75.1283	50.6873	100.907	66.098	76.7946	55.6376	70.1768	65.8065	0.937724	-0.0927642	0.820605	0.0858659	0.0951654
364	12.634	132.094	133.101	HMDB0244120	1,2,3,4-Tetrahydronaphthalene	C10H12	132.094	1	[M+H]+	52.9	69.6	96.4			83.9706	72.0546	136.555	100.918	157.8	83.6534	131.14	97.0991	99.6426	120.499	117.566	105.126	70.6686	66.9998	80.7665	107.899	94.4669	0.875514	-0.191798	0.350148	0.455749	0.763036
374	5.624	133.053	134.06	HMDB0061918	1,3-Dihydro-(2H)-indol-2-one	C8H7NO	133.053	1	[M+H]+	46.8	43.6	91.27	92.2		46.1966	40.827	370.743	33.7364	107.649	510.587	363.197	251.557	68.5509	202.888	57.8714	63.0149	687.667	1006	716.902	215.562	400.413	1.85753	0.893387	0.287063	0.542023	0.650035
381	1.722	/	152.057	HMDB0000132	Guanine	C5H5N5O	151.049	0	[M+H]+				92		74.033	79.8348	33.9213	47.6307	22.6214	45.9537	28.5378	42.4527	33.8645	60.3324	19.2781	18.604	36.0047	38.2206	35.8327	46.8732	34.591	0.73797	-0.438365	0.20474	0.688798	1.13475
382	9.845	134.073	135.08	HMDB0032142	2,4-Dimethylbenzaldehyde	C9H10O	134.073	1	[M+H]+	46	33.1	97.88	63.8		132.505	112.241	118.667	146.393	152.227	83.3151	163.012	158.323	151.507	140.082	176.91	206.979	135.868	158.797	107.975	133.335	154.017	1.15511	0.20803	0.196452	0.706744	1.08304
385	8.049	134.109	135.117	HMDB0037013	p-Mentha-1,3,8-triene	C10H14	134.11	1	[M+H]+	46.1	34.1	97.29			95.6959	95.9669	139.719	156.902	171.859	130.211	183.224	91.4591	137.969	164.783	177.525	141.328	168.688	125.955	131.256	133.13	149.643	1.12404	0.168697	0.305267	0.51532	1.05029
399	1.495	135.055	136.062	HMDB0000034	Adenine	C5H5N5	135.054	0	[M+H]+				89.9		4609.88	1107.43	2491.67	1289.08	1888.62	724.302	2983.33	9034.21	2746.82	1722.76	1502.58	2919.25	574.602	861.649	1157.04	3016.07	1640.67	0.543977	-0.878382	0.226814	0.64433	1.00824
406	7.523	136.052	137.06	HMDB0033766	2-Methoxybenzaldehyde	C8H8O2	136.052	0	[M+H]+	44.3	28.4	93.33	84.5		103.785	85.6285	157.73	104.062	180.651	79.6821	98.2214	269.203	92.1865	127.762	107.86	108.038	89.9555	114.619	90.0473	134.87	104.353	0.773726	-0.370105	0.232054	0.634412	0.928575
407	4.085	136.052	137.06	HMDB0031459	3-Methoxybenzaldehyde	C8H8O2	136.052	0	[M+H]+	44.2	25.7	96.06	78.9		47.4777	29.7636	324.756	277.054	447.832	40.8484	51.359	54.1462	38.3354	60.3962	66.4276	61.7111	45.7751	48.6158	40.2555	159.155	51.6453	0.324498	-1.62372	0.10816	0.965934	1.19895
415	1.102	137.048	138.055	HMDB0000875	Trigonelline	C7H7NO2	137.048	1	[M+H]+				73.6		600.776	840.085	903.468	590.896	549.484	471.774	871.225	760.224	761.015	532.607	459.423	927.633	549.94	481.962	515.277	698.491	603.98	0.864692	-0.209743	0.299674	0.52335	0.974223
416	2.947	137.048	138.055	HMDB0001392	p-Aminobenzoic acid	C7H7NO2	137.048	0	[M+H]+				84.4		251.413	148.513	141.807	123.791	185.419	152.864	88.9853	159.366	250.948	194.51	93.2996	157.795	118.862	148.424	125.283	156.52	155.589	0.994052	-0.00860646	0.971886	0.0123848	0.0815398
419	12.639	138.104	156.138	HMDB0040338	3,5,5-Trimethyl-3-cyclohexen-1-one	C9H14O	138.104	1	[M+NH4]+	52.6	66.2	98.24			70.6484	51.1891	96.5139	73.2572	119.28	45.692	102.001	63.4239	51.5011	91.1375	60.3317	70.725	59.4759	46.163	54.5157	77.7507	61.9786	0.797145	-0.327087	0.18042	0.743716	1.10055
423	1.509	139.027	140.034	HMDB0059710	2-Hydroxynicotinic acid	C6H5NO3	139.027	1	[M+H]+	42.4	16.4	96.29			22.7938	51.6882	19.2888	29.9472	18.5133	23.6856	12.2653	23.682	22.9139	5.76397	32.5426	16.7247	19.7403	17.8016	21.7995	25.233	19.6124	0.77725	-0.36355	0.308985	0.510063	0.898571
427	1.048	/	140.068	HMDB0003355	5-Aminopentanoic acid	C5H11NO2	117.079	0	[M+Na]+	41	9.59	95.73			351.092	121.055	74.655	102.541	137.447	76.3932	33.5519	73.4008	94.383	95.7355	70.5434	2.401	65.3045	60.9366	70.1463	121.267	65.6358	0.54125	-0.885633	0.176169	0.75407	1.18181
432	1.092	140.058	141.066	HMDB0002820	Methylimidazoleacetic acid	C6H8N2O2	140.059	1	[M+H]+				84.7		312.115	497.353	2522.23	2434.08	1841.07	2283.67	1849.46	5282.45	1196.92	1808.36	1290.86	1959.78	2042.48	2491.8	1665.98	2127.8	1779.45	0.836287	-0.257931	0.572199	0.242453	0.218127
475	2.8	/	143.118	HMDB0012815	5-Aminopentanal	C5H11NO	101.084	0	[M+ACN+H]+	40.6	8.99	94.31			55.7183	179.388	50.4293	67.5051	58.2077	52.5907	41.2378	61.0794	60.472	28.7811	74.0808	53.6564	87.4069	84.5627	75.938	70.7695	66.414	0.938455	-0.0916412	0.816598	0.0879916	0.0326909
484	3.845	143.073	144.081	HMDB0033115	6-Methylquinoline	C10H9N	143.073	1	[M+H]+				63		131.377	91.3153	89.9998	104.011	137.276	115.012	77.8059	140.15	143.324	98.2792	147.873	116.639	130.096	113.641	105.022	110.868	122.125	1.10153	0.139512	0.333267	0.477207	0.937855
489	7.848	/	144.138	HMDB0031197	2,4,4-Trimethylcyclopentanone	C8H14O	126.104	0	[M+NH4]+	42.6	15.4	97.76			41.9261	31.4105	55.4609	43.6111	50.1074	30.2996	37.1503	43.0555	40.7663	41.3257	60.1336	40.6357	30.5935	35.3057	29.1757	41.6277	39.7052	0.953816	-0.0682165	0.70018	0.15479	0.407096
511	5.289	145.053	146.06	HMDB0243900	1-Hydroxyisoquinoline	C9H7NO	145.053	0	[M+H]+	52.6	72.6	90.54	92		9054.45	6748.45	7914.6	9042.43	10746.7	7899.77	8607.4	874.484	7496.71	1082.23	203.471	750.789	388.938	350.559	697.01	7611.03	1567.1	0.205899	-2.27999	0.00113541	2.94485	2.36235
521	1.09	/	146.117	HMDB0000895	Acetylcholine	C7H16NO2	146.118	4	[M+H]+				96.1		3348.56	3213.18	3161.23	6548.24	2464.01	2830	10568.6	7824.84	3172.43	1657.58	2806.43	2635.81	3544.54	3593.19	3143.02	4994.84	2936.14	0.587836	-0.766515	0.0941252	1.02629	1.42289
524	5.564	146.037	164.07	HMDB0001218	Coumarin	C9H6O2	146.037	0	[M+NH4]+	44.7	33.4	90.52			39.5697	29.4759	26.0938	18.3425	25.5649	19.0891	36.2083	185.619	2252.46	1206.31	556.809	3082.56	2025.46	1512.05	4585.06	47.4954	2174.39	45.781	5.51668	0.00552833	2.25741	2.96983
543	1.086	/	148.06	HMDB0000634	Citraconic acid	C5H6O4	130.027	1	[M+NH4]+	40.7	9.94	94.64			2007.25	2688.35	1259.02	5357.72	1146.77	2611.19	5126.66	8734.48	4519.9	600.267	494.134	1757.33	2363.72	2352.71	3061.83	3616.43	2164.27	0.598455	-0.740685	0.212214	0.673227	1.07204
550	2.197	148.052	149.06	HMDB0036626	3,4-Dihydro-2H-1-benzopyran-2-one	C9H8O2	148.052	1	[M+H]+	42.4	21.8	91			287.231	546.139	213.673	279.615	181.82	198.195	96.5484	265.27	166.043	119.584	222.567	117.818	304.355	223.254	249.616	258.562	200.462	0.775299	-0.367175	0.315937	0.5004	0.788454
572	1.43	149.07	150.077	HMDB0011599	1-Methyladenine	C6H7N5	149.07	1	[M+H]+				78.1		341.129	191.394	147.798	403.601	201.541	208.456	154.423	405.788	153.098	85.5539	122.415	95.582	178.435	133.846	138.667	256.766	129.657	0.50496	-0.98576	0.0128367	1.89155	2.1777
574	1.114	/	150.077	HMDB0033958	2-Deoxyribono-1,4-lactone	C5H8O4	132.042	9	[M+NH4]+	38.4	5.06	97.3			324.753	155.676	150.391	366.725	160.082	294.255	109.566	383.584	155.793	86.0138	93.3452	100.397	236.311	134.158	232.929	243.129	148.421	0.610463	-0.712025	0.0623538	1.20514	1.51488
581	11.915	150.068	151.075	HMDB0040428	2-Phenylethyl formate	C9H10O2	150.068	1	[M+H]+	42.8	24.9	90.41			26.0295	31.4105	63.0883	61.6685	87.5646	38.09	87.7831	14.9104	28.3543	32.674	82.5161	46.9346	41.4335	46.3429	39.635	51.3181	45.4129	0.88493	-0.176365	0.638347	0.194944	0.0332984
595	1.06	/	152.071	HMDB0002434	Hydroquinone	C6H6O2	110.037	1	[M+ACN+H]+	49.2	51.9	95.68			130.365	147.975	133.417	221.018	146.593	104.766	233.102	542.273	217.407	104.769	128.659	209.142	209.059	170.387	216.554	207.439	179.425	0.864956	-0.209301	0.628349	0.201799	0.142702
601	12.111	152.084	170.117	HMDB0032599	3-(4-Hydroxyphenyl)-1-propanol	C9H12O2	152.084	1	[M+NH4]+	39.4	7.02	91.79			5.93378	12.386	24.5747	18.8864	21.0576	5.67202	7.78041	6.43108	8.45803	12.0002	21.0373	21.7507	6.8426	11.126	7.07453	12.8402	12.6128	0.982283	-0.0257892	0.951231	0.0217141	0.120805
605	12.054	152.12	153.127	HMDB0302874	2,8-Menthadien-2-ol	C10H16O	152.12	1	[M+H]+	51.1	60.7	95.96			32.4235	22.1014	28.263	41.8846	35.8542	27.4381	85.7937	110.89	18.6278	23.4616	32.9822	35.5137	25.0791	37.058	26.9154	48.081	28.5197	0.593159	-0.75351	0.134524	0.871201	1.31145
607	1.088	/	171.076	HMDB0000267	Pyroglutamic acid	C5H7NO3	129.043	0	[M+ACN+H]+	47.2	37.5	98.77			1029.37	1113.24	103.739	54.7356	82.6079	72.1196	37.5669	66.2383	474.427	111.588	40.7151	47.6112	79.3189	66.946	132.199	319.952	136.115	0.425423	-1.23303	0.319608	0.495383	0.512087
608	2.13	153.042	154.05	HMDB0001972	3-Aminosalicylic acid	C7H7NO3	153.043	1	[M+H]+				89.9		166.421	71.4609	98.0066	48.7121	111.226	42.3082	19.1329	204.671	1028.5	228.556	320.377	307.665	108.166	103.524	129.475	95.2423	318.038	3.33925	1.73952	0.0797991	1.098	1.8815
619	12.111	/	172.133	HMDB0244979	2-Amino-3-cyclohexylpropanoic acid	C9H17NO2	171.126	1	[M+H]+	40.5	6.75	97.18			20.9117	9.07873	16.7752	11.7894	11.1278	6.99246	7.41287	6.2152	7.18157	10.9062	15.6937	16.4279	6.87252	9.05075	6.95301	11.2879	10.4408	0.924954	-0.112547	0.73368	0.134493	0.256677
625	1.069	155.069	156.077	HMDB0000177	Histidine	C6H9N3O2	155.069	0	[M+H]+				73.4		217.353	410.26	176.101	131.716	129.283	105.796	118.643	242.719	195.17	166.619	152.265	229.979	210.643	93.4286	177.453	191.484	175.08	0.914331	-0.129212	0.698777	0.155661	0.138465
646	1.067	/	175.119	HMDB0000517	Arginine	C6H14N4O2	174.112	0	[M+H]+	46.6	41.4	92.19	59.7	61	346.339	1570.04	729.196	104.727	141.235	543.38	185.685	312.666	277.983	607.544	905.05	229.798	1504.03	736.817	1854.75	491.659	873.71	1.77707	0.829498	0.198646	0.701921	1.22326
651	1.199	/	159.028	HMDB0000157	Hypoxanthine	C5H4N4O	136.039	0	[M+Na]+	46.9	40.5	94.39			1375.22	913.867	646.575	1009.26	729.529	1439.3	975.673	1241.62	1068.26	425.669	573.219	568.15	1257.61	1241.06	1080.49	1041.38	887.781	0.852504	-0.230222	0.370485	0.431229	0.860314
659	7.545	158.109	159.117	HMDB0243990	1-Phenyl-1-cyclohexene	C12H14	158.11	0	[M+H]+	51.7	61.8	97.25			286.482	319.578	136.199	188.299	236.772	94.2507	170.14	37.7028	299.738	192.698	180.234	301.909	181.359	99.1867	149.028	183.678	200.593	1.09209	0.127095	0.711975	0.147535	0.579425
668	3.706	159.068	160.076	HMDB0001190	Indoleacetaldehyde	C10H9NO	159.068	0	[M+H]+	49.5	53.5	94.54			31.3357	69.6964	33.4942	24.0366	29.2649	26.3967	11.7711	37.9046	24.6107	25.8403	34.1634	15.0337	36.6024	30.6351	31.5564	32.9875	28.3489	0.859381	-0.21863	0.510161	0.292293	0.36603
671	1.121	159.126	160.133	HMDB0000991	2-Aminooctanoic acid	C8H17NO2	159.126	1	[M+H]+	48.3	50.9	91.15			2933.35	1991.11	2897.66	6629.29	2323.36	3418.31	6374.56	6897.36	5643.77	1239.19	2773.28	2743.63	6084.6	5981.43	4300.96	4183.13	4109.55	0.982411	-0.0256007	0.944363	0.0248609	0.0656831
679	4.52	/	161.107	HMDB0244865	1-Benzazepine	C10H9N	143.073	1	[M+NH4]+	48.2	51.7	90			7.2821	25.8476	11.3665	12.7762	33.2927	26.1494	10.3104	16.7144	16.7096	17.0988	17.4617	23.547	18.4795	12.0549	25.3288	17.9674	18.6686	1.03903	0.0552316	0.853531	0.0687806	0.554778
710	4.885	161.048	162.055	HMDB0244237	1,5-Isoquinolinediol	C9H7NO2	161.048	0	[M+H]+	48.2	50.6	90.89	78.3		4.63146	5.38825	23.763	6.54275	36.2136	21.3422	5.16169	54.1477	66.2035	86.4762	86.8213	96.4848	132.851	84.1359	114.42	19.6488	95.3417	4.85228	2.27866	5.8518e-06	5.23271	2.56545
712	1.115	161.069	162.076	HMDB0029423	Acetylhomoserine	C6H11NO4	161.069	1	[M+H]+	42.1	12.6	98.66			146.569	165.927	88.6168	297.229	111.2	240.367	469.325	24.7133	213.397	57.8819	67.3206	111.665	130.135	191.465	155.397	192.993	132.466	0.686375	-0.542931	0.309634	0.509152	0.379858
713	6.581	161.084	162.091	HMDB0003447	Tryptophol	C10H11NO	161.084	0	[M+H]+	48.5	45.3	97.23			267.629	293.009	139.558	333.384	179.988	128.492	90.793	114.657	231.914	93.6944	282.191	99.496	88.6251	173.676	117.022	193.439	155.231	0.802483	-0.317458	0.401474	0.396342	0.735219
714	1.076	161.105	162.112	HMDB0000062	Carnitine	C7H15NO3	161.105	1	[M+H]+	48.1	43.6	97.86	94.7		434.609	738.99	564.573	1271.72	474.75	574.776	685.776	1029.29	812.869	413.204	483.858	463.762	810.49	703.955	902.904	721.811	655.863	0.908635	-0.138227	0.621594	0.206493	0.354978
718	5.371	162.104	163.112	HMDB0039803	4,4alpha,5,6-Tetrahydro-7-methyl-2(3H)-naphthalenone	C11H14O	162.104	0	[M+H]+	44.8	26.5	97.54			203.547	145.513	122.534	186.338	148.559	80.7258	91.613	84.7301	189.512	149.313	251.113	170.459	170.518	146.069	153.522	132.945	175.787	1.32225	0.402998	0.0713334	1.14671	1.58852
722	12.638	162.141	163.148	HMDB0036759	Pregeijerene	C12H18	162.141	2	[M+H]+	45.7	32.9	97.61			66.7679	46.6266	85.1248	69.1072	96.5114	47.0014	97.783	53.5785	50.5955	96.1865	85.6329	73.1591	44.1132	41.3758	61.0823	70.3126	64.5922	0.918643	-0.122424	0.607734	0.216286	0.494627
737	1.813	/	164.093	HMDB0000422	2-Methylglutaric acid	C6H10O4	146.058	9	[M+NH4]+	37.3	3.59	92.79			76.2036	54.771	25.7529	107.04	56.2378	31.1002	28.2394	55.8822	34.872	17.7246	25.1607	15.7721	19.0901	33.2899	20.762	54.4033	23.8102	0.437661	-1.19212	0.0140247	1.85311	2.16108
762	12.297	164.12	165.127	HMDB0031454	Jasmone	C11H16O	164.12	1	[M+H]+				72.2		7.59839	6.0019	7.82585	9.9819	14.9762	8.15227	13.1604	41.6762	7.3174	7.60183	6.87308	7.51253	7.68008	8.30665	6.26635	13.6716	7.36542	0.538737	-0.892348	0.180304	0.743995	1.38923
763	6.404	164.12	165.127	HMDB0035601	3-Methyl-2-(2-pentenyl)-2-cyclopenten-1-one	C11H16O	164.12	0	[M+H]+	44.6	28.5	94.78	78.9		63.0637	64.685	22.4954	28.4057	32.9539	24.8378	26.3113	19.2953	73.2055	26.9194	34.6964	61.6531	112.347	114.577	26.2013	35.256	64.2285	1.82177	0.865343	0.100918	0.996032	1.4794
767	1.613	165.043	166.05	HMDB0256499	Phthalamic acid	C8H7NO3	165.043	0	[M+H]+				62.2		100.081	61.8992	96.9315	76.5323	96.7404	116.675	48.8835	90.5266	99.6572	96.1448	124.858	85.2534	84.7747	68.7236	74.9774	86.0338	90.627	1.05339	0.0750384	0.673586	0.171607	0.468707
769	1.125	165.065	166.072	HMDB0000897	7-Methylguanine	C6H7N5O	165.065	1	[M+H]+	51.3	62.2	95.02	93.7		144.436	179.94	144.321	279.438	166.793	257.086	86.4682	179.162	847.457	107.039	112.422	75.6563	170.832	171.628	175.603	179.706	237.234	1.32013	0.400675	0.569157	0.244768	0.0241444
780	13.39	166.136	167.143	HMDB0031565	Dihydrojasmone	C11H18O	166.136	1	[M+H]+	48.9	49.6	96.55			11.205	9.60938	16.4333	10.4627	16.0695	9.71023	11.8571	6.94074	11.1978	12.617	12.8903	17.0937	9.86637	10.0898	9.53513	11.536	11.8986	1.03143	0.0446447	0.818257	0.08711	0.323528
810	1.124	/	187.108	HMDB0001263	Allysine	C6H11NO3	145.074	1	[M+ACN+H]+	48.2	43.2	99.06			228.68	157.287	199.97	295.924	184.275	309.579	370.375	350.151	330.287	208.296	280.166	247.23	333.728	317.658	362.346	262.03	297.101	1.13384	0.181222	0.346914	0.459778	0.949422
831	9.419	171.162	172.169	HMDB0245091	2-Cyclooctyl-2-hydroxyethylamine	C10H21NO	171.162	1	[M+H]+	47.3	48.7	89.11			367.694	338.059	471.081	434.057	443.963	326.038	386.22	381.513	397.295	398.298	546.738	427.546	323.213	364.27	381.174	393.578	405.505	1.0303	0.0430696	0.711519	0.147814	0.290117
850	5.289	173.048	174.055	HMDB0255228	N-Phenylmaleimide	C10H7NO2	173.048	0	[M+H]+	41.9	20.6	89.15			1034.85	764.033	865.871	1007.77	1163.43	868.071	930.151	89.3222	817.719	115.755	19.0805	70.4627	39.9906	37.1728	71.9782	840.438	167.451	0.199243	-2.3274	0.00104861	2.97939	2.36421
853	1.1	173.069	174.076	HMDB0006488	N-Acetylglutamate 5-semialdehyde	C7H11NO4	173.069	1	[M+H]+	42.6	22.4	91.46			91.7711	76.5201	91.1503	103.465	87.4217	104.12	85.2989	106.107	339.882	53.4031	71.9773	92.7343	84.6459	84.224	77.1265	93.2318	114.856	1.23194	0.300934	0.589426	0.229571	0.127074
866	4.852	174.068	175.075	HMDB0031845	3-Propylidene-1(3H)-isobenzofuranone	C11H10O2	174.068	1	[M+H]+	46.5	38.9	94.52			45.8107	32.5502	20.587	19.1186	20.4517	21.285	12.2869	21.2722	40.0548	20.575	40.1688	19.2664	9.78404	11.3071	11.9298	24.1703	21.8694	0.904804	-0.144322	0.710058	0.148706	0.601001
868	1.41	174.1	175.108	HMDB0240589	N5-Acetylornithine	C7H14N2O3	174.1	0	[M+H]+	43	18.6	96.36			13.0408	21.2313	9.6187	18.3728	14.9756	19.3941	29.1826	39.8117	13.9096	5.26047	13.7338	14.1715	24.6626	19.3159	22.3319	20.7034	16.198	0.782381	-0.354056	0.317814	0.497827	0.814176
891	6.541	175.063	176.071	HMDB0247230	7-Amino-4-methylcoumarin	C10H9NO2	175.063	0	[M+H]+	48.3	44.5	97.2			58.6599	54.7052	92.2754	37.9278	71.3836	51.367	20.0969	42.0724	59.3264	63.8934	26.9865	33.6045	25.9291	21.4789	29.5268	53.561	37.2494	0.695457	-0.523968	0.135474	0.868145	1.28175
895	1.124	175.121	176.128	HMDB0255001	N-(3-Hydroxypropyl)valine	C8H17NO3	175.121	1	[M+H]+	49.6	51.6	97.24			339.872	445.772	147.206	197.309	93.9712	456.962	389.95	995.646	152.863	131.543	374.554	1334.08	542.341	289.928	491.577	383.336	473.841	1.2361	0.305794	0.623148	0.205409	0.36594
906	6.637	176.047	177.055	HMDB0059622	4-Methylumbelliferone	C10H8O3	176.047	0	[M+H]+	50.3	55.7	96.12			50.197	23.6511	51.0639	71.9076	61.5709	36.4513	39.563	16.1796	46.9782	47.1881	62.9217	86.9272	36.7854	34.3579	38.8606	43.823	50.5742	1.15405	0.206711	0.496951	0.303687	0.753888
925	4.936	178.063	179.07	HMDB0038712	Isosclerone	C10H10O3	178.063	0	[M+H]+	51.4	59.5	97.62			136.616	91.7861	191.828	195.085	261.568	144.079	116.421	40.227	130.356	125.53	79.4065	80.4307	120.827	115.28	81.3662	147.201	104.742	0.71156	-0.490943	0.143953	0.84178	0.835646
926	5.554	178.099	179.107	HMDB0303178	Butyl benzoate	C11H14O2	178.099	0	[M+H]+	41.6	12.1	95.97	68.3		81.568	112.106	127.863	144.683	135.103	265.152	196.188	368.475	156.61	77.0386	110.158	120.373	138.141	123.033	122.482	178.892	121.119	0.677052	-0.562662	0.135997	0.866471	1.1664
930	11.332	178.136	179.143	HMDB0038107	Quinceoxepine	C12H18O	178.136	1	[M+H]+	45	28.6	97.42			40.7921	38.7475	54.3916	33.1078	58.3668	43.7583	68.8848	22.4534	45.1003	48.5718	42.424	125.788	40.078	32.2658	37.2525	45.0628	53.0686	1.17766	0.235921	0.540751	0.267003	0.482708
937	8.9	179.094	180.102	HMDB0256387	Phenacetin	C10H13NO2	179.095	1	[M+H]+	44.8	26.9	98.56	67.3		604.202	503.367	734.251	2172.92	834.771	1894.57	1356.74	347.479	312.623	1611.7	2063.88	386.056	1302.43	1597.85	2079.84	1056.04	1336.34	1.26543	0.339627	0.453415	0.343504	0.474738
949	1.098	/	198.087	HMDB0000904	Citrulline	C6H13N3O3	175.096	12	[M+Na]+				86.7		3.13237	58.8335	26.8561	50.2217	25.0377	24.1056	92.8119	299.813	19.8938	21.7944	24.9088	28.1498	61.0482	19.6439	189.853	72.6015	52.1845	0.71878	-0.476377	0.638872	0.194586	0.11252
959	13.396	180.151	181.158	HMDB0038108	Quinceoxepane	C12H20O	180.151	2	[M+H]+	50.7	58.9	96.87			11.0652	9.70087	17.179	9.62721	16.0073	10.9549	5.54115	16.8869	11.5196	10.2711	8.32863	15.8289	9.97348	13.3284	9.40803	12.1203	11.2369	0.927112	-0.109184	0.635845	0.196649	0.220628
967	1.146	181.074	182.081	HMDB0000158	Tyrosine	C9H11NO3	181.074	0	[M+H]+				68.2	77.3	1512.48	2992.11	1331.59	1442.11	991.947	1568.08	780.776	1721.76	1250.54	891.143	984.011	677.183	1883.88	1527.1	1623.82	1542.61	1262.53	0.818436	-0.289059	0.3594	0.444422	0.810927
1000	4.786	183.126	184.133	HMDB0015239	Methyprylon	C10H17NO2	183.126	0	[M+H]+	45.5	32.3	95.66	64.2		29.4988	34.3684	11.0398	13.9415	12.9785	39.7447	22.8246	87.528	40.7624	16.5971	14.7116	29.2859	33.8332	28.5218	31.651	31.4905	27.909	0.886266	-0.174188	0.72678	0.138597	0.14832
1025	1.101	/	186.076	HMDB0029171	3-Hydroxyadipic acid 3,6-lactone	C6H8O4	144.042	1	[M+ACN+H]+	44.7	29.4	95.39			355.816	530.271	553.512	404.627	338.558	310.15	524.58	459.435	335.473	356.12	301.483	514.201	349.381	322.851	323.46	434.619	357.567	0.822714	-0.281537	0.104233	0.981994	1.42173
1027	6.564	185.084	203.118	HMDB0256594	Pirfenidone	C12H11NO	185.084	1	[M+NH4]+	40	7.02	94.22			6.15885	6.90393	3.17484	6.67358	7.94365	5.27014	2.86244	38.5436	4.48765	4.87622	6.11447	12.9009	10.8656	7.34985	14.6035	9.69138	8.7426	0.902101	-0.14864	0.843106	0.0741181	0.405914
1051	5.856	186.141	187.148	HMDB0035759	7-Ethyl-5,6-dihydro-1,4-dimethylazulene	C14H18	186.141	0	[M+H]+	48.4	45.7	96.31			22.0055	14.4647	77.5571	20.7058	19.5184	37.9082	16.1522	72.8055	94.3633	53.4005	37.2835	28.4912	52.5415	48.1865	41.8804	35.1397	50.8781	1.44788	0.533944	0.222181	0.653294	1.39271
1056	3.705	187.063	188.07	HMDB0000734	Indoleacrylic acid	C11H9NO2	187.063	1	[M+H]+	47.8	41.5	98.58	95.8		2519.78	6418.18	2090.75	1756.73	1710.59	1550.79	658.631	2568.9	1127.16	1434.32	1824.06	675.659	2426.46	2033.99	2169.08	2409.29	1670.1	0.693192	-0.528672	0.304886	0.515863	0.81118
1066	1.028	187.168	188.176	HMDB0002189	N8-Acetylspermidine	C9H21N3O	187.168	1	[M+H]+	46.9	38.9	96.06	75.5		186.115	376.347	84.0433	271.297	74.5745	304.189	51.7852	318.629	63.362	38.7584	92.4187	115.84	385.549	284.379	372.819	208.372	193.304	0.927683	-0.108296	0.835759	0.0779188	0.350779
1083	12.638	/	189.163	HMDB0061818	2,4-Dodecadiene	C12H22	166.172	13	[M+Na]+	53	79.8	98.82			73.7165	50.5003	122.444	74.9221	118.789	44.9912	89.8431	52.3548	53.9237	88.025	75.4359	73.9016	40.5939	42.653	54.8018	78.4451	61.3335	0.781866	-0.355007	0.212197	0.673261	1.02548
1093	4.508	189.042	190.05	HMDB0000715	Kynurenic acid	C10H7NO3	189.043	1	[M+H]+	52.1	63	98.69	79.4	79.9	2889.57	2374	2675.23	2603.48	3028.88	2858.11	2827.66	3352.84	2037.19	326.528	194.955	126.038	294.018	1119.66	437.793	2826.22	648.026	0.229291	-2.12475	1.93158e-06	5.71409	2.61865
1100	1.189	189.064	212.053	HMDB0001138	N-Acetylglutamic acid	C7H11NO5	189.064	1	[M+Na]+	40.9	7.67	97.49			234.313	234.691	209.119	550.037	255.678	265.585	409.593	472.458	211.657	71.8916	76.6465	117.212	214.12	201.511	233.523	328.934	160.937	0.489269	-1.0313	0.00880346	2.05535	2.10063
1102	7.26	189.079	190.086	HMDB0002302	Indole-3-propionic acid	C11H11NO2	189.079	0	[M+H]+	52.1	64.5	96.44			31.1752	77.0584	54.3451	16.6785	30.3223	15.909	8.26753	8.1541	5.60197	22.7002	12.3808	17.2634	21.5902	15.5613	22.3096	30.2388	16.7725	0.554669	-0.850302	0.168973	0.772182	0.958172
1105	1.112	189.1	190.107	HMDB0304554	DIMBOA trihexose	C8H15NO4	189.1	1	[M+H]+	45.4	35.6	92.78			303.968	206.194	77.1191	899.026	165.073	270.279	353.563	537.586	399.009	59.746	127.759	167.611	269.284	204.15	196.435	351.601	203.428	0.578576	-0.789422	0.185325	0.732066	1.01062
1111	4.911	190.063	191.07	HMDB0040326	7-Hydroxy-2,5-dimethyl-4H-1-benzopyran-4-one	C11H10O3	190.063	0	[M+H]+	52.9	68	96.95			12.5337	15.965	203.451	69.8594	162.607	57.828	13.0211	9.86797	139.685	251.883	45.3228	44.7101	19.4523	14.2311	29.3471	68.1417	77.8044	1.1418	0.191314	0.821679	0.085298	0.386335
1115	11.919	190.099	191.106	HMDB0034277	Ligustilide	C12H14O2	190.099	1	[M+H]+	50.6	57.4	96.99			23.7109	28.7876	57.663	47.7738	76.5108	37.6622	60.0828	15.4601	26.7753	41.8132	81.7202	40.9423	35.9853	50.043	49.5974	43.4564	46.6967	1.07456	0.10375	0.750415	0.124699	0.507962
1116	9.346	/	191.106	HMDB0303972	3-hydroxycyclocitral	C10H16O2	168.115	14	[M+Na]+	52	76.8	97.61			26.2183	65.2957	188.408	75.0953	297.573	54.128	53.1747	11.9824	34.5322	125.617	47.2341	39.6988	50.1648	66.5973	93.247	96.4844	65.2987	0.67678	-0.563241	0.434694	0.361816	0.14221
1132	5.288	191.058	192.065	HMDB0000763	5-Hydroxyindoleacetic acid	C10H9NO3	191.058	0	[M+H]+	44.8	35.6	88.85			1895.89	1361.81	1596.74	1858.18	2168.88	1625.2	1755.38	141.575	1534.74	227.459	23.147	158.17	82.4489	101.549	125.26	1550.46	321.824	0.207567	-2.26835	0.00130793	2.88342	2.2773
1152	5.37	/	193.122	HMDB0302248	8(9)-p-Menthen-1,2-diol	C10H18O2	170.131	14	[M+Na]+	46.8	50	98.85			112.728	77.0564	76.1302	94.9616	82.9797	103.753	101.996	110.632	45.522	72.5058	116.377	90.6802	69.3844	62.6086	62.2798	95.0296	74.194	0.780747	-0.357074	0.0536938	1.27008	1.67347
1169	5.652	/	194.115	HMDB0005015	Gabapentin	C9H17NO2	171.126	0	[M+Na]+	41.1	8.12	97.39			160.118	258.259	339.633	214.834	301.644	107.27	425.644	210.095	221.078	196.422	260.839	233.981	111.763	291.756	136.008	252.187	207.407	0.822432	-0.282032	0.337391	0.471866	0.686753
1179	10.219	194.13	195.138	HMDB0302242	Neocnidolide	C12H18O2	194.131	1	[M+H]+	43.4	20.7	97.63	78.9		67.4518	158.642	306.291	191.13	292.237	369.65	408.953	123.367	191.823	554.265	475.846	271.44	461.873	308.956	403.433	239.715	381.091	1.58976	0.668812	0.0481349	1.31754	1.56486
1185	5.404	194.131	195.138	HMDB0302622	Dodecatrienoic acid	C12H18O2	194.131	0	[M+H]+	42.1	13.7	97.31			171.113	138.398	136.916	173.038	153.731	163.835	123.741	216.072	137.993	125.149	170.195	179.884	158.367	102.086	133.953	159.606	143.947	0.90189	-0.148977	0.300479	0.522186	0.904017
1186	13.39	194.167	212.201	HMDB0036820	beta-Ionol	C13H22O	194.167	2	[M+NH4]+	52.1	65.4	97.31			56.5559	49.6209	63.7457	46.8905	80.4663	53.8857	49.0911	74.1207	36.905	61.1297	68.1056	37.9095	49.0798	23.4739	46.915	59.2971	46.2169	0.779413	-0.35954	0.089096	1.05014	1.49363
1188	12.053	/	195.174	HMDB0013113	1-Undecanol	C11H24O	172.183	13	[M+Na]+	49.3	61.5	98.72			31.3126	21.0276	25.0014	41.8756	33.0505	29.9218	82.029	110.873	20.0745	19.0565	32.5314	36.2087	26.2981	32.199	27.8794	46.8864	27.7497	0.591848	-0.756701	0.139884	0.854232	1.27373
1205	1.088	/	197.053	HMDB0000191	Aspartic acid	C4H7NO4	133.038	1	[M+ACN+Na]+	44.5	24.2	98.93			23.7082	37.2665	55.8854	96.1173	70.585	37.7836	12.23	54.0483	16.862	7.24115	63.6631	14.3499	43.6317	43.5571	44.6117	48.453	33.4167	0.689671	-0.536019	0.250415	0.60134	0.962479
1238	6.093	/	199.075	HMDB0000486	7-Hydroxyoctanoic acid	C8H16O3	160.11	14	[M+K]+	46.3	50.1	96.55			1.90634	2.98817	7.01641	8.63443	6.23283	24.7637	20.2416	36.8895	1.97282	1.8486	1.22373	7.93905	0.802334	2.43208	1.36255	13.5841	2.5116	0.184892	-2.43525	0.0405179	1.39235	2.09574
1245	8.852	/	199.148	HMDB0035180	4,6,8-Megastigmatriene	C13H20	176.157	13	[M+Na]+	51.4	72.8	97.69			35.6518	31.6389	25.0985	28.5291	31.1117	66.4637	17.0671	6.6773	17.1413	122.429	44.001	52.7065	23.7644	229.034	52.5328	30.2798	77.3727	2.55526	1.35347	0.15192	0.818385	1.4203
1265	10.81	199.193	200.201	HMDB0251566	Dodecanamide	C12H25NO	199.194	2	[M+H]+	51.1	58.9	98.41			2588.8	3067.85	4927.11	3036.73	4042.55	2930.11	3476.18	3493.74	3441.16	3510.88	4251.72	3428.46	2333.72	2866.15	2902.31	3445.38	3247.77	0.942644	-0.0852145	0.58708	0.231302	0.479454
1279	9.59	200.156	201.163	HMDB0036451	gamma-Calacorene	C15H20	200.157	1	[M+H]+	50.8	58.1	97.31			14.5827	34.81	33.7023	31.444	45.5367	50.3581	94.8412	34.8136	34.1512	60.1421	37.7648	46.4484	47.2194	57.1781	67.474	42.5111	50.054	1.17743	0.235646	0.461184	0.336126	0.991148
1304	6.938	/	203.107	HMDB0030039	Jasmolone	C11H16O2	180.115	13	[M+Na]+	52.1	75.9	98.25			34.7385	28.6651	49.5757	56.5705	83.3679	51.1026	39.2778	11.9179	34.5837	36.334	36.3585	35.3561	34.0477	37.1611	35.6592	44.402	35.6429	0.802732	-0.31701	0.282269	0.549338	0.335637
1313	12.638	202.172	203.179	HMDB0036416	beta-Spathulene	C15H22	202.172	2	[M+H]+	51.5	63.2	96.39			34.5897	19.8835	55.4427	37.1611	52.9617	26.6775	44.9946	24.2401	23.053	41.4203	41.0635	31.1203	17.8719	62.3814	22.8808	36.9939	34.2559	0.925988	-0.110934	0.716895	0.144544	0.425322
1325	1.103	/	204.087	HMDB0245490	2,5-Anhydromannose	C6H10O5	162.053	1	[M+ACN+H]+	44.1	24.5	97.08			332.444	544.782	551.889	398.876	330.663	312.267	518.679	458.345	375.949	322.828	280.045	493.299	348.939	307.839	318.547	430.993	349.635	0.811231	-0.301815	0.0971352	1.01262	1.42204
1344	12.884	204.115	205.122	HMDB0303698	Plastoquinone	C13H16O2	204.115	2	[M+H]+	52.5	67.1	97.09			6.3164	7.89559	14.3584	16.6199	30.1737	17.8986	23.4282	2.94957	9.64907	13.1795	17.6511	12.7856	9.9808	12.8755	13.9612	14.955	12.869	0.86051	-0.216735	0.553939	0.256538	0.180107
1348	5.856	204.151	205.159	HMDB0036170	2-Benzylidene-1-heptanol	C14H20O	204.151	0	[M+H]+	47.8	42.3	96.86			12.2638	14.1826	16.4984	21.417	15.2743	39.4572	16.7201	81.9482	105.954	59.8727	39.1985	28.9569	55.1364	53.359	45.4152	27.2202	55.4133	2.03574	1.02555	0.0419624	1.37714	2.03363
1366	8.05	206.13	207.138	HMDB0303053	9-Hydroxymegastigma-4,6,7-trien-3-one	C13H18O2	206.131	1	[M+H]+	49.5	52.2	96.85			72.4464	74.6121	82.2704	106.793	112.476	108.17	141.353	63.557	104.675	148.718	112.528	109.424	120.505	101.698	113.509	95.2096	115.865	1.21695	0.283269	0.09359	1.02877	1.53411
1372	12.639	206.167	224.2	HMDB0032397	Methyl-delta-ionone	C14H22O	206.167	2	[M+NH4]+	46.5	37.7	96.87			59.7929	41.6015	81.5271	62.3231	95.0561	38.6661	82.7092	53.8025	41.3653	76.7566	54.3839	59.9241	47.698	40.5987	47.6195	64.4348	52.6209	0.816653	-0.292205	0.207398	0.683195	1.02735
1392	1.421	208.085	226.118	HMDB0000684	Kynurenine	C10H12N2O3	208.085	1	[M+NH4]+	39	8.9	87.83			13.549	14.2905	17.5107	29.4823	13.2724	30.4906	28.4595	33.4946	26.2614	24.2609	26.6157	19.3223	30.0066	33.876	27.6414	22.5687	26.8549	1.18992	0.25086	0.248449	0.604763	1.14433
1393	5.371	208.11	209.117	HMDB0030681	5-Deoxydiplosporin	C12H16O3	208.11	0	[M+H]+	40.2	9.78	91.15			62.7078	44.0447	39.9066	53.6993	47.4344	24.257	26.6251	29.4611	58.5363	46.8294	72.6667	55.5334	50.8713	40.3052	49.735	41.017	53.4968	1.30426	0.383229	0.0700973	1.1543	1.55278
1404	5.809	208.146	209.154	HMDB0036821	3-Hydroxy-beta-ionone	C13H20O2	208.146	0	[M+H]+	41	8.46	96.59			38.6143	34.1863	38.2154	45.7814	47.1144	47.3475	37.448	74.5915	47.1219	32.649	52.3091	49.0444	45.2528	41.4625	40.2186	45.4124	44.0083	0.969083	-0.0453085	0.797941	0.0980293	0.0695524
1405	13.394	208.182	209.19	HMDB0039884	2-Cyclotetradecen-1-one	C14H24O	208.183	1	[M+H]+	53.8	73.7	97.05			12.5315	10.0738	16.7758	10.6733	19.7505	12.8112	12.3388	21.5605	12.2817	13.6614	13.7234	18.7489	11.8497	8.33402	10.2044	14.5644	12.6862	0.871043	-0.199185	0.363377	0.439643	0.782846
1504	5.293	213.136	214.143	HMDB0094812	7-nonenoylglycine	C11H19NO3	213.136	1	[M+H]+	46.6	41.8	92.68			23.5977	20.037	16.6136	20.1012	24.2941	23.3987	15.4416	32.544	51.1747	21.2722	28.5473	28.6216	23.6623	15.5598	22.4529	22.0035	27.3272	1.24195	0.312608	0.25839	0.587724	0.985608
1537	9.131	/	215.179	HMDB0061832	1-Acetyl-2-methylcyclopentene	C14H24	192.188	12	[M+Na]+	48.4	56	98.54			14.1601	18.9146	25.5656	28.8089	66.589	37.3706	57.7151	11.5304	14.8016	46.2767	41.3258	37.078	41.7164	32.5283	52.2101	32.5818	37.991	1.16602	0.221591	0.546717	0.262237	0.809712
1563	5.314	/	217.159	HMDB0036184	7,8-Dehydro-3,4-dihydro-beta-ionol	C13H22O	194.167	12	[M+Na]+	50.5	67.4	97.75			57.944	48.8622	48.7303	63.4561	68.2491	51.2349	48.9098	44.3622	15.6301	15.3508	66.972	59.9218	33.2635	29.1662	32.7915	53.9686	36.1566	0.669956	-0.577861	0.039084	1.408	1.77102
1579	4.041	/	218.139	HMDB0034491	Camphoric acid	C10H16O4	200.105	0	[M+NH4]+	43.2	20.5	95.56			31.3602	22.0198	9.90817	10.4703	10.5575	9.73707	25.7883	47.1737	66.4064	8.78668	3.0135	16.0552	7.62173	12.8702	8.24887	20.8769	17.5718	0.841686	-0.248645	0.72715	0.138376	0.900401
1581	6.819	/	218.211	HMDB0000638	Dodecanoic acid	C12H24O2	200.178	0	[M+NH4]+	51.5	59.4	98.25			152.105	186.032	235.363	196.333	190.95	157.421	266.588	180.784	163.246	145.252	264.438	200.073	143.688	167.129	134.884	195.697	174.102	0.889648	-0.168693	0.335208	0.474686	0.941188
1591	2.463	218.126	219.134	HMDB0029043	Serylleucine	C9H18N2O4	218.127	1	[M+H]+	48.2	48.4	93.66			18.169	119.405	22.584	37.4425	26.6352	39.2549	100.309	63.9104	27.8711	23.6482	53.386	45.9354	128.459	113.292	116.047	53.4638	72.6627	1.3591	0.442653	0.385373	0.414119	0.760245
1598	10.011	218.167	219.174	HMDB0013687	Nookatone	C15H22O	218.167	1	[M+H]+	50.8	57.5	97.66	78.1		145.437	132.564	233.361	180.628	178.964	120.381	77.4351	104.124	141.292	78.3298	240.055	70.7317	155.655	117.686	123.464	146.612	132.459	0.903468	-0.146455	0.614173	0.21171	0.533306
1601	12.33	218.203	219.21	HMDB0037740	1,2-Dimethyl-4-(6-methyl-4-heptenyl)-1,3-cyclohexadiene	C16H26	218.203	1	[M+H]+	53.6	71.9	97.96			10.0256	8.24305	13.2196	10.0819	14.8761	9.05171	9.92222	37.8461	9.41813	10.17	14.5217	11.3501	7.4353	8.4779	7.75603	14.1583	9.87558	0.697513	-0.519707	0.283639	0.547234	1.03135
1602	11.32	218.203	219.21	HMDB0034498	4,8,12-Trimethyl-1,3,7,11-tridecatetraene	C16H26	218.203	1	[M+H]+	48.6	48.6	96			27.2144	18.5389	42.8793	19.4239	53.5098	20.3951	30.3928	12.6762	19.3692	15.0633	21.9414	45.5027	17.4291	12.4348	17.6137	28.1288	21.3363	0.758522	-0.398736	0.317269	0.498573	0.911938
1620	9.03	/	221.153	HMDB0000529	5-Dodecenoic acid	C12H22O2	198.162	11	[M+Na]+	49.2	60.4	97.59			132.377	199.582	153.928	154.475	157.602	178.095	126.78	54.5371	102.954	183.177	139.386	70.5905	143.016	164.907	119.067	144.672	131.871	0.911518	-0.133657	0.555675	0.255179	0.358481
1681	6.006	/	225.123	HMDB0000512	N-Acetylphenylalanine	C11H13NO3	207.09	1	[M+NH4]+	44.2	26.3	95.87			14.5469	6.47863	4.98664	19.4595	7.43655	3.96257	6.39574	9.75844	4.21665	3.23433	5.03242	72.5042	16.1519	7.79645	6.92857	9.12812	16.5521	1.81331	0.858622	0.425962	0.370629	0.224192
1722	1.126	/	227.102	HMDB0240347	N6-Carboxymethyllysine	C8H16N2O4	204.111	10	[M+Na]+	40.4	18.8	94.46			4.68865	163.82	145.78	191.471	107.935	152.929	132.229	207.334	183.92	107.233	106.035	87.4911	107.079	110.502	117.59	138.273	117.121	0.847027	-0.23952	0.432073	0.364443	0.26183
1728	5.613	226.12	249.11	HMDB0303749	7-Epi-12-hydroxyjasmonic acid	C12H18O4	226.121	0	[M+Na]+	39.8	3.53	95.77			73.8849	42.5854	46.5008	23.7543	90.0932	36.0699	39.6801	63.6824	82.6984	39.5992	68.9013	34.9363	18.0574	20.1898	19.5534	52.0314	40.5623	0.779573	-0.359243	0.368736	0.433284	1.00181
1755	9.194	/	228.048	HMDB0000962	Lipoamide	C8H15NOS2	205.06	6	[M+Na]+	42.7	27.1	92.86			27.5933	20.7987	41.5137	12.9893	52.352	22.2411	27.577	24.6447	43.5413	60.4572	10.7306	27.886	25.9181	24.9698	17.9678	28.7137	30.2101	1.05211	0.0732901	0.845964	0.072648	0.0162835
1763	4.942	/	245.186	HMDB0028910	Isoleucyl-Isoleucine	C12H24N2O3	244.179	0	[M+H]+	40.8	7.35	97.22			8.13288	54.8852	23.0326	61.1816	38.3957	42.8294	385.156	196.59	32.5584	26.0368	20.1339	54.269	132.44	162.435	105	101.275	76.1248	0.751661	-0.411846	0.64146	0.19283	0.0977232
1766	12.083	/	228.232	HMDB0032526	8-Tetradecenal	C14H26O	210.198	2	[M+NH4]+	52.4	65.5	98.6			2784.38	2235.16	4319.35	3400.83	3620.72	2766.66	3849.79	36.1494	2740.33	3232.81	4183.5	3480.76	2072.29	2887.83	3165	2876.63	3108.93	1.08075	0.112039	0.682158	0.166115	0.725684
1779	7.587	228.136	251.125	HMDB0030994	5-Heptyltetrahydro-2-oxo-3-furancarboxylic acid	C12H20O4	228.136	1	[M+Na]+	39.7	4.28	95.62			152.009	40.5775	42.3625	76.4088	108.477	43.9119	35.2264	134.221	187.148	18.2121	47.0597	140.606	40.5312	48.2966	52.7738	79.1493	76.3753	0.964952	-0.0514707	0.923034	0.0347822	0.323974
1786	4.017	228.147	229.155	HMDB0011174	Isoleucylproline	C11H20N2O3	228.147	1	[M+H]+	40.1	4.27	97.33			548.047	471.436	324.559	544.845	408.733	383.353	559.631	785.652	418.475	410.551	735.145	461.547	379.516	613.395	464.118	503.282	497.535	0.988582	-0.016568	0.936503	0.0284908	0.0293545
1796	10.219	/	229.195	HMDB0302996	beta-Muurolene	C15H26	206.203	10	[M+Na]+	44.9	37.6	97.73			78.0435	210.096	370.394	253.805	378.292	480.612	510.151	148.186	226.682	671	636.321	363.909	555.683	400.399	521.26	303.697	482.179	1.5877	0.666935	0.0474261	1.32398	1.53716
1800	5.149	/	229.202	HMDB0001276	N1-Acetylspermidine	C9H21N3O	187.168	0	[M+ACN+H]+	48.9	46.9	98.02			4.83626	4.47549	111.191	5.46463	21.1847	3.55445	1.71105	1.06309	1.9847	12.598	3.75876	16.7013	3.16949	2.62437	7.64523	19.1851	6.92597	0.361007	-1.4699	0.412003	0.3851	0.250176
1802	1.034	/	229.98	HMDB0304063	2-carboxyxylonolactone	C6H7O7-	191.02	12	[M+K]+	42.1	26.3	97.39			115.384	127.506	46.9556	226.008	52.5531	149.074	146.975	350.772	150.681	21.1904	19.9032	53.5093	76.4424	90.4557	146.015	151.904	79.7423	0.524954	-0.929738	0.108583	0.96424	1.40285
1820	5.667	229.168	230.175	HMDB0013267	N-Decanoylglycine	C12H23NO3	229.168	0	[M+H]+	47.9	45.6	94.04			41.9809	18.6032	11.2566	10.5733	2.73674	18.3147	12.6437	19.9358	1.12537	14.5164	11.7486	24.0859	16.8119	17.9299	13.5145	17.0056	14.2475	0.837814	-0.255298	0.593015	0.226934	0.450043
1837	1.457	/	231.145	HMDB0000679	Homocitrulline	C7H15N3O3	189.111	2	[M+ACN+H]+	43.7	27.4	93.59			34.2036	67.1859	9.8579	20.0936	19.7199	25.3662	12.6053	49.9831	28.6892	9.67949	34.9094	11.8532	21.0535	30.1914	27.4318	29.877	23.4011	0.783251	-0.352454	0.445195	0.35145	0.424326
1841	4.308	230.163	231.17	HMDB0029130	Valylisoleucine	C11H22N2O3	230.163	1	[M+H]+	40	3.63	97.07			24.4693	153.265	25.79	67.1001	54.0072	45.5535	456.507	284.115	64.1761	23.3373	58.3477	109.74	130.73	147.46	120.176	138.851	93.4237	0.672835	-0.571675	0.451842	0.345013	0.0142201
1852	5.17	231.111	232.118	HMDB0000953	Suberylglycine	C10H17NO5	231.111	0	[M+H]+	47.1	42.2	93.56			0.397782	0.268531	0.400097	0.674174	0.504178	0.265094	0.288456	0.630191	0.573727	0.496126	0.968733	0.551996	10.9713	70.0223	58.7151	0.428563	20.3285	47.434	5.56785	0.135015	0.869617	1.86543
1857	3.511	231.147	232.154	HMDB0002013	Butyrylcarnitine	C11H21NO4	231.147	1	[M+H]+	46.9	42.3	93.51			1.4632	6.43553	21.0996	2.22052	96.1797	9.44416	3.10173	5.05965	8.35489	52.2029	3.06457	56.9616	4.41479	11.4764	18.5428	18.1255	22.1454	1.22178	0.288987	0.787446	0.103779	0.803095
1867	5.748	232.121	233.128	HMDB0252047	Ethyl tryptophanate	C13H16N2O2	232.121	0	[M+H]+	41.4	10.6	97.05			12.3272	9.38152	3.31535	7.59139	5.68536	9.7797	2.45425	0.406608	0.519152	1.97942	3.23188	1.02564	30.0163	1.35724	32.3596	6.36767	10.0699	1.58141	0.661211	0.534253	0.272253	0.365038
1883	5.031	232.146	233.154	HMDB0036881	Germacrone-13-al	C15H20O2	232.146	0	[M+H]+	49.1	51.8	94.03			32.1366	14.193	23.7786	16.1411	25.7876	10.1608	9.34314	5.16074	4.12345	6.34367	14.8947	19.7228	6.98267	15.2448	11.4451	17.0877	11.251	0.658429	-0.6029	0.174318	0.758659	1.0714
1895	4.802	/	234.124	HMDB0015333	Levetiracetam	C8H14N2O2	170.106	14	[M+ACN+Na]+	41.4	24.1	97.52			36.9543	27.9654	27.0251	31.1437	32.0766	40.0267	25.2375	48.9363	46.6304	29.8072	37.3443	34.6726	33.3681	30.4192	34.5112	33.6707	35.2504	1.04692	0.0661468	0.668805	0.1747	0.533559
1897	4.556	233.126	256.115	HMDB0246316	4-[(2,4-Dihydroxy-3,3-dimethylbutanoyl)amino]butanoic acid	C10H19NO5	233.126	1	[M+Na]+	42.4	14.7	97.95			17.7882	12.6203	4.95734	50.5662	6.23229	48.0288	113.553	190.802	28.5736	2.03487	5.20142	15.1771	12.1878	33.5012	11.6784	55.5686	15.4792	0.27856	-1.84394	0.12972	0.886992	1.17021
1911	10.22	234.162	235.169	HMDB0036427	Procurcumenol	C15H22O2	234.162	2	[M+H]+	55	80.1	96.69	93		51.9483	101.656	190.352	128.621	190.793	223.448	240.047	87.0282	113.183	330.437	283.956	187.509	258.888	208.739	246.459	151.737	232.739	1.53383	0.617141	0.0426851	1.36972	1.56801
1914	13.526	234.234	235.242	HMDB0041082	1,5,8-Heptadecatriene	C17H30	234.235	2	[M+H]+	56.7	87.8	98.17			1.11294	0.476745	0.368202	0.890581	0.97497	0.405	3.02222	62.7689	1.19765	0.145956	0.293671	1.23053	0.492069	1.02697	0.358951	8.75245	0.67797	0.0774606	-3.69039	0.348222	0.458144	1.10409
1937	8.281	/	237.185	HMDB0000910	Tridecanoic acid	C13H26O2	214.193	10	[M+Na]+	47.4	49.3	98.58			27.547	18.2582	19.3695	20.5038	36.0646	29.1278	11.0058	9.02098	27.9432	41.3145	27.0403	23.3162	28.2635	32.9413	28.8644	21.3622	29.9548	1.40223	0.487726	0.0525155	1.27971	1.62605
1941	12.333	236.214	254.247	HMDB0301955	Arctiol	C16H28O	236.214	2	[M+NH4]+	53.8	73.5	97.53			193.328	157.44	272.88	202.337	272.252	193.271	176.634	223.326	195.993	181.518	290.767	216.546	141.126	160.46	127.114	211.434	187.646	0.887496	-0.172188	0.360947	0.442556	0.909479
1952	5.375	238.082	239.089	HMDB0259776	Velaresol	C12H14O5	238.084	11	[M+H]+	38	7.79	93.87			35.3819	31.747	28.793	41.0125	30.1268	45.3907	34.6452	40.9226	40.9558	24.958	29.7882	26.4429	29.898	28.0874	28.7605	36.0025	29.8416	0.828876	-0.270772	0.053209	1.27401	1.61598
1975	13.238	238.229	239.237	HMDB0243751	11-Hexadecenal	C16H30O	238.23	1	[M+H]+	39.6	4.76	94.86			4.78009	3.69863	20.8123	9.33743	5.26284	23.1692	13.1058	1.27552	7.84101	2.67658	3.6228	3.02845	2.7386	40.1407	2.62867	10.1802	8.95383	0.879533	-0.185191	0.835243	0.0781871	0.614619
1977	4.234	239.025	262.014	HMDB0243485	7-Amino-4-hydroxy-2-naphthalenesulfonic acid	C10H9NO4S	239.025	1	[M+Na]+	41.5	12.5	95.77			0.610105	1.8492	0.344973	0.288401	0.346953	24.5403	9.86592	102.287	35.3679	136.525	100.01	146.926	195.737	145.528	122.93	17.5166	126.146	7.20152	2.8483	0.000266951	3.57357	2.43464
1999	5.881	240.097	241.105	HMDB0061112	3-Carboxy-4-methyl-5-propyl-2-furanpropionic acid	C12H16O5	240.1	11	[M+H]+	46.2	46.3	95.98			141.026	68.2953	31.7411	45.8334	30.1725	59.1001	35.7055	86.8232	155.071	31.1189	21.7041	34.5392	42.333	39.4293	35.154	62.3371	51.3356	0.823516	-0.280131	0.618755	0.208481	0.755815
2039	8.792	/	264.193	HMDB0014339	Tramadol	C16H25NO2	263.189	10	[M+H]+				65.2		22.2744	17.0438	27.2976	22.2711	30.4738	22.6396	20.5364	23.6728	22.4671	28.5436	34.3345	25.3759	14.1955	17.5051	18.1394	23.2762	22.9373	0.985442	-0.0211572	0.909338	0.0412747	0.282019
2040	12.494	/	242.247	HMDB0257819	2,8-Dimethyl-5-propan-2-ylcyclodecan-1-one	C15H28O	224.214	2	[M+NH4]+	50.1	54.9	97.9			2.69753	0.465672	2.67401	3.70693	3.04146	2.21922	3.58458	167.844	3.63381	1.86679	1.37035	3.41106	3.33959	4.14004	2.53611	23.2792	2.89968	0.124561	-3.00508	0.375132	0.425816	0.474629
2045	6.268	242.08	243.088	HMDB0254199	Lumichrome	C12H10N4O2	242.08	0	[M+H]+	43.3	28.4	88.31			136.949	50.9672	115.425	220.177	290.235	212.687	97.9042	190.809	89.1926	56.2907	97.8449	267.071	163.848	206.522	262.778	164.394	163.364	0.993733	-0.0090698	0.980865	0.00839067	0.0437355
2099	1.863	/	245.099	HMDB0032705	Isopropyl betaglucoside	C9H18O6	222.11	1	[M+Na]+	40.8	7.49	97.88			61.5852	46.752	41.6406	152.523	26.1978	63.5566	39.4841	35.2055	63.035	30.6436	42.5071	39.7685	95.1051	74.9557	157.604	58.3681	71.9456	1.23262	0.301726	0.542011	0.265992	0.638441
2156	8.134	/	246.243	HMDB0000806	Myristic acid	C14H28O2	228.209	1	[M+NH4]+	47.5	53.6	85.33			240.908	280.295	358.965	372.759	275.982	269.472	322.448	245.261	268.192	238.887	454.281	293.96	238.043	281.855	232.941	295.761	286.88	0.969971	-0.0439872	0.793394	0.100511	0.350164
2187	8.161	246.162	247.169	HMDB0041250	Demethoxyshogaol	C16H22O2	246.162	1	[M+H]+	44.2	26.7	95.6			7.31474	17.8329	9.78806	13.201	9.5961	32.5168	20.3154	4.2474	12.4146	47.0996	17.9383	16.9762	18.482	40.8709	27.4227	14.3516	25.8863	1.80373	0.850983	0.0679872	1.16757	1.63287
2195	7.562	246.173	247.18	HMDB0015096	Mepivacaine	C15H22N2O	246.173	3	[M+H]+	41.3	16.6	93.1			41.6465	34.2865	15.3841	39.1053	31.9276	30.1262	57.4303	26.3349	54.9248	20.9647	37.6912	22.5859	37.2853	42.5127	38.9206	34.5302	36.4122	1.0545	0.0765631	0.766804	0.115316	0.349856
2197	12.052	/	247.242	HMDB0243889	1-Hexadecene	C16H32	224.25	9	[M+Na]+	52.3	72.9	98.44			353.559	200.106	247.427	398.871	333.264	274.272	790.982	1062.18	186.557	176.84	271.288	387.799	213.162	316.879	313.431	457.583	266.565	0.582551	-0.779544	0.125606	0.900991	1.35141
2205	3.704	/	249.061	HMDB0254265	lysine phosphoester	C6H15N2O5P	226.072	2	[M+Na]+	39.4	3.63	95.43			154.083	248.51	137.611	100.877	98.3842	78.1691	37.9492	129.936	55.5646	83.128	110.522	44.8617	124.875	113.763	114.9	123.19	92.5163	0.751005	-0.413105	0.263069	0.579931	0.816448
2218	5.856	248.141	249.148	HMDB0302701	Artemorin	C15H20O3	248.141	0	[M+H]+	45.6	32.1	96.35			49.4984	12.0749	17.5807	24.3562	26.6224	43.288	15.757	88.7734	119.999	63.0516	45.8382	33.6624	59.0512	55.4836	48.1005	34.7439	60.7409	1.74825	0.80591	0.0817402	1.08756	1.74613
2227	8.993	248.177	249.185	HMDB0253125	Hexadeca-4,7,10,13-tetraenoic acid	C16H24O2	248.178	1	[M+H]+	44.7	32.3	92.7			33.5325	44.1866	51.1155	31.0477	62.7422	29.9178	37.6418	11.3167	21.9014	38.7969	29.8435	39.1068	33.4927	22.613	26.3781	37.6876	30.3046	0.804101	-0.314551	0.267672	0.572397	0.582058
2228	8.001	/	249.185	HMDB0002000	Myristoleic acid	C14H26O2	226.193	9	[M+Na]+	47.7	49.9	98.57			561.376	296.603	359.347	566.509	404.25	549.644	311.851	157.069	525.298	338.957	585.805	221.518	799.441	514.726	648.736	400.831	519.212	1.29534	0.373328	0.201757	0.695172	0.990654
2230	11.422	248.214	249.221	HMDB0060512	Sterol	C17H28O	248.214	2	[M+H]+	47.7	45.7	94.87			11.0549	18.4165	49.7996	11.1957	39.8821	8.84297	16.2282	11.0009	8.62579	6.95714	5.5031	24.0961	9.09264	10.9273	18.1335	20.8026	11.9051	0.572288	-0.805186	0.181783	0.740448	1.27472
2243	10.176	/	250.253	HMDB0243828	Pentadecylamine	C15H33N	227.261	9	[M+Na]+	40.7	18.9	94.77			19.7874	20.9603	27.1596	10.2155	18.5466	6.67805	6.49121	42.6053	2.4364	5.88241	14.3155	14.2154	2.42984	5.86616	9.32115	19.0555	7.78098	0.408333	-1.29218	0.0385617	1.41384	1.84664
2247	1.51	/	251.064	HMDB0000012	Deoxyuridine	C9H12N2O5	228.075	1	[M+Na]+	43	17.9	98.69			281.498	113.077	92.1848	113.596	88.7027	100.042	33.9052	186.334	42.7802	48.4033	102.164	58.8143	147.109	113.03	90.3155	126.168	86.088	0.682331	-0.551456	0.227518	0.642984	0.954222
2263	5.54	250.157	251.164	HMDB0035798	Piperdial	C15H22O3	250.157	0	[M+H]+	45.3	29.9	97.38			59.4066	52.5285	53.4012	68.6418	64.9149	62.0297	46.7812	78.5906	67.6926	39.5292	70.4393	54.185	55.0159	47.5654	50.7747	60.7868	55.0288	0.905276	-0.143571	0.308213	0.511149	0.877895
2264	5.031	250.157	251.164	HMDB0034721	Procurcumadiol	C15H22O3	250.157	0	[M+H]+	46.7	39	94.99			34.2478	15.6087	27.3949	20.1223	26.6489	11.4358	9.44679	7.49803	7.02188	8.02403	18.3998	20.9499	11.355	6.83267	8.73043	19.0504	11.6162	0.609765	-0.713675	0.0996714	1.00143	1.37519
2270	12.892	250.229	251.236	HMDB0031336	9-Cycloheptadecen-1-one	C17H30O	250.23	2	[M+H]+	47.4	43.6	96.05			6.05814	3.29737	16.4238	8.27199	9.23554	8.8609	16.1544	14.0035	9.29143	3.51924	4.79671	4.02369	2.45043	32.8743	3.94102	10.2882	8.69954	0.845583	-0.241981	0.713579	0.146558	1.04237
2277	1.535	251.101	252.109	HMDB0001983	5'-Deoxyadenosine	C10H13N5O3	251.102	1	[M+H]+	45.2	38.8	88.94	72	80.8	1925.97	401.314	1012.03	438.069	715.24	201.783	1225.87	3853.53	751.305	546.297	489.99	1043.03	128.97	179.674	365.895	1221.73	500.738	0.409861	-1.28679	0.148084	0.829491	1.31208
2285	6.272	/	253.086	HMDB0030985	alpha-Carboxy-delta-decalactone	C11H18O4	214.121	10	[M+K]+	41.8	23.4	96.24			23.3947	13.2909	12.926	18.794	17.3263	21.8803	39.574	26.5269	33.2902	19.4947	40.462	24.7565	30.0507	27.8545	26.1667	21.7141	28.8679	1.32945	0.41083	0.0995094	1.00214	1.56669
2328	11.039	252.245	270.279	HMDB0013813	13-Heptadecyn-1-ol	C17H32O	252.245	2	[M+NH4]+	49.9	55.8	95.81			11.8534	9.99165	10.6472	9.65108	9.33912	13.2723	9.61997	25.8206	13.0552	9.04668	16.0212	14.1619	14.0811	10.1281	14.9042	12.5244	13.0569	1.04252	0.0600719	0.81946	0.0864722	0.48581
2361	8.049	254.203	255.21	HMDB0041371	18-Nor-4(19),8,11,13-abietatetraene	C19H26	254.203	1	[M+H]+	47.7	43.8	96.55			116.505	142.333	143.809	188.501	197.867	188.116	268.445	91.9344	168.245	249.567	208.699	185.919	234.731	179.141	208.658	167.189	204.994	1.22613	0.294107	0.131419	0.881342	1.41293
2374	13.217	255.255	256.263	HMDB0012273	Palmitic amide	C16H33NO	255.256	3	[M+H]+	46.2	36.7	97.93	96.3		10499.9	7027.62	17083.2	17698.3	13962.2	12402.1	10652	4678.4	19475.7	16071.7	21927.7	15681.2	12952.1	6472.7	9320.7	11750.5	14557.4	1.23888	0.309036	0.295362	0.529645	0.852691
2391	9.398	256.182	257.19	HMDB0248849	Bakuchiol	C18H24O	256.183	2	[M+H]+	43.9	26.4	94.91			17.6584	15.5166	29.6827	54.7316	38.0229	20.0044	22.7033	12.3231	20.2534	23.4292	30.8148	21.2959	28.9601	22.6846	31.299	26.3304	25.5339	0.969749	-0.0443165	0.883893	0.0536005	0.30868
2404	9.377	257.199	280.188	HMDB0013272	N-Lauroylglycine	C14H27NO3	257.199	1	[M+Na]+	40.1	8.86	93.15			21.2574	19.6245	29.1091	20.1623	21.4515	14.579	17.5306	20.397	16.3196	21.6962	31.041	23.932	16.7197	19.6544	14.9221	20.5139	20.6121	1.00479	0.00689051	0.969503	0.0134507	0.087665
2431	8.752	/	259.169	HMDB0030916	2-Hydroxyacorenone	C15H24O2	236.178	10	[M+Na]+	52.9	77.8	97.37			3.71466	21.6903	6.18716	5.69929	6.01049	27.0098	3.5437	2.60331	16.9245	48.6121	40.6746	23.3727	13.5757	29.0362	29.2888	9.55734	28.7835	3.01167	1.59056	0.00467709	2.33002	2.2773
2439	1.056	/	260.053	HMDB0001129	N-Acetylmannosamine	C8H15NO6	221.09	1	[M+K]+	40	6.56	95.15			521.495	787.943	828.86	715.874	556.134	560.166	698.198	858.384	310.795	463.076	506.127	588.292	406.721	384.545	521.494	690.882	454.436	0.657762	-0.604363	0.00166796	2.77781	2.36053
2442	4.082	259.096	260.103	HMDB0014623	Lenalidomide	C13H13N3O3	259.096	1	[M+H]+	50.2	54.7	97.39			31.1151	24.2786	22.0037	31.9778	34.0917	30.024	23.2219	40.6604	41.7071	19.8514	36.3927	30.6156	30.2181	32.2149	30.8452	29.6717	31.6921	1.06809	0.0950395	0.556639	0.254426	0.53912
2449	1.518	/	260.16	HMDB0029074	Threonylvaline	C9H18N2O4	218.127	1	[M+ACN+H]+	40.2	9.28	93.39			4.55151	50.6794	8.82267	12.6785	13.9465	39.1907	136.547	66.4418	16.8962	22.32	29.0518	20.8648	50.2573	38.642	69.7908	41.6073	35.4033	0.850891	-0.232954	0.73763	0.132161	0.470893
2453	1.434	259.189	260.197	HMDB0028934	Leucyl-Lysine	C12H25N3O3	259.19	1	[M+H]+	47.4	41.8	96.16			49.18	155.193	29.327	26.3055	25.807	75.7985	39.0887	40.6625	43.0622	33.2872	42.3928	47.5156	263.268	118.388	259.095	55.1703	115.287	2.08965	1.06326	0.191819	0.717108	1.18689
2456	6.693	260.105	261.112	HMDB0039592	Pergillin	C15H16O4	260.105	0	[M+H]+	45.5	32.6	95.17			28.0037	17.3252	17.6559	26.7311	26.5742	17.9464	12.7047	12.9524	21.8536	18.4599	16.1771	22.2491	15.8407	15.9114	12.3833	19.9867	17.5536	0.878263	-0.187274	0.365572	0.437027	0.606081
2464	6.602	/	261.16	HMDB0042008	Ritalinic acid	C13H17NO2	219.126	1	[M+ACN+H]+	41.4	9.33	98.42			8.85151	2.5539	2.31599	2.98192	2.80147	2.8372	32.3596	18.4233	2.35109	1.71535	2.6063	3.26857	5.15794	3.88558	4.78981	9.14062	3.39638	0.37157	-1.4283	0.181751	0.740522	1.04637
2470	8.854	/	261.184	HMDB0038136	Curcumadiol	C15H26O2	238.193	9	[M+Na]+	50.9	67.9	96.05			11.9755	25.2407	20.1623	19.9245	33.0168	53.0576	14.6383	10.956	12.5077	103.034	34.0269	41.3146	22.4178	176.98	41.7829	23.6215	61.7235	2.61303	1.38572	0.139118	0.856617	1.50313
2479	9.148	260.186	261.193	HMDB0015070	Oxymetazoline	C16H24N2O	260.189	10	[M+H]+				61.6		48.9867	46.5499	67.1415	50.2284	63.4506	40.2479	56.8488	54.9587	51.8189	47.7646	72.9122	71.8173	33.4037	49.6973	41.0226	53.5516	52.6338	0.982862	-0.024939	0.884736	0.0531865	0.283593
2486	11.095	/	261.221	HMDB0060482	Hexadecenal	C16H30O	238.23	9	[M+Na]+	44.2	32.4	98.29			60.2807	67.7968	128.736	55.3616	107.81	40.2777	71.8365	33.8216	45.6226	66.3919	54.3275	110.815	28.7208	39.7948	56.9093	70.74	57.5117	0.813001	-0.298671	0.407669	0.389693	0.754833
2500	4.618	261.111	262.119	HMDB0028852	Glycyl-Tryptophan	C13H15N3O3	261.111	0	[M+H]+	50	59.6	90.72			9.38581	33.5893	9.05289	9.92931	10.9338	7.30618	4.85853	10.9377	10.6099	4.73628	14.2996	10.1919	10.7351	11.7948	9.42068	11.9992	10.2555	0.854679	-0.226545	0.631425	0.199678	0.153759
2504	4.787	261.158	262.165	HMDB0240421	2-Hydroxyisovalerylcarnitine	C12H23NO5	261.158	0	[M+H]+	47	37.8	97.61			229.7	245.244	39.5	98.512	54.1739	308.628	158.528	728.548	318.992	106.319	43.3332	191.828	251.449	197.319	220.913	232.854	190.022	0.816055	-0.293261	0.642588	0.192068	0.051437
2529	12.644	262.229	280.263	HMDB0037519	2-(5,8-Tetradecadienyl)cyclobutanone	C18H30O	262.23	2	[M+NH4]+	51.4	61.4	97.97			11657.5	7722.25	14993.3	12019.7	17525.6	7013.35	16316.7	9567.59	8213.65	13767.7	10034.3	10901.6	8828.1	7556.62	8436.08	12102	9676.86	0.799608	-0.322634	0.168905	0.772357	1.08381
2539	2.518	/	264.082	HMDB0014567	Methocarbamol	C11H15NO5	241.095	11	[M+Na]+	46.4	47.9	96.39			124.612	134.265	88.5316	220.642	74.2099	161.801	127.134	277.139	77.9595	60.8896	108.659	63.4496	136.519	133.809	141.042	151.042	103.19	0.683187	-0.549648	0.118348	0.92684	1.32719
2545	10.707	/	264.268	HMDB0243891	Hexadecylamine	C16H35N	241.277	8	[M+Na]+	49.8	59.9	98.46			78.3777	113.461	107.234	32.4019	84.6664	25.1968	180.903	99.3976	19.7652	60.246	120.998	77.7811	46.2221	36.1146	70.7273	90.2048	61.6935	0.683928	-0.548084	0.216604	0.664333	0.938699
2561	5.892	264.134	265.141	HMDB0036773	Tavulin	C15H20O4	264.136	8	[M+H]+	41.2	22.7	92.35			26.873	40.6122	12.4135	44.2604	21.6573	32.4006	18.939	37.2341	21.8258	14.1018	26.8061	27.1236	26.6458	25.4861	23.1141	29.2988	23.5862	0.805024	-0.312896	0.218425	0.660697	0.715391
2566	4.348	264.147	265.154	HMDB0029134	Valylphenylalanine	C14H20N2O3	264.147	1	[M+H]+	39.7	7.15	93.11			5.47767	6.00717	12.515	17.0556	8.92118	4.11182	3.85508	2.69923	5.26489	6.80125	7.7108	6.87366	3.37483	2.9346	3.39247	7.58035	5.19321	0.685089	-0.545636	0.241018	0.617951	0.823342
2578	12.053	/	265.252	HMDB0003424	1-Hexadecanol	C16H34O	242.261	8	[M+Na]+	55.2	86.8	98.12			854.929	515.381	609.824	1025.83	827.17	677.861	2061.15	2755.84	483.675	434.604	718.784	926.824	581.418	731.581	743.165	1166	660.007	0.566045	-0.821012	0.122389	0.912257	1.3715
2583	2.026	265.117	266.124	HMDB0255300	N6-Methyl-2'-deoxyadenosine	C11H15N5O3	265.117	1	[M+H]+	40.7	16.1	88.94	64.9		75.9586	25.9113	23.5031	30.6121	11.1392	28.7474	12.5572	124.475	21.6771	11.89	22.1134	14.9295	40.5374	29.0968	41.3741	41.6129	25.9455	0.623495	-0.681549	0.309778	0.508949	0.625679
2584	1.054	/	266.159	HMDB0248577	Arginine, ethyl ester	C8H18N4O2	202.143	1	[M+ACN+Na]+	42.4	20.6	92.68			24.7995	38.4035	26.7316	41.1422	23.2671	61.1667	22.2016	81.7607	19.6413	15.5839	20.1378	40.5885	36.133	33.8123	39.725	39.9341	29.3745	0.735575	-0.443056	0.258067	0.588268	0.941665
2593	4.995	/	267.077	HMDB0000030	Biotin	C10H16N2O3S	244.088	0	[M+Na]+	42	16.7	93.56			37.7419	34.4169	16.4402	32.5468	29.1446	30.4636	26.1093	62.7174	34.4376	12.8445	15.317	33.7008	26.4946	21.4547	22.6553	33.6976	23.8435	0.707573	-0.49905	0.116257	0.934582	1.34812
2598	6.272	/	267.101	HMDB0000933	Traumatic acid	C12H20O4	228.136	9	[M+K]+	47.7	55.1	93.62			14.6025	7.51372	6.53899	9.77539	8.03662	11.5058	22.4588	15.2694	20.4101	12.0478	22.6792	12.5791	17.8256	15.4105	20.2571	11.9626	17.3156	1.44747	0.533538	0.0502604	1.29877	1.73533
2603	5.371	266.113	267.12	HMDB0041582	Sapidolide A	C14H18O5	266.115	10	[M+H]+	49.2	61	95.54			1133.52	785.605	537.209	1008.9	675.519	309.02	378.963	277.531	1089.77	684.316	1171.09	720.842	815.938	695.507	773.636	638.284	850.157	1.33194	0.41353	0.15532	0.808771	1.38889
2620	7.999	266.188	267.195	HMDB0060055	Tetranor 12-HETE	C16H26O3	266.188	2	[M+H]+	43.2	21.9	95.81			127.713	60.2446	72.1849	113.433	81.5565	118.078	56.7108	30.5998	104.205	67.5297	120.284	39.6911	169.102	113.578	132.813	82.5649	106.743	1.29284	0.370544	0.244185	0.612281	0.894996
2627	11.764	266.261	267.268	HMDB0037517	2-Tetradecylcyclobutanone	C18H34O	266.261	2	[M+H]+	40.6	9.2	95.83			30.147	6.8045	1.88177	2.24694	1.94178	4.09027	1.55188	5.83206	5.22128	3.01386	4.91022	35.846	23.2862	4.37692	9.08531	6.81203	12.2486	1.79808	0.846455	0.359319	0.444519	1.18144
2641	10.216	/	268.263	HMDB0031078	Pentadecanal	C15H30O	226.23	2	[M+ACN+H]+	45.6	32.7	97.97			259.169	308.614	441.826	141.325	221.026	108.555	650.224	498.514	87.8678	153.784	290.052	308.281	181.635	123.465	146.359	328.656	184.492	0.561351	-0.833024	0.0778899	1.10852	1.42281
2653	5.963	268.072	269.079	HMDB0005808	Formononetin	C16H12O4	268.074	5	[M+H]+				75.3		26.1416	16.2412	21.3336	19.8675	24.1781	16.3207	13.6972	20.9249	31.1453	30.6949	37.5624	35.4036	22.3797	14.8726	17.7765	19.8381	27.1193	1.36703	0.451044	0.0797429	1.09831	1.44957
2667	4.802	/	269.136	HMDB0000101	Deoxyadenosine	C10H13N5O3	251.102	1	[M+NH4]+	47.7	42.1	97.2			57.3705	51.381	47.0918	89.1646	58.5371	97.1585	43.7183	97.3551	86.4393	52.9868	59.6666	58.1535	70.5123	56.8243	74.8925	67.7221	65.6393	0.969245	-0.0450662	0.826654	0.0826762	0.0570976
2671	1.545	/	269.16	HMDB0015602	Milnacipran	C15H22N2O	246.173	8	[M+Na]+				60.2		61.0005	250.638	77.4037	107.819	69.5707	82.7453	132.403	164.419	109.698	67.9065	79.9593	111.634	240.16	225.693	243.754	118.25	154.115	1.3033	0.382167	0.347864	0.458591	0.79038
2673	5.03	268.167	269.175	HMDB0038154	3,11,12-Trihydroxy-1(10)-spirovetiven-2-one	C15H24O4	268.167	0	[M+H]+	45.7	32.2	97.09			155.896	65.3699	121.002	78.2226	115.786	40.5115	35.1017	12.6055	12.3483	17.2456	60.0031	74.4859	33.2846	12.5885	25.6802	78.0617	33.6623	0.431227	-1.21348	0.0505743	1.29607	1.54267
2674	5.478	268.167	269.175	HMDB0038503	Bisacurone epoxide	C15H24O4	268.167	1	[M+H]+	44.7	25.4	99.05			50.1475	40.0713	20.5787	36.0001	35.4797	30.2968	17.4734	23.6958	24.4374	18.4258	21.9295	23.659	14.9809	7.48351	30.3716	31.7179	20.184	0.636358	-0.652088	0.0348716	1.45753	1.651
2695	11.365	/	292.224	HMDB0015447	Penbutolol	C18H29NO2	291.22	10	[M+H]+				61.1		19.6496	18.6142	24.3609	20.5354	21.611	15.3816	18.2839	20.617	19.1503	19.1368	29.6921	26.7764	12.1121	19.5307	15.183	19.8817	20.2259	1.01731	0.0247638	0.887259	0.0519493	0.116381
2703	10.362	269.271	270.279	HMDB0040940	Capsiamide	C17H35NO	269.272	1	[M+H]+	44.4	26.8	96.86			43.8543	39.1952	34.2927	31.2093	92.1983	28.7671	68.0623	203.891	32.1669	28.8293	42.7851	69.2207	46.6744	38.4129	34.0129	67.6838	41.7289	0.616527	-0.697763	0.278875	0.554591	0.871665
2731	9.348	270.162	271.169	HMDB0000145	Estrone	C18H22O2	270.162	2	[M+H]+	46.6	40.6	95.28	70.9		4.81615	19.0853	44.1579	17.3294	72.0684	12.969	11.2717	2.54828	4.21865	31.4398	15.6709	7.71079	10.7854	17.1249	21.0547	23.0308	15.4293	0.669943	-0.577889	0.438384	0.358145	0.211659
2751	10.258	271.251	272.258	HMDB0242181	Hexadecasphingosine	C16H33NO2	271.251	2	[M+H]+	53	72.1	94.9			105.73	72.6384	160.683	78.148	123.559	91.1415	97.1661	234.503	140.484	96.2077	186.218	242.91	73.6914	64.1603	94.5776	120.446	128.321	1.06538	0.0913712	0.802595	0.0955037	0.12016
2757	4.608	/	273.062	HMDB0002339	5-Methoxytryptophan	C12H14N2O3	234.1	8	[M+K]+	45.5	40.3	96.23			13.0467	11.7645	35.9608	27.0062	32.6051	25.8417	11.9871	15.4983	27.543	29.1938	11.33	63.9382	28.9187	39.0026	28.0625	21.7138	32.5698	1.49996	0.584924	0.132533	0.877677	1.24301
2758	4.134	/	273.084	HMDB0240342	N-Acetylkynurenine	C12H14N2O4	250.095	1	[M+Na]+	48.4	45.1	97.98			84.8597	86.638	70.3679	105.59	132.888	113.39	51.0364	116.323	89.1453	48.4305	95.4563	58.1467	108.371	101.616	109.399	95.1366	87.2235	0.916824	-0.125283	0.562873	0.249589	0.429736
2779	8.486	272.177	273.184	HMDB0244836	19-Norandrostenedione	C18H24O2	272.178	2	[M+H]+				73.9		42.812	28.6307	52.4955	61.803	78.8426	22.6762	48.7054	43.9414	65.4394	56.0782	39.0576	61.2979	67.3563	63.5953	62.839	47.4883	59.3805	1.25042	0.322416	0.139988	0.853909	1.3169
2786	11.354	/	273.257	HMDB0061938	Isoterpinolene	C10H16	136.125	2	[2M+H]+	50.3	57.6	96.27			16.1539	16.0713	16.9753	43.2325	26.1949	13.6933	80.4666	57.8711	27.506	11.6802	17.8119	21.3123	15.4066	27.6196	19.6373	33.8323	20.1391	0.595262	-0.748402	0.165444	0.781349	1.00135
2816	10.219	274.193	275.2	HMDB0002725	Nandrolone	C18H26O2	274.193	2	[M+H]+	50.3	56.3	97.19			95.8119	243.276	434.873	299.845	402.787	510.321	545.411	165.43	252.634	757.907	687.799	402.519	601.887	426.125	574.121	337.219	528.999	1.56871	0.649577	0.0475879	1.3225	1.52672
2823	8.466	/	275.2	HMDB0000477	7,10-Hexadecadienoic acid	C16H28O2	252.209	8	[M+Na]+	48.2	52.2	98.14			148.319	93.0277	96.0615	108.522	123.759	116.548	51.8335	30.345	145.099	63.907	115.47	62.0615	153.705	87.5984	136.27	96.0519	109.159	1.13645	0.18454	0.520762	0.283361	0.628757
2864	8.985	/	277.18	HMDB0029604	Lubiminol	C15H26O3	254.188	8	[M+Na]+	51.8	69.9	97.98			64.0055	57.3595	85.9678	36.875	118.056	49.798	54.2744	15.9983	28.5401	58.9015	49.7808	88.4417	44.4629	31.895	41.7086	60.2919	49.1044	0.814445	-0.296112	0.428987	0.367556	0.438122
2876	11.274	/	277.216	HMDB0003229	Palmitoleic acid	C16H30O2	254.225	8	[M+Na]+	48.2	52.6	97.36	71.5		177.373	140.847	269.746	125.622	308.667	114.952	216.406	70.749	163.789	135.711	158.262	602.134	83.1402	131.824	87.9615	178.045	194.689	1.09348	0.128928	0.818844	0.086799	0.117695
2890	2.11	278.093	279.101	HMDB0028825	Glutamylmethionine	C10H18N2O5S	278.094	1	[M+H]+	46.7	41.9	92.89			94.6514	120.448	19.0165	69.2527	13.8379	56.9773	52.2803	87.7791	71.2794	10.3512	7.13243	56.4623	67.3195	44.3054	95.0063	64.2804	50.2652	0.781968	-0.354818	0.449885	0.346899	0.654701
2897	5.422	278.163	279.17	HMDB0013243	Leucylphenylalanine	C15H22N2O3	278.163	1	[M+H]+	39.8	5.12	95.29			9.0341	36.9934	6.54694	13.034	8.84256	14.9601	106.575	67.128	10.0158	10.228	15.2208	24.6793	45.7553	38.0414	34.4753	32.8892	25.488	0.774964	-0.367799	0.62165	0.206454	0.152406
2905	13.189	/	279.231	HMDB0000220	Palmitic acid	C16H32O2	256.24	8	[M+Na]+	46.5	49.3	91.75	85		28.0686	19.8969	98.9654	17.7799	86.5166	16.3012	48.4023	13.5548	20.3423	18.9084	18.8288	73.4976	13.0624	21.5954	11.4341	41.1857	25.3813	0.616264	-0.698379	0.308403	0.510881	0.916806
2907	9.863	278.224	279.231	HMDB0001388	alpha-Linolenic acid	C18H30O2	278.225	2	[M+H]+				89.3		196.991	141.29	170.279	251.767	197	143.866	126.037	99.711	165.278	221.226	183.974	226.175	178.873	138.452	159.048	165.868	181.861	1.09642	0.132804	0.47172	0.326315	0.77148
2945	6.197	/	281.117	HMDB0038736	3,5,6-Trihydroxy-7-megastigmen-9-one	C13H22O4	242.152	9	[M+K]+	46.9	49.7	94.61			378.297	406.982	434.631	435.681	512.853	390.773	395.435	474.094	434.272	338.956	500.037	468.416	447.907	450.519	304.416	428.593	420.646	0.981457	-0.0270024	0.798996	0.0974557	0.270523
2951	9.845	280.131	281.138	HMDB0302335	Psilostachyin	C15H20O5	280.131	2	[M+H]+	39.9	4.8	96.66			58.5763	52.2458	45.2616	68.4671	66.9546	32.8065	70.7082	73.7827	66.7836	59.9766	79.9379	103.713	59.942	72.555	46.6422	58.6004	69.9358	1.19344	0.255121	0.200394	0.698115	1.08208
2958	9.238	280.204	281.211	HMDB0012535	12-HHT	C17H28O3	280.204	1	[M+H]+	41	12	94.1			25.9325	4.46062	1.46067	3.29295	6.15631	4.45471	3.15914	48.0885	6.14634	1.23242	4.06744	39.3645	8.21921	8.66132	4.74627	12.1257	10.3482	0.853413	-0.228684	0.822619	0.084801	0.0386432
2969	1.757	281.112	304.101	HMDB0004326	2'-O-Methyladenosine	C11H15N5O4	281.112	1	[M+Na]+	50.6	64.9	89.04			46.355	17.6468	12.1615	31.8524	22.9743	17.283	26.8628	66.7823	1.43893	3.88989	5.54294	8.86015	18.6031	17.9435	13.5238	30.2397	9.97176	0.329757	-1.60053	0.0158863	1.79898	2.11281
3001	11.345	/	283.226	HMDB0244707	3-Dodecyloxypropane-1,2-diol	C15H32O3	260.235	7	[M+Na]+	40.2	10.9	98.18			0.534056	1.12592	23.1029	8.72908	0.534242	8.14925	35.1896	0.721081	5.90325	0.455671	1.3774	0.666111	0.479548	76.4956	0.637427	9.76076	12.2879	1.2589	0.332167	0.823559	0.0843052	0.540547
3004	12.228	/	300.271	HMDB0243888	1-Hexadecanethiol	C16H34S	258.238	2	[M+ACN+H]+	43.6	23.7	97.02			13.8352	4.5748	1.18055	16.0666	1.68651	12.4845	6.59692	72.6984	5.93621	1.18857	2.30498	10.687	14.875	8.86971	7.22605	16.1404	7.29822	0.45217	-1.14506	0.348452	0.457856	0.449438
3005	12.054	282.255	283.263	HMDB0003231	Vaccenic acid	C18H34O2	282.256	2	[M+H]+	45.5	32	97.58			452.441	278.427	337.204	565.842	443.628	363.868	1186.24	1572.19	240.169	242.445	385.724	476.934	341.137	406.202	382.037	649.98	353.521	0.543895	-0.8786	0.120276	0.919823	1.39644
3006	10.379	/	300.289	HMDB0000252	Sphingosine	C18H37NO2	299.282	1	[M+H]+	50.7	58.7	96.42			232.679	331.003	385.196	97.5919	375.047	86.1058	428.821	1278.83	85.6956	310.679	393.411	302.616	198.631	171.664	190.665	401.909	236.194	0.587682	-0.766893	0.282807	0.54851	0.74138
3017	14.229	283.287	284.294	HMDB0034146	Octadecanamide	C18H37NO	283.288	3	[M+H]+	52.9	70.5	97.33	92.8		1592.75	794.707	1710.18	1437.43	1793.24	1094.32	1214.68	1172.23	1814.27	1350.35	1751.61	1223.5	1152.14	951.261	943.125	1351.19	1312.32	0.971232	-0.0421122	0.831877	0.0799408	0.154729
3045	7.227	284.177	285.185	HMDB0254669	Methyltrienolone	C19H24O2	284.178	1	[M+H]+	49	50.6	95.22			41.8699	40.3946	37.0614	55.008	46.7576	51.7746	54.1503	49.8335	23.4489	32.0343	52.6655	46.9997	48.0657	49.0992	46.1278	47.1062	42.6344	0.90507	-0.143899	0.342158	0.465774	0.864073
3049	7.563	/	307.201	HMDB0031046	9-Heptadecenoic acid	C17H32O2	268.24	9	[M+K]+	43.9	32.2	97.17			300.812	269.666	103.265	273.553	236.973	239.236	392.193	187.106	359.676	161.952	288.249	155.922	249.766	326.35	281.568	250.351	260.498	1.04053	0.057321	0.812914	0.0899554	0.310292
3056	12.189	284.235	285.242	HMDB0035473	Avocadyne	C17H32O3	284.235	2	[M+H]+	45.3	31.2	97.1			19.4556	25.0865	172.285	106.995	26.9643	129.787	217.773	17.3552	66.1362	16.5153	22.6001	13.2526	24.6817	534.63	24.7969	89.4628	100.373	1.12196	0.166015	0.884941	0.0530858	0.581773
3078	7.109	/	286.212	HMDB0034982	10-Epijunenol	C15H26O	222.198	8	[M+ACN+Na]+	44.9	39	94.71			48.342	39.4996	8.928	9.06735	4.07162	26.7392	24.5458	33.2207	12.3004	33.2946	23.6165	30.8371	40.6589	36.668	36.6186	24.3018	30.5706	1.25796	0.331082	0.382786	0.417044	0.96756
3079	6.478	/	286.238	HMDB0032417	3-(Menthoxy)-2-methylpropane-1,2-diol	C14H28O3	244.204	0	[M+ACN+H]+	54.1	75.2	95.87			72.9472	51.5349	48.6083	68.3077	73.891	57.2667	46.4802	66.7027	80.0288	52.8948	69.01	68.6294	60.3255	49.4253	55.418	60.7173	62.2474	1.0252	0.0359053	0.791941	0.101307	0.301031
3093	6.935	286.047	287.055	HMDB0005800	Luteolin	C15H10O6	286.048	1	[M+H]+				90.5		1.022	0.733656	14.4891	5.25804	7.79419	0.848864	22.5459	0.714123	1.02205	0.626406	32.3864	4.54508	352.973	129.333	3.14419	6.67573	74.8614	11.214	3.48722	0.218399	0.660749	1.03813
3118	7.516	286.193	287.2	HMDB0249339	Boldenone	C19H26O2	286.193	1	[M+H]+	48.7	49.5	95.2			72.3565	84.8823	44.4673	67.0835	78.8178	45.6532	55.4689	22.0947	64.7118	70.1718	72.3968	62.0396	58.4365	49.4301	66.1518	58.853	63.334	1.07614	0.105864	0.587025	0.231343	0.698988
3124	9.872	/	304.263	HMDB0001551	Palmitaldehyde	C16H32O	240.245	8	[M+ACN+Na]+	50.3	63.5	96.92	69.9		19.6346	15.7805	13.0939	23.7471	17.9641	10.5497	16.0226	17.2651	68.8223	49.099	34.0631	32.1859	37.3602	19.1343	25.6566	16.7572	38.0459	2.27042	1.18296	0.0136426	1.8651	2.44133
3135	4.643	/	288.18	HMDB0000413	3-Hydroxydodecanedioic acid	C12H22O5	246.147	1	[M+ACN+H]+	47.8	41.8	98.17			46.0961	39.5012	11.8057	15.0362	6.18097	30.0115	27.4321	55.3093	12.2407	20.1698	27.917	34.9439	37.2421	34.0155	29.8256	28.9216	28.0507	0.969885	-0.0441144	0.906959	0.0424121	0.304305
3154	10.367	/	288.289	HMDB0002259	Heptadecanoic acid	C17H34O2	270.256	1	[M+NH4]+	49.4	51.7	97.18			119.917	92.7069	69.7387	84.6738	230.101	74.8653	121.028	597.871	77.8316	52.9187	93.1771	177.169	117.961	100.024	86.5873	173.863	100.81	0.579824	-0.786312	0.310969	0.507282	0.855879
3216	5.094	/	291.174	HMDB0256794	Prodolic acid	C16H19NO3	273.136	11	[M+NH4]+	37.7	7.1	93.86			24.9476	17.1869	10.9138	11.8222	10.0456	1.58477	0.781915	3.34545	26.028	4.18788	8.55414	14.2925	3.09272	2.02354	2.83537	10.0785	8.71631	0.86484	-0.209495	0.762018	0.118034	0.100949
3226	6.792	/	291.243	HMDB0252623	gamma-Sanshool	C18H27NO	273.209	1	[M+NH4]+	44.1	28.7	93.13			18.0411	20.4069	29.3665	22.2954	23.9129	16.577	19.0083	18.3754	17.0567	17.6113	36.8719	30.6015	12.8804	16.6551	13.4223	20.9979	20.7285	0.987166	-0.0186349	0.945015	0.0245613	0.388415
3227	13.592	290.26	308.294	HMDB0039827	Serratol	C20H34O	290.261	3	[M+NH4]+	50.7	59.7	97.03			39.7986	38.3213	51.3059	40.2464	50.6538	29.6668	44.101	48.6013	41.2479	40.3124	53.7757	46.0712	29.8462	25.1332	31.4434	42.8369	38.2614	0.893189	-0.162963	0.327601	0.484655	0.924104
3260	10.528	292.203	293.211	HMDB0302724	12-Oxophytodienoic acid	C18H28O3	292.204	2	[M+H]+	52.1	67.7	94.81	83.8		88.4084	129.709	354.684	113.163	309.62	78.8627	66.5362	126.169	67.7683	28.0358	152.97	118.276	78.234	165.839	132.538	158.394	106.237	0.670715	-0.576229	0.271062	0.566931	0.925903
3267	12.462	/	293.226	HMDB0302269	Pentenylbenzene	C11H14	146.11	2	[2M+H]+	43.4	27.2	92.15			0.15273	0.279776	4.52311	1.57053	0.20318	2.2287	3.89274	0.205189	1.59541	0.153507	0.204938	0.188827	0.173275	19.9253	0.155442	1.63199	3.19952	1.9605	0.971222	0.569391	0.244589	0.46702
3268	13.187	292.239	293.247	HMDB0000495	Androstanediol	C19H32O2	292.24	3	[M+H]+	47	44.4	94.47			8.30748	5.51377	39.6167	3.20831	39.0439	2.97579	18.1261	0.613149	4.33622	4.87987	5.25123	31.5234	3.75022	3.11279	1.88314	14.6757	7.81955	0.532825	-0.908267	0.35515	0.449589	0.495843
3272	12.391	292.24	293.247	HMDB0000554	Dihydroandrosterone	C19H32O2	292.24	2	[M+H]+	44.4	26.9	97.22			36.651	17.9153	119.755	13.6797	104.79	17.5789	59.4687	91.3705	24.6515	21.9242	14.2289	85.9555	8.47939	43.2968	8.55146	57.6512	29.584	0.513155	-0.962534	0.161535	0.791734	1.23405
3275	14.322	292.276	310.31	HMDB0032147	Geranylcitronellol	C20H36O	292.277	3	[M+NH4]+	49.2	51.8	97.49			292.48	251.619	374.608	239.376	132.512	241.343	133.759	365.387	87.0837	250.71	327.609	282.665	163.868	181.107	200.259	253.885	213.329	0.840256	-0.251099	0.380552	0.419586	0.780115
3301	6.392	294.089	295.096	HMDB0029534	Glyzarin	C18H14O4	294.089	1	[M+H]+	51.1	59.5	97.23			2202.06	1635.59	1184.82	1694.39	1652.57	2487.2	3101.5	2980.7	2984.19	1601	3005.64	2532.36	2355.64	2538.74	2643.02	2117.35	2522.94	1.19155	0.252844	0.21475	0.668067	1.18015
3323	4.1	294.158	295.165	HMDB0029108	Tyrosyl-Isoleucine	C15H22N2O4	294.158	1	[M+H]+	40.3	3.93	98.64			3.55685	16.8271	3.92567	6.8968	5.68576	4.84977	46.7837	25.3289	3.06533	2.27961	9.46651	12.6946	17.7185	20.8395	21.9663	14.2318	12.5758	0.883636	-0.178476	0.801121	0.0963018	0.0480499
3326	8.985	294.183	295.19	HMDB0035722	Tanacetol A	C17H26O4	294.183	1	[M+H]+	43.3	23.9	94.33			47.6474	48.4074	69.1691	27.5018	101.46	36.3259	33.0639	3.24532	21.8664	46.46	33.6755	72.6458	28.3596	23.1898	33.0108	45.8526	37.0297	0.807582	-0.30832	0.50228	0.299054	0.0247803
3335	8.896	294.219	295.226	HMDB0010203	13-HOTE	C18H30O3	294.219	1	[M+H]+	50.9	62.8	93.54			143.597	124.03	61.9708	264.837	187.744	199.697	166.805	81.5741	168.42	47.4474	124.948	45.4567	313.913	91.8617	242.075	153.782	147.732	0.960658	-0.0579048	0.891319	0.0499671	0.410616
3337	10.926	294.219	295.226	HMDB0011108	17-Hydroxylinolenic acid	C18H30O3	294.219	1	[M+H]+	53.5	75	94.3			77.7602	69.6187	79.8804	110.797	149.752	106.705	46.7212	15.926	129.115	45.0047	64.5457	48.0209	220.445	76.0109	196.047	82.145	111.313	1.35508	0.438374	0.34533	0.461766	0.725907
3341	9.976	294.219	295.226	HMDB0301805	3-Oxo-2-(2-entenyl)cyclopentaneoctanoic acid	C18H30O3	294.219	1	[M+H]+	52.9	73.8	92.15			87.4835	59.3075	123.773	102.786	170.107	59.6884	84.6369	81.1441	66.1604	51.8955	61.2977	102.473	57.2356	72.0965	84.7795	96.1159	70.8483	0.737113	-0.440041	0.120907	0.91755	1.34356
3356	1.03	/	296.17	HMDB0037180	Argpyrimidine	C11H18N4O3	254.138	7	[M+ACN+H]+	42.7	25.7	95.25			24.127	60.8509	52.7984	87.459	34.0751	135.688	51.5504	232.433	59.8663	66.7365	63.8436	335.898	52.9237	115.132	93.097	84.8727	112.5	1.32551	0.406548	0.541927	0.266059	0.728801
3359	11.133	/	318.24	HMDB0006547	Stearidonic acid	C18H28O2	276.209	10	[M+ACN+H]+	38.9	8.42	97.44			603.678	1118.17	1114.46	918.924	753.619	585.306	653.233	706.08	754.268	583.241	1013.17	608.243	481.994	580.022	596.399	806.683	659.619	0.817693	-0.290369	0.177111	0.751754	1.23313
3367	13.872	/	296.294	HMDB0033609	2-Pentadecylfuran	C19H34O	278.261	3	[M+NH4]+	49	50.8	96.96			13.3467	2.01403	14.9973	10.3855	11.2496	6.8881	7.73633	11.3166	8.74918	7.51816	14.2546	8.69045	6.68156	5.45678	6.98819	9.74177	8.33413	0.855505	-0.225151	0.460834	0.336455	0.21346
3391	6.606	/	297.167	HMDB0000394	3-Hydroxytetradecanedioic acid	C14H26O5	274.178	0	[M+Na]+	43.9	23.4	96.76			162.559	210.933	123.588	133.327	112.601	193.638	122.779	137.056	251.011	141.566	115.221	198.539	162.508	156.178	208.618	149.56	176.234	1.17835	0.236768	0.229396	0.639415	1.04555
3414	9.687	296.235	297.242	HMDB0029978	Avenoleic acid	C18H32O3	296.235	1	[M+H]+	48.8	49.9	95.97			43.7629	25.6495	44.061	33.0491	44.2901	32.0912	17.4041	6.54202	42.4372	59.0589	40.3976	35.3576	53.5282	39.4695	38.9737	30.8562	44.1747	1.43163	0.517657	0.0465795	1.33181	1.46067
3421	3.904	297.089	298.097	HMDB0257557	2-(6-Aminopurin-9-yl)-5-(methylsulfanylmethyl)oxolane-3,4-diol	C11H15N5O3S	297.09	1	[M+H]+	49.5	54.9	93.96	96.5		62.4156	127.237	10.2869	111.73	24.8723	140.725	223.108	207.286	228.135	30.4251	10.9965	50.8963	86.2799	76.6946	89.4705	113.457	81.8425	0.72135	-0.471229	0.429612	0.366924	0.454523
3441	11.913	297.303	298.31	HMDB0031810	Tridemorph	C19H39NO	297.303	2	[M+H]+	51.9	65.7	95.62	69.9		28.2319	9.25564	8.95548	8.58154	15.2757	10.1572	9.59878	28.7766	14.3084	10.8686	23.5066	21.391	9.61682	15.2676	13.2736	14.8541	15.4618	1.04091	0.0578469	0.874386	0.0582967	0.457022
3446	7.798	298.12	299.127	HMDB0006101	Enterolactone	C18H18O4	298.121	1	[M+H]+	48	44.1	97.05			125.554	170.704	403.882	170.299	723.229	128.713	140.404	107.662	77.2824	266.045	130.864	380.417	228.269	268.181	188.154	246.306	219.888	0.892742	-0.163685	0.770635	0.113151	0.0241973
3479	12.581	298.25	299.258	HMDB0010736	3-Oxooctadecanoic acid	C18H34O3	298.251	2	[M+H]+	40	5.75	96.17			55.9191	51.2401	42.8715	86.6826	82.4455	46.8919	48.2684	65.5924	117.655	15.2056	49.895	43.5566	28.3594	63.8779	41.4884	59.9889	51.434	0.857391	-0.221974	0.529044	0.276509	0.925951
3482	10.641	298.25	299.258	HMDB0034297	Ricinoleic acid	C18H34O3	298.251	2	[M+H]+	46.6	37.7	96.96			679.82	781.769	325.52	515.695	485.347	639.51	209.25	1393.43	708.734	238.135	365.88	276.519	662.528	566.356	695.655	628.793	501.972	0.798311	-0.324977	0.427075	0.369496	0.540003
3489	11.069	299.246	322.235	HMDB0013300	Pentadecanoylglycine	C17H33NO3	299.246	1	[M+Na]+	46.5	37.7	96.07			30.7819	42.6867	16.6727	36.8789	47.407	36.0533	22.7736	52.6636	73.2757	12.1422	25.3665	56.6631	29.38	18.7595	34.0439	35.7397	35.6616	0.997814	-0.00315719	0.993153	0.00298375	0.281775
3494	11.238	299.282	300.289	HMDB0001480	3-Dehydrosphinganine	C18H37NO2	299.282	1	[M+H]+	49.9	54.5	96.93			629.96	414.385	1048.9	578.782	1044.23	668.723	192.714	265.093	1017.91	1032.21	1011.9	1468.34	619.821	310.414	565.933	605.348	860.933	1.42221	0.508137	0.18411	0.734922	1.10284
3499	7.602	300.063	301.07	HMDB0029676	Diosmetin	C16H12O6	300.063	1	[M+H]+	53.3	72.6	95.56	83.5		2.76898	6.30317	24.8613	4.67877	16.847	3.31924	7.88265	0.693304	2.90736	10.79	42.9746	16.4443	198.418	23.704	4.1476	8.4193	42.7695	5.07993	2.34481	0.189433	0.722544	1.40009
3505	4.335	/	301.119	HMDB0003426	Pantetheine	C11H22N2O4S	278.13	0	[M+Na]+	48.1	44.5	96.43			98.8325	28.8878	34.7693	2.25751	63.0686	89.2011	543.574	564.198	74.5226	0.284901	27.3238	99.2766	22.0716	159.422	53.6692	178.099	62.3673	0.350184	-1.51382	0.21254	0.672559	0.719239
3539	5.313	301.189	302.196	HMDB0241704	4-Hydroxy-6-octenoylcarnitine	C15H27NO5	301.189	1	[M+H]+	47.6	42.3	96.94			387.306	266.846	111.263	168.129	58.1751	326.688	321.105	390.738	105.237	140.515	223.059	250.824	207.587	190.098	244.02	253.781	194.477	0.766319	-0.383983	0.257097	0.589903	0.443126
3556	10.332	301.298	302.305	HMDB0000269	Sphinganine	C18H39NO2	301.298	2	[M+H]+	50.9	59.6	96.91			557.095	693.889	1007.84	736.945	847.831	597.254	729.805	722.754	555.194	692.596	1092.33	817.21	658.38	640.945	684.548	736.676	734.457	0.996988	-0.00435209	0.978795	0.00930845	0.0905509
3591	10.927	/	303.231	HMDB0061864	Dihomolinoleic acid	C18H32O2	280.24	7	[M+Na]+	42.5	22.6	97.48			49.6839	34.9619	43.8137	132.996	96.6837	39.7237	37.6042	102.09	75.7703	33.99	149.354	52.6901	75.0213	51.5761	74.9007	67.1946	73.329	1.09129	0.126037	0.756297	0.121307	0.433697
3604	5.141	/	304.165	HMDB0011179	Prolylphenylalanine	C14H18N2O3	262.132	1	[M+ACN+H]+	42.8	20.7	94.61			4.64635	25.0374	6.57834	8.92164	6.18879	8.83449	30.5943	25.0455	12.1917	7.84846	16.0285	21.0999	30.146	27.7351	30.5696	14.4808	20.8027	1.43657	0.522628	0.238205	0.623049	1.20469
3615	1.78	/	305.085	HMDB0029894	Xylobiose	C10H18O9	282.095	4	[M+Na]+	40.8	13.6	95.09			20.4664	29.676	9.63015	7.36063	3.40173	8.10048	2.22685	4.0375	7.83592	15.768	4.63532	1.0305	9.65569	10.4021	6.2097	10.6125	7.93388	0.747601	-0.41966	0.514624	0.28851	0.409219
3642	9.932	304.203	305.211	HMDB0006769	19-Hydroxytestosterone	C19H28O3	304.204	1	[M+H]+	51	60.2	96.51			124.07	108.836	168.556	123.804	285.772	178.24	145.005	10.3672	86.4619	128.703	129.11	177.7	138.277	91.3212	143.302	143.081	127.839	0.893473	-0.162504	0.634752	0.197396	0.301274
3644	13.281	304.24	305.247	HMDB0001043	Arachidonic acid	C20H32O2	304.24	3	[M+H]+	51.7	65.2	96.36	92.8		78.6789	101.973	78.6652	58.3319	64.0553	60.6639	48.8014	33.3978	121.576	103.086	42.9068	140.529	72.1175	40.2112	72.6677	65.5709	84.7278	1.29216	0.36978	0.243025	0.614349	0.810702
3652	4.677	/	306.145	HMDB0006344	Phenylacetylglutamine	C13H16N2O4	264.111	0	[M+ACN+H]+	45	27.9	97.5			4.20746	21.8247	4.65001	6.58848	6.4037	6.09977	16.2307	15.2327	6.49127	6.59206	7.94634	9.95561	13.2274	16.779	13.3952	10.1547	10.6267	1.04648	0.0655479	0.872105	0.0594315	0.507837
3680	8.32	/	307.241	HMDB0031183	N-(2-Hydroxyisobutyl)-2,4,8,10,12-tetradecapentaenamide	C18H27NO2	289.204	12	[M+NH4]+	45.8	43.9	98.04			4.60643	14.7242	7.47629	12.4094	9.45558	55.2091	10.6424	2.69735	11.0215	58.9286	19.7319	22.8419	17.1843	132.838	31.233	14.6526	41.9684	2.86423	1.51815	0.120044	0.92066	1.76737
3686	12.21	306.255	324.289	HMDB0036835	Sagittariol	C20H34O2	306.256	2	[M+NH4]+	54.1	75.7	97.09			916.137	585.993	869.919	274.767	680.855	297.944	682.574	209.287	706.2	653.247	498.931	1271.83	443.684	337.002	539.623	564.684	635.788	1.12592	0.171102	0.643044	0.191759	0.532744
3693	4.418	/	308.158	HMDB0029068	Threonylphenylalanine	C13H18N2O4	266.127	2	[M+ACN+H]+	50.8	59.7	96.51			104.81	56.1341	13.2984	19.9107	20.1617	34.2087	30.8036	148.438	249.701	146.395	200.956	275.726	109.288	56.8889	56.5045	53.4706	156.494	2.92674	1.54929	0.0137195	1.86266	2.0555
3704	10.992	/	308.294	HMDB0258433	Spisulosine	C18H39NO	285.303	7	[M+Na]+	39.8	8.85	97.34			28.5038	30.3159	48.6941	16.5362	42.4571	15.4059	38.299	26.358	30.5324	27.5734	35.1287	44.3201	22.4883	15.6826	23.6507	30.8213	28.4823	0.924113	-0.113859	0.680944	0.166888	0.246066
3709	7.056	/	309.087	HMDB0013895	3',4'-Dihydrodiol	C15H14N2O4	286.095	7	[M+Na]+	49.7	59.3	97.41			21.1781	16.7393	21.1584	27.9698	31.0064	29.4287	33.725	18.4929	20.4747	19.8139	35.6412	28.973	30.0207	30.3318	21.7881	24.9623	26.7205	1.07043	0.098193	0.593209	0.226792	0.566849
3724	4.381	/	309.181	HMDB0248930	Befunolol	C16H21NO4	291.147	1	[M+NH4]+	47.8	48.4	91.83			20.1978	17.4369	14.0626	23.1674	24.6355	20.6593	4.9583	5.00207	23.0089	10.3549	14.7093	12.5914	32.7234	25.9561	26.6504	16.265	20.8563	1.28229	0.358718	0.288338	0.540099	0.940752
3732	12.277	/	309.242	HMDB0061663	12-hydroxyheptadecanoic acid	C17H34O3	286.251	6	[M+Na]+	45.1	35.5	97.08			43.8349	10.7157	10.5033	25.7963	26.3742	14.3818	10.4828	10.1877	42.7106	2.46092	9.44678	10.9004	34.0438	15.433	20.0884	19.0346	19.2977	1.01382	0.0198052	0.969842	0.0132989	0.264308
3747	12.375	308.271	309.278	HMDB0036827	Sclareol	C20H36O2	308.272	2	[M+H]+	38.5	6.31	88.75			8.99262	16.2029	9.19557	20.8432	15.2206	44.4884	4.56145	5.01932	3.1786	10.3226	6.5552	9.71731	36.0396	8.90244	24.8599	15.5655	14.2251	0.913885	-0.129915	0.838419	0.0765391	0.231627
3770	9.696	/	332.219	HMDB0014476	Ipratropium bromide	C20H30NO3	332.222	9	[M+H]+				69.9		26.8731	32.4003	37.2921	21.6495	24.0644	15.8348	24.4576	24.0805	22.756	18.5639	22.4405	14.9975	13.3693	21.864	16.4061	25.8315	18.6282	0.721142	-0.471645	0.024437	1.61195	1.85958
3778	2.157	310.116	311.123	HMDB0011741	gamma-Glutamyltyrosine	C14H18N2O6	310.116	2	[M+H]+	49.4	55	94.09			56.7238	96.8123	28.404	70.8802	15.3347	12.5443	21.6862	53.4453	69.4112	14.8672	8.99527	20.5717	62.9897	42.8794	79.1835	44.4789	42.6997	0.96	-0.0588935	0.908434	0.0417066	0.184934
3784	4.699	/	311.16	HMDB0000153	Estriol	C18H24O3	288.173	9	[M+Na]+	41.7	25.3	92.76	64.8		33.3222	37.4241	16.2713	26.2974	11.6482	39.122	46.031	77.4603	10.5797	14.9835	33.6931	45.8808	44.9122	40.061	38.0834	35.947	32.5991	0.906864	-0.141042	0.722329	0.141265	0.214558
3788	5.218	310.176	311.183	HMDB0252764	Glucitol-lysine	C12H26N2O7	310.174	4	[M+H]+	48.4	48.3	98.45			37.1133	33.8161	25.522	730.21	30.3915	34.0438	27.884	81.1823	17.6676	25.2892	12.6655	25.2202	49.2415	40.0899	43.6519	125.02	30.5466	0.244333	-2.03308	0.329442	0.482222	1.12788
3795	12.462	/	311.238	HMDB0011618	13,14-dihydroretinol	C20H32O	288.245	11	[M+Na]+	49.8	63.8	97.54			0.347813	0.897095	16.5641	3.85239	1.12717	6.40341	15.3983	0.647994	5.05102	0.1478	0.333169	0.915867	0.702803	67.113	0.493924	5.65479	10.6797	1.8886	0.91732	0.591468	0.228069	0.597295
3796	13.015	310.25	333.239	HMDB0031060	2-Hydroxysterculic acid	C19H34O3	310.251	2	[M+Na]+	39.6	4.62	96.55			21.5338	6.22418	24.5554	6.2525	26.1853	15.9044	43.1984	158.307	12.389	3.73527	4.9681	19.5708	6.21494	50.1299	3.89533	37.7702	14.4148	0.381645	-1.3897	0.262367	0.58109	1.32222
3813	11.637	/	312.253	HMDB0010220	9(10)-EpODE	C18H30O3	294.219	2	[M+NH4]+	39.9	7.32	94.52			15.4039	9.26555	16.5014	11.0571	12.2187	12.27	25.898	28.7833	26.1818	15.7237	16.2175	22.7824	6.91456	14.9903	22.7506	16.4247	17.9373	1.09209	0.127089	0.676923	0.16946	0.350937
3818	15.323	/	312.325	HMDB0002350	Octadecanol	C18H38O	270.292	3	[M+ACN+H]+	42.8	20.6	96.99			76.9056	30.6701	45.6379	38.3559	82.522	26.796	44.3484	19.2349	87.2886	88.5614	42.101	43.5579	43.7702	38.747	36.3057	45.5589	54.3331	1.19259	0.254099	0.473988	0.324233	0.798012
3824	6.272	312.099	313.107	HMDB0040354	1,4,5-Trihydroxy-3-prenylxanthone	C18H16O5	312.1	1	[M+H]+	46.1	34.9	96.93	61.5		553.019	308.554	307.722	428.248	384.895	488.072	910.637	581.044	771.803	453.717	861.016	492.662	629.742	576.904	563.361	495.274	621.315	1.25449	0.327098	0.188427	0.724857	1.35414
3825	7.119	312.099	313.107	HMDB0036411	5-Hydroxy-4',7-dimethoxy-6-methylflavone	C18H16O5	312.1	1	[M+H]+	42.1	14.9	96.66			494.699	457.978	129.677	14.092	39.5196	7.19071	2.01447	1.32019	568.54	8.25888	6.93999	28.0034	25.4033	4.57542	8.35907	143.311	92.8685	0.64802	-0.62589	0.65024	0.186926	0.300801
3828	5.784	312.1	313.107	HMDB0031385	Dulciol E	C18H16O5	312.1	0	[M+H]+	49.6	52.4	95.88			176.24	129.205	63.6645	82.2372	83.5067	146.196	157.858	142.652	62.4228	129.363	205.036	193.876	114.678	145.844	96.3721	122.695	135.37	1.10331	0.141834	0.603019	0.219669	0.370064
3835	4.401	/	313.162	HMDB0031101	8-Hydroxy-5,6-octadienoic acid	C8H12O3	156.079	9	[2M+H]+	43.1	28.5	97.33			30.8395	29.344	24.2265	107.395	28.6053	64.3094	29.5663	102.565	77.9681	30.2238	81.9042	46.9623	100.034	65.0379	62.8791	52.1064	66.4299	1.27489	0.350373	0.374366	0.426704	1.10907
3847	8.051	312.208	313.216	HMDB0242257	Norgestrel	C21H28O2	312.209	2	[M+H]+				85.5		155.571	198.11	192.626	275.719	282.797	294.892	385.94	124.984	241.458	371.902	305.392	272.94	354.991	268.173	296.593	238.83	301.636	1.26297	0.336824	0.110223	0.957727	1.47144
3849	7.55	312.208	313.216	HMDB0014511	Levonorgestrel	C21H28O2	312.209	1	[M+H]+	50.9	61.2	95.2	86.3		254.56	312.862	106.126	163.522	136.382	54.0451	123.593	11.0359	250.412	165.664	149.38	225.25	109.331	72.6345	103.055	145.266	153.675	1.05789	0.0811893	0.851821	0.0696514	0.621334
3866	11.01	/	330.3	HMDB0013654	Palmitoyl Serinol	C19H39NO3	329.293	2	[M+H]+	52.6	68.1	96.99			184.039	1941.61	555.939	436.826	1342.45	468.714	216.192	317.941	313.052	1300.49	2240.61	330.434	974.375	399.82	1492	682.964	1007.25	1.47483	0.560546	0.369035	0.432932	0.870295
3886	11.571	/	314.305	HMDB0013622	10-Nonadecenoic acid	C19H36O2	296.272	2	[M+NH4]+	48	46	96.2			38.6677	19.2009	66.5092	30.8058	47.4977	26.9355	22.9738	52.015	38.2082	58.4231	64.0993	40.748	28.3004	23.5748	36.7029	38.0757	41.4367	1.08827	0.122037	0.684768	0.164456	0.427869
3889	8.901	314.079	315.086	HMDB0030545	5-Hydroxy-7,8-dimethoxyflavonol	C17H14O6	314.079	2	[M+H]+	54.8	82.3	93.77			11.3362	9.77318	36.6191	6.36029	51.1055	8.64406	8.71305	1.5406	3.62657	21.3186	9.89801	24.5612	7.98914	8.96964	9.11876	16.7615	12.2117	0.728557	-0.456887	0.535107	0.271559	0.0547579
3900	6.747	314.115	315.122	HMDB0041697	6'-Hydroxyenterolactone	C18H18O5	314.115	1	[M+H]+	53.4	71.9	96.11			130.498	118.543	160.553	97.8755	185.51	127.067	99.0127	76.5876	79.8577	179.933	108.497	177.037	135.046	130.604	95.2324	124.456	129.458	1.04019	0.0568496	0.797306	0.0983748	0.187242
3902	5.187	314.115	315.122	HMDB0041672	4'-Hydroxyenterolactone	C18H18O5	314.115	1	[M+H]+	48.5	48.2	95.19			44.1753	34.3375	36.2374	30.5631	37.411	38.6367	43.6084	53.3703	29.5374	32.109	49.963	42.6125	44.1941	43.5744	40.2539	39.7925	40.3206	1.01327	0.0190226	0.888331	0.0514251	0.109807
3908	7.048	314.155	332.189	HMDB0250947	Dehydrocrotonin	C19H22O4	314.152	9	[M+NH4]+	39.9	21.9	87.97			8.26959	31.3307	77.0976	89.3524	62.8518	61.045	87.8276	18.1725	33.4311	28.8184	77.6297	21.34	67.7391	43.2683	71.4366	54.4934	49.0948	0.90093	-0.150513	0.713779	0.146436	0.11687
3928	1.18	/	316.1	HMDB0000071	Deoxyinosine	C10H12N4O4	252.086	2	[M+ACN+Na]+	49.1	51.3	96.74			818.797	339.293	259.464	362.394	215.07	420.057	349.863	565.486	150.784	138.061	141.661	316.635	357.233	342.764	353.756	416.303	257.271	0.617989	-0.694347	0.0765563	1.11602	1.60192
3951	9.584	315.277	338.266	HMDB0038057	Dehydrophytosphingosine	C18H37NO3	315.277	2	[M+Na]+	42.5	20.5	93.82			45.3535	57.7497	85.3667	48.0181	49.4391	34.551	53.476	51.6776	45.8376	72.0162	70.8301	57.9266	35.694	56.9874	45.1268	53.204	54.917	1.0322	0.0457181	0.819107	0.0866595	0.164531
3998	5.764	317.174	318.181	HMDB0028918	Isoleucyl-Tryptophan	C17H23N3O3	317.174	0	[M+H]+	48.2	49.3	91.81			5.79059	19.5317	4.29506	6.20823	6.83527	7.28773	35.0507	26.1563	11.2593	5.72488	10.0395	25.042	31.0728	27.1607	29.7361	13.8944	20.005	1.43979	0.525856	0.308546	0.51068	1.06046
4005	10.176	/	318.24	HMDB0012329	4-Oxoretinol	C20H28O2	300.209	9	[M+NH4]+	37.1	4.16	91.61			99.6426	83.9931	148.737	85.6038	71.4532	65.5084	64.2664	91.7395	72.6859	61.4807	95.8948	84.4116	60.0657	58.8797	49.756	88.868	69.0249	0.776713	-0.364547	0.117059	0.931595	1.44849
4029	8.901	/	319.19	HMDB0035075	Tanacetol B	C17H28O4	296.199	7	[M+Na]+	48.2	51.1	97.15			26.7088	49.3587	54.2269	45.7981	78.9886	57.1889	28.3702	8.99815	18.089	75.2607	72.8693	27.7567	65.9775	55.0983	50.1557	43.7048	52.1725	1.19375	0.255497	0.467959	0.329792	0.607989
4065	1.697	/	320.171	HMDB0028892	Histidylphenylalanine	C15H18N4O3	302.138	1	[M+NH4]+	48.6	49.4	94.99			3.95617	2.27728	3.48306	31.3783	4.81779	11.1523	48.3692	141.139	74.4189	48.3957	1.1707	3.28349	27.494	49.4353	45.5738	30.8217	35.6817	1.15768	0.211239	0.814893	0.0888996	0.508014
4078	4.056	320.055	321.063	HMDB0303706	Ethyl brevifolincarboxylate	C15H12O8	320.053	6	[M+H]+	38.3	4.34	94.1			96.9268	108.661	102.447	99.4398	122.902	104.778	100.195	114.356	6.84232	27.8776	49.9885	35.9949	57.3793	39.1925	43.2623	106.213	37.2196	0.350424	-1.51283	1.20591e-07	6.91868	2.51167
4133	9.933	322.214	323.221	HMDB0033615	[8]-Gingerol	C19H30O4	322.214	1	[M+H]+	53.8	73.8	96.72			99.8597	89.7467	145.5	108.156	230.74	149.712	118.482	6.56881	75.9935	111.309	117.838	152.381	120.407	82.4213	129.19	118.596	112.791	0.951057	-0.0723962	0.825503	0.0832812	0.468643
4141	11.738	/	323.273	HMDB0248273	Amafolone	C19H31NO2	305.235	12	[M+NH4]+	39	17.7	89.88			10.7466	17.7956	24.2775	36.4881	42.9186	65.476	51.7765	7.496	16.3646	51.0198	14.401	35.66	17.9001	27.2578	28.8268	32.1218	27.3471	0.851356	-0.232165	0.606612	0.217089	0.0421625
4149	12.346	323.282	324.289	HMDB0012252	Linoleoyl ethanolamide	C20H37NO2	323.282	2	[M+H]+				82.4		106.589	11.8095	2.31288	7.15761	3.77753	26.6131	1.80102	15.3968	16.398	15.1591	34.3981	32.231	11.4339	25.8716	19.1576	21.9322	22.0928	1.00732	0.0105243	0.990843	0.00399506	1.18613
4163	4.322	/	325.175	HMDB0241655	5-Hydroxypentanoylcarnitine	C12H23NO5	261.158	8	[M+ACN+Na]+	49.1	59.3	95.24			57.6691	58.9235	30.6813	30.9897	13.956	62.4066	82.963	99.9283	12.3506	16.2477	85.2725	84.8496	59.5064	58.9089	53.1817	54.6897	52.9025	0.967321	-0.0479333	0.90675	0.0425124	0.210484
4174	12.116	/	347.219	HMDB0303087	10-Dehydrogingerdione	C21H30O4	346.214	9	[M+H]+	40.8	20.5	93.04			9.11358	6.02485	25.0749	36.0714	32.9867	9.70845	24.0644	63.8001	11.1369	5.04366	5.1629	31.8623	8.96626	18.5124	3.50012	25.8555	12.0264	0.465136	-1.10427	0.109638	0.960038	1.43075
4175	11.876	/	347.219	HMDB0001547	Corticosterone	C21H30O4	346.214	8	[M+H]+				71.3		15.9041	5.99137	31.6478	11.6005	18.3756	9.84675	37.3501	58.6283	19.192	13.3159	8.7425	41.9963	6.00529	26.2769	4.0988	23.6681	17.0897	0.722056	-0.469817	0.439004	0.357531	0.741016
4179	8.162	/	325.252	HMDB0030482	Cardanolmonoene	C21H34O	302.261	6	[M+Na]+	53.3	77	96.82			4.70225	17.8962	10.2947	14.0721	8.70533	39.7707	22.8159	2.16885	13.9913	54.8067	15.8237	17.3647	17.918	42.7761	29.7443	15.0532	27.4893	1.82614	0.868794	0.107654	0.96797	1.52449
4187	12.952	324.266	325.273	HMDB0245564	20-Hydroxy--eicosadienoic acid	C20H36O3	324.266	2	[M+H]+	47.8	49.1	92.48			2.52114	1.53264	23.1672	7.58965	6.85588	10.8832	21.655	0.268461	6.31663	0.507515	1.57525	4.34732	1.4335	66.3252	0.511295	9.30916	11.5738	1.24327	0.314142	0.808525	0.0923065	0.558147
4192	3.793	325.03	326.037	HMDB0002377	Urothion	C11H11N5O3S2	325.03	2	[M+H]+	49.3	59.5	89.1			55.7092	76.1054	121.099	84.2228	163.511	69.6068	136.358	38.9999	56.7595	77.9472	126.299	79.0679	40.359	25.3916	48.0275	93.2016	64.8359	0.695653	-0.523561	0.180665	0.743127	1.16058
4197	8.684	/	326.178	HMDB0242030	N-Lauroyl Cysteine	C15H29NO3S	303.187	6	[M+Na]+	52.8	78.2	92.92			2.87155	22.2947	15.7321	4.63358	44.1302	4.02335	4.69594	0.2644	1.41599	6.34496	11.4959	4.5826	4.76242	3.95381	9.88382	12.3307	6.06278	0.491681	-1.02421	0.280973	0.551335	0.142503
4211	12.085	/	326.377	HMDB0062602	1-docosene	C22H44	308.344	2	[M+NH4]+	42.6	19.4	96.19			27.9191	28.428	48.3343	72.1257	60.4703	63.6913	63.7157	62.8176	49.057	51.4711	38.5029	47.959	46.7142	70.8807	82.0482	53.4378	55.2333	1.0336	0.0476788	0.833989	0.0788399	0.309556
4237	8.046	/	327.231	HMDB0002177	8,11,14,17-Eicosatetraenoic acid	C20H32O2	304.24	6	[M+Na]+	50.6	64.9	94.95			12.4316	12.9975	12.8099	20.229	22.6556	18.8332	18.2129	7.41345	11.6685	22.9324	22.9777	19.4166	22.9203	19.3861	21.9145	15.6979	20.1737	1.28512	0.361906	0.0849486	1.07084	1.38226
4240	7.328	/	327.232	HMDB0014996	Drostanolone	C20H32O2	304.24	6	[M+Na]+	44.2	31.1	97			15.5602	13.4478	5.42775	10.308	16.9576	26.4551	58.2763	54.2392	5.13939	4.8633	20.1748	20.238	20.9796	30.579	14.1573	25.084	16.5902	0.661386	-0.596435	0.326385	0.48627	0.65362
4243	8.051	/	327.268	HMDB0033872	3-Pentadecylphenol	C21H36O	304.277	6	[M+Na]+	47.7	48.1	97.32			79.1866	92.421	89.8338	129.281	134.871	130.917	168.64	57.2488	116.6	163.23	123.326	124.758	141.403	119.28	128.069	110.3	130.952	1.18724	0.247609	0.179265	0.746505	1.27859
4260	11.216	327.313	328.32	HMDB0013645	N,N-Dimethylsphingosine	C20H41NO2	327.314	2	[M+H]+	54.5	79.1	95.33	70.9		8.42348	4.47369	6.1677	3.23663	7.43682	1.9109	9.62967	100.525	4.29052	6.51502	9.06843	14.0367	34.3241	29.6978	8.73041	17.7255	15.2376	0.859642	-0.218192	0.855731	0.0676625	0.701458
4264	10.308	328.094	329.102	HMDB0246112	3',4',5'-Trimethoxyflavonol	C18H16O6	328.095	2	[M+H]+	50.9	61.5	94.92			10.899	5.39371	14.6706	7.03996	18.4751	12.711	12.8961	6.24891	6.79133	53.1581	8.01443	20.6999	5.96651	7.81998	9.90332	11.0418	16.0505	1.45361	0.539642	0.437996	0.35853	0.319064
4277	6.375	328.204	329.211	HMDB0014495	Megestrol	C21H28O3	328.204	1	[M+H]+	49	52	93.88			23.6897	14.9679	19.2669	26.501	42.683	19.9019	24.9887	23.6769	13.3086	14.5401	28.4808	32.4589	15.6339	44.6325	25.5159	24.4595	24.9387	1.01959	0.0279916	0.926586	0.0331142	0.105624
4300	5.406	329.231	330.238	HMDB0304801	Ile-Val-Val	C16H31N3O4	329.231	1	[M+H]+	38.9	4.38	91.37			12.9911	16.6386	1.23539	13.4396	5.45939	14.5229	45.9408	43.9092	12.6067	2.58994	5.22136	12.6747	31.3458	21.6962	14.5661	19.2671	14.3858	0.746652	-0.421493	0.508995	0.293287	0.144206
4301	4.532	/	330.249	HMDB0244725	16-Mercaptohexadecanoic acid	C16H32O2S	288.212	12	[M+ACN+H]+	40.7	24.8	91.47			1433.3	28.1669	2.09522	2.27546	5.88475	3.24222	2.7511	2.74455	2.84588	5.03159	2.0559	875.175	37.0683	7.48419	36.6168	185.058	138.04	0.745927	-0.422894	0.836381	0.0775959	0.467652
4304	6.163	/	330.264	HMDB0037798	10,16-Dihydroxyhexadecanoic acid	C16H32O4	288.23	0	[M+ACN+H]+	51.1	59.5	96.33			20.9427	22.9094	4.34914	4.59592	4.03176	21.3764	9.2385	38.1261	18.4653	13.1369	5.56584	10.4568	14.5385	10.3667	7.26893	15.6962	11.3999	0.726279	-0.461403	0.377411	0.423186	0.173783
4317	7.543	330.073	331.081	HMDB0035598	Aflatoxin B2a	C17H14O7	330.074	1	[M+H]+	55.9	84.4	96.71			364.172	279.304	326.562	77.8495	829.938	440.787	564.875	52.4971	442.976	424.886	438.87	786.255	116.557	220.181	162.452	366.998	370.311	1.00903	0.0129648	0.979374	0.00905132	0.309202
4318	7.852	/	331.115	HMDB0033514	Fusarochromanone	C15H20N2O4	292.142	12	[M+K]+	37.1	3.37	95.32			32.5404	21.8749	40.0246	30.6205	65.5249	23.6311	26.4925	3.4558	42.8875	42.0854	53.4946	41.1961	24.8456	16.0763	35.2812	30.5206	36.5524	1.19763	0.260183	0.465832	0.331771	0.832566
4322	5.786	330.11	331.117	HMDB0037955	3',4'-Methylenedioxy-5,7-dimethylepicatechin	C18H18O6	330.11	0	[M+H]+	50.8	57.6	96.66			290.393	217.535	108.383	129.973	134.869	253.622	273.141	222.83	102.649	222.04	353.783	311.847	191.463	238.668	157.072	203.843	225.36	1.10556	0.144774	0.604336	0.218722	0.375539
4323	4.863	330.11	331.118	HMDB0032655	2-Feruloyl-1-(4-Hydroxyphenyl)-1,2-ethanediol	C18H18O6	330.11	0	[M+H]+	51.2	61	95.28			25.0067	41.55	11.9122	14.3293	10.56	38.5226	2.73615	1.86372	5.80536	47.0063	71.7547	7.56319	41.7231	35.2974	26.7217	18.3101	33.696	1.8403	0.879937	0.146809	0.833247	1.09191
4338	4.4	/	331.222	HMDB0241770	3-Hydroxynona-5,7-dienoylcarnitine	C16H27NO5	313.189	1	[M+NH4]+	48	46.9	94.58			9.79644	15.2734	16.6684	40.6217	45.7569	10.6629	3.2213	11.021	107.722	12.1128	7.92412	3.52531	18.545	30.4898	12.3938	19.1278	27.5304	1.43929	0.525358	0.560815	0.25118	0.202
4348	12.088	330.276	331.284	HMDB0011564	MG(16:0)	C19H38O4	330.277	2	[M+H]+	50.4	57.6	96.51			4.92114	2.65733	4.17819	7.51395	3.41919	4.77485	5.93115	48.5954	5.65884	2.45271	4.42839	3.90076	4.13649	8.08873	5.90692	10.2489	4.93898	0.481903	-1.05319	0.388037	0.411126	0.638823
4384	4.794	332.126	333.133	HMDB0039571	5'-Hydroxy-3'-methoxysativan	C18H20O6	332.126	0	[M+H]+	45.2	30.5	96.29			41.9986	35.0913	39.3142	44.9113	54.1712	46.9739	39.7178	62.764	70.9908	63.9171	48.6862	64.2458	48.2672	55.7378	44.1243	45.6178	56.567	1.24002	0.310364	0.0444223	1.3524	1.70173
4389	9.804	332.162	333.169	HMDB0035042	Gibberellin A45	C19H24O5	332.162	2	[M+H]+	47	41.5	95.84			20.7021	21.6279	24.7502	35.0442	36.3963	24.3352	29.1618	5.43387	26.0472	29.3917	23.1556	21.9277	29.195	26.8017	26.9242	24.6814	26.2062	1.06178	0.0864798	0.696231	0.157247	0.656798
4407	7.808	/	355.245	HMDB0001442	Prostaglandin E1	C20H34O5	354.241	7	[M+H]+	38.2	4.66	93.85			386.911	316.185	338.78	324.727	260.573	326.18	113.72	53.9273	540.718	918.495	349.833	290.495	398.037	286.753	333.107	265.125	445.348	1.67976	0.748259	0.0697771	1.15629	1.48803
4408	11.828	/	333.278	HMDB0002231	11-Eicosenoic acid	C20H38O2	310.287	6	[M+Na]+	44.4	31.4	97.56			17.0903	13.3873	14.6535	26.2835	31.0725	20.0185	28.6304	4.08604	12.3255	27.2068	18.5081	18.4003	20.1256	20.9103	18.3719	19.4028	19.4069	1.00022	0.000310254	0.99913	0.000377909	0.423351
4443	9.973	334.212	335.219	HMDB0002752	Prostaglandin A2	C20H30O4	334.214	9	[M+H]+	38.7	9.17	94.17			178.436	204.988	558.568	263.593	657.672	85.395	162.623	152.158	95.7691	90.6491	88.8153	309.967	55.0839	80.7124	187.949	282.929	129.849	0.458946	-1.1236	0.0957562	1.01883	1.65065
4458	12.079	334.25	335.257	HMDB0000879	Tetrahydrodeoxycorticosterone	C21H34O3	334.251	2	[M+H]+	52	66	96.24			79.8193	37.708	462.979	55.776	299.795	73.9343	273.822	12.9755	47.5313	27.9927	47.6311	239.931	6.11229	442.651	13.6885	162.101	117.934	0.727532	-0.458917	0.610326	0.214438	0.799185
4470	10.982	/	336.25	HMDB0242035	N-Lauroyl Leucine	C18H35NO3	313.262	2	[M+Na]+	51.4	61.8	97.25			187.208	72.7897	196.764	283.643	60.0793	48.235	4.0927	38.2743	19.3681	117.097	152.566	90.4765	40.9073	8.76373	56.787	111.386	69.4236	0.623272	-0.682065	0.317853	0.497773	0.453103
4486	10.541	/	337.177	HMDB0034712	Prexanthoperol	C20H26O3	314.188	2	[M+Na]+	40.1	6.67	96			6.48065	5.18926	3.36906	0.744614	7.46498	12.2551	26.8182	0.89439	4.2994	7.6343	10.8011	18.666	3.61769	32.1818	4.6958	7.90203	11.6994	1.48056	0.566145	0.451544	0.3453	0.995903
4490	8.899	/	359.182	HMDB0005798	Malabaricone C	C21H26O5	358.178	8	[M+H]+	41.2	21	94.04			38.0914	100.707	85.9567	97.9745	129.638	118.18	54.7953	11.0612	18.4356	126.484	141.761	33.6279	117.861	81.6822	92.6875	79.5505	87.5056	1.1	0.137505	0.731419	0.135834	0.224068
4500	8.048	/	337.252	HMDB0060043	13-HDoHE	C22H34O	314.261	6	[M+Na]+	55.9	89.7	96.5			1483.48	1789.69	1937.22	2514.86	2649.73	2547.87	3421.58	1100.67	2325.94	3306.82	2615.24	2389.37	2963.2	2359.17	2650.33	2180.64	2658.58	1.21918	0.285906	0.146905	0.832964	1.36212
4506	10.253	/	337.252	HMDB0000772	Nonadecanoic acid	C19H38O2	298.287	6	[M+K]+	43.5	33.9	90.55			151.588	200.904	190.606	221.185	232.711	348.706	365.848	149.222	282.971	174.756	276.859	266.386	282.58	232.698	209.611	232.596	246.552	1.06	0.0840614	0.693741	0.158802	0.652487
4517	12.722	336.266	337.273	HMDB0006070	Pregnanetriol	C21H36O3	336.266	3	[M+H]+	54.3	77.2	97.03			1270.05	586.358	5471.52	1413.22	2946.55	1665.97	4375.81	75.3594	1080.3	486.873	836.003	2619.86	127.65	7888.8	203.004	2225.6	1891.78	0.850009	-0.23445	0.787008	0.104021	0.551539
4552	7.687	/	339.232	HMDB0112193	6-Hydroxyoctadecanoic acid	C18H36O3	300.266	7	[M+K]+	44.2	32.6	96.01			8.63974	15.784	4.31664	8.66367	21.4505	23.8769	22.4176	5.80626	17.6947	22.448	20.4446	21.2428	25.9228	27.6861	32.6317	13.8694	24.0101	1.73116	0.791735	0.0116142	1.93501	1.91971
4574	13.463	/	339.289	HMDB0032112	1,2,4-Nonadecanetriol	C19H40O3	316.298	5	[M+Na]+	52.6	72.3	96.59			83.4233	84.6528	732.172	253.47	281.827	302.931	708.278	20.1826	253.782	31.4396	56.2448	198.932	25.6295	1190.26	23.981	308.367	254.323	0.824743	-0.277984	0.770695	0.113117	0.80568
4579	11.702	/	339.3	HMDB0245914	3-Ketosphingosine	C18H35NO2	297.267	1	[M+ACN+H]+	40.3	6.12	96.89			13.2413	13.8041	15.1081	22.7192	11.9802	8.66381	21.2615	3.01899	21.5554	11.9836	15.0443	13.8986	4.10536	3.86091	12.7483	13.7246	11.8852	0.865975	-0.207603	0.582388	0.234788	0.408622
4604	4.803	/	341.171	HMDB0250956	Dehydromonocrotaline	C16H21NO6	323.137	0	[M+NH4]+	52.8	65.8	98.34			60.8196	63.2486	89.1148	117.09	107.135	136.024	103.729	183.903	115.716	68.3884	167.53	89.5365	115.252	90.5686	108.629	107.633	107.946	1.00291	0.00418557	0.986962	0.00569968	0.189747
4607	6.733	/	341.193	HMDB0032368	Menthyl pyrrolidone carboxylate	C16H30O6	318.204	0	[M+Na]+	39.9	3.54	96.07			16.614	19.5126	11.1457	22.4329	19.7305	20.2919	18.9424	14.479	19.3288	12.5286	21.6891	11.7161	24.7208	22.4444	19.7407	17.8936	18.8812	1.05519	0.0775054	0.664005	0.177828	0.314857
4614	11.068	/	341.206	HMDB0062222	18-Hydroxy-eicosapentaenoic acid	C20H30O3	318.219	9	[M+Na]+	48.7	58.9	94.39			45.6154	49.4568	110.569	43.3304	64.8299	29.1034	58.3368	23.1599	18.6529	40.4674	40.9115	139.842	18.6231	32.2561	37.3367	53.0502	46.8699	0.883502	-0.178695	0.736815	0.132641	0.738907
4621	8.21	/	341.247	HMDB0029391	N-Jasmonoylisoleucine	C18H29NO4	323.21	11	[M+NH4]+	46.5	48.8	95.72			44.7131	39.587	11.8402	31.334	34.8487	77.619	88.6472	12.2284	44.3203	91.2544	89.839	76.1817	64.8586	89.6879	110.599	42.6022	80.963	1.90044	0.926334	0.0111673	1.95205	1.9217
4672	3.921	/	343.187	HMDB0257190	Arginylphenylalaninamide	C15H24N6O2	320.196	6	[M+Na]+	50.9	64.7	97.04			7.34635	6.14147	33.6085	45.5663	21.5459	15.9953	28.2209	104.349	88.3155	175.933	6.15889	10.2474	49.8777	95.489	72.4843	32.8467	71.2151	2.1681	1.11643	0.129873	0.88648	0.957479
4674	11.337	/	343.221	HMDB0038520	2-Hydroxy-6-tridecylbenzoic acid	C20H32O3	320.235	9	[M+Na]+	39.4	12.6	94.97			142.092	112.176	169.512	137.816	112.989	166.273	32.1953	10.9034	176.293	242.187	192.531	252.891	218.067	120.401	171.039	110.495	196.201	1.77566	0.828356	0.00837564	2.07698	1.61428
4691	12.953	342.276	343.284	HMDB0242141	Eicosanedioic acid	C20H38O4	342.277	2	[M+H]+	49.3	53	96.09			0.981003	0.52165	12.4001	3.91166	3.46959	5.61881	11.6051	0.116079	2.81735	0.226784	0.669771	2.69499	0.176564	35.7117	0.262543	4.82799	6.07995	1.25931	0.332636	0.804709	0.0943609	0.633709
4712	9.815	343.272	344.279	HMDB0002250	Dodecanoylcarnitine	C19H37NO4	343.272	2	[M+H]+	55.1	82.4	95.44			2.56595	17.1848	15.805	5.01219	70.1001	5.18986	4.54434	7.20539	5.48751	7.91143	5.8248	36.1571	3.57581	4.62869	9.22969	15.951	10.4021	0.652133	-0.616763	0.567878	0.245745	0.308079
4713	11.198	343.308	344.315	HMDB0249513	N-Acetylsphinganine	C20H41NO3	343.309	2	[M+H]+	50	56.2	95.84			23.4277	162.11	44.4514	8.51802	40.7205	17.3814	6.39247	9.36986	13.2001	106.462	71.4721	29.703	61.4203	10.1112	56.1321	39.0464	49.7858	1.27504	0.350546	0.649968	0.187108	0.807212
4720	5.081	344.09	345.097	HMDB0034013	Lathycarpin	C18H16O7	344.09	0	[M+H]+	49.7	53.4	95.16			15.9137	10.1655	20.2572	31.088	30.4426	18.1315	25.5107	23.8296	36.8698	19.8009	16.6698	20.8528	18.0322	17.8786	13.9136	21.9173	20.5739	0.938706	-0.091255	0.729972	0.136694	0.209494
4730	8.213	/	345.167	HMDB0032702	Zeranol	C18H26O5	322.178	2	[M+Na]+	49.5	55	94.56			14.3301	31.4638	26.0189	37.4569	23.0452	40.9351	39.3228	11.2485	12.358	45.7474	16.9156	18.9443	38.528	65.4611	48.5876	27.9776	35.2203	1.25887	0.332132	0.390815	0.408029	0.465022
4759	11.851	344.271	345.278	HMDB0248927	Becocalcidiol	C23H36O2	344.272	2	[M+H]+	44.2	23.5	99.46			32.7454	26.9192	30.7493	49.5506	54.6986	40.5499	39.7165	9.35956	27.9127	39.232	27.5629	28.7543	36.8953	35.5455	38.6262	35.5361	33.5041	0.942819	-0.0849471	0.725809	0.139178	0.166376
4775	7.11	345.251	346.259	HMDB0241153	10-Hydroxyundecanoylcarnitine	C18H35NO5	345.252	1	[M+H]+	42	15.4	95.44			397.951	464.685	34.1649	55.4565	52.7136	397.849	215.914	546.72	284.457	152.348	32.8169	227.224	225.543	225.619	203.704	270.682	193.102	0.71339	-0.487237	0.351927	0.453548	0.0966322
4783	11.345	/	346.331	HMDB0061665	15-hydroxyicosanoic acid	C20H40O3	328.298	2	[M+NH4]+	48.5	49.1	95.77			29.587	51.3344	76.3869	31.5635	62.7021	26.156	24.8769	18.5309	39.0304	74.1993	141.952	62.3389	37.1711	45.771	53.9831	40.1422	64.9208	1.61727	0.69356	0.123453	0.908499	1.47908
4798	4.924	/	347.163	HMDB0033243	Corchorifatty acid D	C18H28O4	308.199	5	[M+K]+	44.8	35.2	94.17			6.44764	3.52959	3.83931	2.26117	2.99023	9.07191	21.6583	20.0681	2.44059	3.18778	4.04351	19.1354	5.93162	6.20163	6.88928	8.73329	6.83282	0.782389	-0.354042	0.603801	0.219106	0.269112
4819	1.125	347.063	348.07	HMDB0000045	Adenosine monophosphate	C10H14N5O7P	347.063	2	[M+H]+	48	48.4	93.84	92.3		78.0676	45.7986	18.7907	86.7929	23.7864	21.8591	275.751	161.75	415.555	13.6133	10.565	39.1189	18.098	80.2609	42.6388	89.0746	88.5499	0.99411	-0.00852321	0.993331	0.0029058	0.560254
4824	12.964	/	348.287	HMDB0245016	2-Aminoethyl oleate	C20H39NO2	325.298	2	[M+Na]+	46.3	37.4	96.61	72.7		24.4863	12.8422	12.1504	6.44803	12.9401	8.62175	14.4544	9.87195	22.3351	9.16293	9.7011	21.7174	9.81438	20.9106	14.6434	12.7269	15.4693	1.21548	0.281527	0.37235	0.429049	0.799301
4830	8.518	347.282	365.316	HMDB0004080	Anandamide	C22H37NO2	347.282	1	[M+NH4]+	51.1	62.3	95.15			90.0799	35.9851	164.376	22.6947	146.847	143.385	35.4396	137.373	344.389	245.103	69.5381	346.563	98.5237	70.363	124.601	97.0224	185.583	1.91279	0.935675	0.121444	0.915625	1.35051
4834	7.298	/	349.15	HMDB0253248	Hydrodolasetron	C19H22N2O3	326.163	8	[M+Na]+	44.6	38	94.19			4.51834	2.84287	5.97929	8.3358	9.90084	10.5001	9.74493	10.865	6.19158	8.09538	12.9747	5.88244	9.27877	10.6881	11.6977	7.8359	9.25837	1.18153	0.24066	0.357213	0.447073	0.871649
4838	11.399	/	349.234	HMDB0031048	Avocadyne 1-acetate	C19H34O4	326.246	2	[M+Na]+	39.8	4.81	96.28			38.575	27.0265	68.8693	35.3834	67.7631	16.6892	41.4925	404.376	27.111	25.7878	21.7107	78.0449	7.87126	28.7178	15.6267	87.5219	29.2672	0.334398	-1.58036	0.262672	0.580586	1.40576
4873	8.308	350.207	351.214	HMDB0002664	Prostaglandin E3	C20H30O5	350.209	8	[M+H]+	52.2	76.2	93.65			41.9931	39.1311	60.9463	43.2216	54.4349	41.1543	28.0866	17.9044	40.7496	47.2456	79.0221	89.146	39.2515	18.6353	24.048	40.859	48.2997	1.18211	0.241361	0.497205	0.303464	0.336995
4882	10.87	350.245	351.252	HMDB0000268	Tetrahydrocorticosterone	C21H34O4	350.246	4	[M+H]+	47.8	48.9	95.15			275.467	198.802	292.058	303.591	366.202	322.164	264.118	10.0298	303.26	318.791	266.175	244.137	238.144	235.347	265.493	254.054	267.335	1.05228	0.0735156	0.76345	0.117219	0.679454
4923	8.013	352.222	353.229	HMDB0001220	Prostaglandin E2	C20H32O5	352.225	7	[M+H]+	39	9.58	93.48			887.885	770.208	2443.77	1032.69	1948.24	285.851	509.521	436.389	1514.14	504.481	415.165	1300.42	333.434	342.474	625.068	1039.32	719.311	0.692098	-0.530952	0.359727	0.444026	0.747543
4934	8.608	/	353.247	HMDB0006528	Docosapentaenoic acid (22n-3)	C22H34O2	330.256	6	[M+Na]+	50.5	62.2	96.83			13.6027	154.86	53.3285	106.98	146.728	274.577	160.064	25.5097	142.877	267.883	157.887	85.8154	85.9375	159.655	164.178	116.956	152.033	1.29991	0.378417	0.387578	0.411641	1.11342
4948	11.063	352.261	353.268	HMDB0011540	MG(18:3)	C21H36O4	352.261	2	[M+H]+	50.8	60.3	96.1			210.534	126.81	959.054	75.0784	1048.63	58.1026	472.69	21.5705	101.398	67.0782	117.197	999.658	35.1034	58.4335	39.5932	371.559	202.637	0.545371	-0.874691	0.415187	0.381757	0.820636
5007	10.82	/	372.31	HMDB0005066	Tetradecanoylcarnitine	C21H41NO4	371.304	2	[M+H]+	51.5	65	95.43			17.02	120.619	91.7278	28.7231	99.7905	31.8829	26.9431	40.1322	49.6472	56.9773	25.9052	55.603	24.2	48.243	44.7237	57.1048	43.6142	0.763758	-0.388813	0.394943	0.403466	0.292778
5025	11.536	355.345	356.352	HMDB0248559	Arachidoyl Ethanolamide	C22H45NO2	355.345	2	[M+H]+	49.2	51.7	96.14			82.4051	75.4839	117.262	88.3217	99.2856	75.1582	75.9624	87.2062	92.9497	86.7435	133.45	97.8003	73.1786	67.3229	92.4602	87.6356	91.9865	1.04965	0.0699051	0.648694	0.18796	0.331773
5031	5.868	/	357.145	HMDB0039277	[8]-Dehydrogingerdione	C19H26O4	318.183	4	[M+K]+	44.2	33	93.07			3.73679	1.91377	5.40682	3.89729	4.99846	11.4727	35.72	118.547	5.64455	2.22211	4.34964	28.0453	11.5676	6.93341	10.2204	23.2116	9.85473	0.42456	-1.23596	0.404966	0.392581	0.232142
5042	11.232	356.235	357.242	HMDB0060044	14-HDoHE	C23H32O3	356.235	2	[M+H]+	44.3	28.8	94.84			2.22342	11.5123	43.0769	14.1029	70.1132	9.51605	31.4697	1.35555	3.29408	20.002	11.796	7.826	3.87564	6.36147	13.5299	22.9213	9.52644	0.415616	-1.26668	0.163774	0.785754	0.615736
5049	10.109	356.271	357.278	HMDB0002007	Tetracosahexaenoic acid	C24H36O2	356.272	2	[M+H]+	55.2	82	96.82			140.02	545.236	947.939	755.793	1687.1	1171.16	925.679	263.083	111.2	2860.36	2055.29	1708.5	1500.96	1294.16	1543.06	804.501	1581.93	1.96635	0.975522	0.0437355	1.35917	1.03953
5059	13.465	356.292	357.299	HMDB0011566	MG(18:1)	C21H40O4	356.293	2	[M+H]+	50.8	60.2	96.37			44.6997	44.3571	321.299	126.183	137.032	142.787	300.435	4.46444	119.403	15.9978	28.0972	100.674	8.11712	461.902	9.37604	140.157	106.224	0.757891	-0.399938	0.647675	0.188643	0.754342
5080	6.088	357.263	358.27	HMDB0094648	Leu-Leu-Leu	C18H35N3O4	357.263	1	[M+H]+	40.5	11.2	91.97			16.6	3.70889	1.99624	2.32449	6.39459	5.39872	22.757	17.6154	5.10994	1.66626	6.86563	12.3849	11.0029	6.70072	8.3015	9.59942	7.43312	0.774331	-0.368979	0.510156	0.292297	0.0512251
5085	8.629	357.288	375.321	HMDB0241933	N-Palmitoyl Threonine	C20H39NO4	357.288	1	[M+NH4]+	49	50.9	95.48			34.7814	25.765	30.7011	44.5691	62.3157	58.9499	38.2428	46.4271	65.5597	46.6065	43.2094	48.149	41.5413	29.7197	45.4657	42.719	45.7502	1.07096	0.0988995	0.63252	0.198926	0.580828
5097	9.854	/	359.216	HMDB0002236	8-iso-PGA1	C20H32O4	336.23	8	[M+Na]+	38.7	6.99	96.09			20.4323	12.0841	23.3974	13.9456	17.8953	16.7983	16.9288	10.7269	12.7183	13.5725	15.1749	29.7853	16.5912	9.83765	14.168	16.5261	15.9782	0.96685	-0.0486366	0.846535	0.0723551	0.316969
5125	12.372	358.286	359.294	HMDB0258880	Tetracosapentenoic acid	C24H38O2	358.287	2	[M+H]+	44.5	29.6	95.4			23.0369	12.0849	18.5634	35.6419	35.6847	26.8304	19.9808	5.15372	23.2361	26.5804	20.6461	20.6038	24.2647	28.508	24.258	22.1221	24.0139	1.08551	0.118379	0.642521	0.192113	0.788497
5133	8.615	/	359.326	HMDB0004610	Phytosphingosine	C18H39NO3	317.293	2	[M+ACN+H]+	49.9	53.7	97.66			56.7421	21.3965	43.6843	37.7633	87.2231	112.22	40.5091	102.91	154.127	127.31	34.6775	136.757	64.4516	46.4748	103.416	62.8061	95.3163	1.51763	0.601819	0.143548	0.843001	1.1681
5162	11.662	/	383.203	HMDB0035164	Cinncassiol A	C20H30O7	382.199	8	[M+H]+	52.2	77	92.65			21.3232	44.9712	16.7531	15.2296	12.4177	10.7581	15.4737	13.7374	17.9974	12.5731	23.5821	15.3288	10.8263	12.3988	10.9165	18.833	14.8033	0.786028	-0.347347	0.38604	0.413367	0.770014
5165	9.661	/	361.234	HMDB0242237	Zoapatanol	C20H34O4	338.246	1	[M+Na]+	46.6	40.5	94.02			21.0434	26.6552	54.1945	44.945	49.8234	25.5781	46.5565	25.3451	13.479	23.3567	51.8723	8.62072	21.1087	30.0517	19.9795	36.7677	24.0669	0.654568	-0.611384	0.0957951	1.01866	1.54929
5173	11.817	360.266	361.273	HMDB0302124	[12]-Shogaol	C23H36O3	360.266	2	[M+H]+	47.9	46.2	95.55			59.3823	53.6396	60.6704	130.615	164.339	88.8587	111.799	11.9196	61.0091	96.3484	87.571	83.2749	96.8415	75.4506	75.8815	85.1529	82.3396	0.966961	-0.0484698	0.879111	0.0559564	0.509273
5198	8.322	361.261	379.295	HMDB0005096	N-Arachidonoylglycine	C22H35NO3	361.262	1	[M+NH4]+	53	70.2	96.39			278.135	369.047	408.264	426.755	469.701	357.016	217.158	201.192	458.246	438.041	360.583	494.276	502.609	562.017	469.219	340.909	469.284	1.37657	0.461077	0.0111537	1.95258	1.89848
5213	11.636	362.212	363.219	HMDB0000319	18-Hydroxycorticosterone	C21H30O5	362.209	8	[M+H]+	47.8	51.2	96.52			85.6681	183.14	169.645	173.404	42.6157	215.365	19.5206	153.085	72.1557	25.6224	59.5177	16.0097	62.704	179.779	44.7544	130.305	65.7919	0.504905	-0.985915	0.0740336	1.13057	1.32477
5225	11.852	/	363.289	HMDB0032476	Polyoxyethylene (600) monoricinoleate	C21H40O3	340.298	5	[M+Na]+	44.5	32.1	96.29			43.75	29.8103	32.6053	51.5931	56.9111	39.2803	40.8551	11.9196	27.9563	42.505	36.2182	32.1253	28.4392	39.2025	38.5296	38.3406	34.9966	0.912781	-0.131659	0.564124	0.248625	0.0643323
5238	6.12	363.252	364.259	HMDB0042020	Talinolol	C20H33N3O3	363.252	1	[M+H]+	48.1	49.6	91.72			38.4183	1.15408	0.277983	0.234011	0.294025	0.32426	0.245588	2.78855	0.712745	0.303269	0.369594	81.7684	2.04368	0.499584	2.7318	5.46709	12.6327	2.31068	1.20832	0.556155	0.254804	0.543326
5241	8.985	/	381.311	HMDB0255827	Nymphayol	C25H42O	358.324	13	[M+Na]+	44.6	43.6	93.48			556.28	507.451	829.218	786.114	815.756	892.804	709.018	761.395	950.09	1042.9	567.663	760.722	1076.67	1048.29	1059.94	732.255	929.468	1.26932	0.344059	0.0378747	1.42165	1.54845
5242	1.066	/	365.105	HMDB0000163	Maltose	C12H22O11	342.116	1	[M+Na]+	46.1	33.3	98.74	89.7		1328.72	587.201	1657.47	464.386	902.166	684.43	378.096	220.852	384.472	826.323	814.897	1272.59	714.77	722.106	507.273	777.915	748.919	0.962726	-0.0548031	0.893363	0.0489718	0.238693
5258	10.742	364.297	365.305	HMDB0013657	2-Arachidonyl Glycerol ether	C23H40O3	364.298	1	[M+H]+	47.2	40.5	96.69			3.31049	7.11254	18.5172	3.27211	29.6678	8.40569	3.97091	0.523258	3.42509	6.66678	7.46247	11.7545	6.59498	3.90028	4.99158	9.3475	6.39938	0.684609	-0.546648	0.441777	0.354797	0.177584
5290	5.674	366.202	367.209	HMDB0012551	12-oxo-20-dihydroxy-leukotriene B4	C20H30O6	366.204	6	[M+H]+	41.3	19.7	93.78			71.4279	57.3619	51.1018	66.1835	58.5046	55.4399	51.3472	98.8483	98.3086	48.4472	65.5083	64.4757	68.6779	57.1226	56.7319	63.7769	65.6103	1.02875	0.040889	0.82681	0.0825943	0.247276
5310	10.269	/	367.331	HMDB0013625	Dihomo-gamma-linolenoylethanolamide	C22H39NO2	349.298	1	[M+NH4]+	45.3	32.7	95.7			234.631	147.723	155.561	187.856	237.736	219.084	132.234	3.15097	243.521	230.022	276.443	200.169	247.597	197.826	253.476	164.747	235.579	1.42994	0.515959	0.0388734	1.41035	1.13274
5323	12.197	/	368.352	HMDB0035668	6-Hydroxy-8-heneicosanone	C21H42O2	326.318	2	[M+ACN+H]+	38.7	5.03	91.28			90.6518	29.1156	46.5067	10.0805	37.6637	23.0653	18.1983	8.4675	25.0867	33.5696	20.7014	68.0461	16.3686	14.6088	18.2922	32.9687	28.0962	0.852209	-0.230721	0.693468	0.158974	0.091103
5328	6.252	/	369.145	HMDB0036753	Yucalexin P15	C20H26O4	330.183	4	[M+K]+	39.2	10.6	90.75			8.52742	1.54287	5.74476	3.34931	4.95697	8.77917	37.0819	28.4625	1.27229	0.992813	2.69148	31.8579	3.83688	2.95126	6.00963	12.3056	7.08746	0.575954	-0.795974	0.422592	0.374078	1.07797
5335	7.68	368.217	369.224	HMDB0004241	6-Ketoprostaglandin E1	C20H32O6	368.22	7	[M+H]+	45	39.5	93.54			157.38	894.833	176.101	104.921	139.204	173.125	78.4806	56.7154	1157.67	108.296	284.899	219.927	457.633	80.2439	604.294	222.595	416.137	1.86948	0.902639	0.271772	0.565796	1.17238
5343	9.432	368.253	369.26	HMDB0260508	MG(18:3(9,11,15)-OH(13))	C21H36O5	368.256	8	[M+H]+	39.7	15.4	91.89			5.49255	1.96644	8.47521	3.08891	6.57635	5.03873	3.5194	50.6857	0.434535	0.925284	1.68723	1.57985	4.03136	6.27073	1.75771	10.6054	2.38381	0.224774	-2.15346	0.210532	0.676683	1.83731
5351	10.06	/	369.278	HMDB0256842	Rosterolone	C23H38O2	346.287	5	[M+Na]+	42.2	22.2	94.98			7.82057	14.6232	11.2891	9.45188	12.4433	14.3741	12.3567	5.46804	9.27305	27.5143	15.5854	14.2862	7.45061	6.62528	14.1548	10.9784	13.5557	1.23476	0.304233	0.370797	0.430864	0.576549
5376	6.897	370.105	371.112	HMDB0035527	Glycyrrhizaflavonol A	C20H18O7	370.105	3	[M+H]+	46.8	50.6	87.48			9.11016	6.72583	7.2172	5.11723	13.391	7.8145	8.58776	4.40415	17.7989	36.2195	16.9744	7.50128	8.30612	6.63198	6.65976	7.79598	14.2988	1.83413	0.875096	0.167089	0.777053	1.36789
5416	7.144	370.251	371.258	HMDB0000476	3-Oxo-4,6-choladienoic acid	C24H34O3	370.251	1	[M+H]+	46.3	36	96.27			80.9388	133.005	72.877	278.197	178.687	551.58	549.446	318.775	164.688	285.159	430.81	276.294	189.261	494.867	515.423	270.438	336.643	1.24481	0.315921	0.470491	0.327448	0.971719
5418	11.062	370.271	393.26	HMDB0260491	MG(18:1-O)	C21H38O5	370.272	2	[M+Na]+	40.1	6.04	96.51			385.916	245.86	1753.47	147.693	1950.76	119.947	839.382	15.8923	178.856	115.398	184.495	1677	63.2272	103.895	69.5017	682.365	341.768	0.500858	-0.997528	0.357974	0.446148	0.727339
5433	6.969	372.121	373.128	HMDB0301740	7-Oxomatairesinol	C20H20O7	372.121	1	[M+H]+	49.7	56.7	93.18			31.1325	22.0617	12.8563	10.3924	12.8629	6.25519	8.106	15.6222	38.4194	21.073	13.8274	14.2484	9.88083	7.99155	5.83821	14.9111	15.897	1.06611	0.0923604	0.846274	0.0724888	0.00407032
5434	6.517	372.121	373.128	HMDB0037750	Cyclokievitone hydrate	C20H20O7	372.121	1	[M+H]+	52.1	68.5	92.89			18.7824	9.72073	28.9995	14.5634	17.9107	12.1432	9.42921	5.57079	32.9471	22.5917	30.2061	14.3103	14.2032	24.7546	10.3091	14.64	21.3317	1.45709	0.543088	0.128033	0.892677	1.31619
5437	6.923	372.158	373.166	HMDB0041416	Hydroxymyricanone	C21H24O6	372.157	2	[M+H]+	41.2	14.7	94.34			7.25775	2.59674	4.73786	3.52993	5.64695	3.96111	3.79505	9.80342	10.0685	59.4337	2.93499	3.13232	4.31329	3.48138	5.60221	5.1661	12.7095	2.46017	1.29876	0.375017	0.425949	0.591675
5447	8.049	372.266	373.273	HMDB0013627	Cervonoyl ethanolamide	C24H36O3	372.266	2	[M+H]+	53.2	71.7	96.55			6484.85	7946.79	8574.12	11212.3	11659.4	11510.2	16197.1	5174.54	10028.2	15335.5	11954.7	11140.9	13165.9	10674.7	11732.8	9844.92	12004.7	1.21938	0.286147	0.166804	0.777794	1.34912
5471	11.493	372.302	373.31	HMDB0039867	5-(10,13-Nonadecadienyl)-1,3-benzenediol	C25H40O2	372.303	2	[M+H]+	45.6	35.5	94.17			18.1097	16.4399	18.1415	35.6802	36.3416	24.231	34.5088	8.13583	22.1124	22.1269	22.6158	20.1601	24.2151	26.2312	28.9241	23.9486	23.7694	0.992518	-0.0108348	0.964354	0.0157637	0.428209
5503	11.335	/	375.25	HMDB0241173	Undec-5-enedioylcarnitine	C18H31NO6	357.215	4	[M+NH4]+	40.7	11.1	96.78			29.0286	44.4536	12.7603	87.5418	31.9533	36.8315	26.0296	40.2194	29.4813	11.8491	40.7372	29.5631	34.5892	30.7137	22.3854	38.6023	28.4742	0.737629	-0.439032	0.279271	0.553975	0.745993
5525	13.084	374.318	375.325	HMDB0031677	5-(14-Nonadecenyl)-1,3-benzenediol	C25H42O2	374.318	2	[M+H]+	44.6	29.4	95.69			46.696	44.402	37.4143	112.28	60.1108	53.9764	68.0393	13.9272	26.0344	63.9067	49.2473	41.0306	45.2484	55.7091	54.8292	54.6058	48.0008	0.879042	-0.185995	0.579456	0.236979	0.0835871
5539	12.408	/	376.318	HMDB0000801	Phytanic acid	C20H40O2	312.303	2	[M+ACN+Na]+	39.9	6.11	95.84			60.5896	47.0167	101.943	56.775	65.0875	58.1712	62.9658	52.3844	29.3247	62.6434	44.1844	63.1795	51.1042	74.4454	49.222	63.1166	53.4433	0.846739	-0.24001	0.259596	0.585702	1.10101
5552	12.376	376.228	399.217	HMDB0030455	Macrophorin C	C22H32O5	376.225	7	[M+Na]+	50.3	62.8	96.6			536.752	745.378	566.979	725.841	186.328	943.77	50.9364	805.41	266.583	175.471	256.276	91.5558	409.226	564.688	197.056	570.174	280.122	0.491292	-1.02535	0.0438517	1.35801	1.1037
5558	11.332	/	377.268	HMDB0011568	MG(18:2)	C21H38O4	354.277	4	[M+Na]+	46.7	42.6	95.76			20.556	21.6674	30.5609	50.3662	55.546	35.3725	24.6118	39.3666	24.3339	21.6187	29.2763	34.3917	23.8058	26.7785	27.9735	34.7559	26.8826	0.773468	-0.370586	0.142559	0.846006	1.07093
5588	9.299	/	379.245	HMDB0002685	Prostaglandin F1a	C20H36O5	356.256	2	[M+Na]+	43.3	27.7	90.99			19.8921	39.8138	12.0913	26.8943	28.1604	13.3558	21.772	14.871	17.7576	18.4532	25.0538	13.6401	15.505	24.9328	22.2492	22.1063	19.656	0.889156	-0.169492	0.538337	0.268946	0.32331
5603	9.578	/	401.277	HMDB0242071	N-Eicosapentaenoyl Glycine	C22H33NO3	359.246	8	[M+ACN+H]+	45.5	43	93.25			43.8499	28.7095	40.1667	9.43081	40.965	8.86797	16.7562	35.5574	45.9319	44.4432	37.2707	42.6691	25.7933	39.2447	29.2906	28.0379	37.8062	1.34839	0.431243	0.124791	0.903818	1.2878
5611	11.237	/	379.32	HMDB0302963	22-Hydroxydocosanoic acid	C22H44O3	356.329	5	[M+Na]+	52.2	68.1	98.65			5.47289	10.2548	25.7618	4.99126	59.4831	8.99742	7.21737	0.445765	2.06676	11.2785	12.8342	12.6302	9.97288	6.04799	6.30518	15.3281	8.73368	0.569784	-0.811513	0.393806	0.404718	0.0155758
5622	1.048	/	381.079	HMDB0000048	Melibiose	C12H22O11	342.116	2	[M+K]+	39.8	3.48	97.5			472.106	258.134	439.134	243.136	268.622	280.676	307.63	224.535	208.551	212.015	228.187	510.277	258.178	185.642	274.824	311.747	268.239	0.860439	-0.216854	0.422355	0.374323	0.918052
5628	7.887	380.202	398.236	HMDB0062311	1-(-tetradecenoyl)-glycero-3-phosphate	C17H33O7P	380.196	14	[M+NH4]+	43.7	34.6	99.01			16.106	11.947	16.538	15.4048	23.0118	15.0365	34.3084	4.40665	14.0671	18.1689	22.4767	14.809	13.1848	13.3652	14.4332	17.0949	15.7864	0.923458	-0.114881	0.714877	0.145769	0.156634
5632	7.703	/	381.261	HMDB0005076	13,14-Dihydro PGF-1a	C20H38O5	358.272	1	[M+Na]+	39.6	4.22	94.65			38.4848	27.3041	50.3704	83.2327	92.2404	37.0756	72.6418	41.5354	50.8727	57.9561	109.106	46.3318	48.1255	52.7448	49.3799	55.3607	59.2167	1.06965	0.0971435	0.754026	0.122613	0.493752
5677	11.576	/	383.294	HMDB0006246	Tetracosatetraenoic acid (24:4n-6)	C24H40O2	360.303	6	[M+Na]+	46.5	43.8	95.13			10.5636	9.90859	13.6693	10.9577	22.33	10.5691	26.939	3.72907	8.54686	10.3367	14.888	10.1484	9.57844	7.7901	11.3194	13.5833	10.3725	0.763625	-0.389064	0.279793	0.553164	0.497039
5683	8.519	382.319	383.326	HMDB0302612	delta-5,7,22-Cholestatrienol	C27H42O	382.324	11	[M+H]+	38.1	11.3	91.59			64.1058	26.8638	114.606	17.0438	96.0465	88.866	25.2563	96.5474	254.799	172.24	47.6055	243.697	65.795	45.4568	82.2158	66.1669	130.258	1.96863	0.977195	0.124754	0.903946	1.33171
5684	8.862	/	383.326	HMDB0062334	N-Linoleoyl GABA	C22H39NO3	365.293	1	[M+NH4]+	49	54.4	91.82			23.2082	18.511	26.4531	30.8024	52.489	46.865	28.5681	26.5963	42.5981	57.6464	39.488	13.3541	28.4086	22.0357	42.8357	31.6866	35.1952	1.11073	0.151505	0.619151	0.208203	0.278852
5686	8.216	382.319	383.326	HMDB0003896	7-Dehydrodesmosterol	C27H42O	382.324	12	[M+H]+	40.8	26.5	90.09			20.4067	21.6235	18.4212	28.5455	84.7343	16.6943	19.3685	6.65309	16.1413	27.9311	50.0817	75.5274	32.3187	30.5216	36.5764	27.0559	38.4426	1.42086	0.506763	0.335178	0.474724	1.26765
5687	8.792	/	405.311	HMDB0013630	20-HETE ethanolamide	C22H37NO3	363.277	2	[M+ACN+H]+	50.5	60.2	95			9.37938	5.7408	5.39079	12.514	17.6386	46.2484	80.9089	52.9266	13.8475	20.3355	74.1943	39.2488	56.401	27.1985	37.359	28.8434	38.3692	1.33026	0.411706	0.474278	0.323967	1.14051
5713	6.24	384.212	385.22	HMDB0012643	20-Trihydroxy-leukotriene-B4	C20H32O7	384.215	7	[M+H]+	38.9	8.75	93.35			36.435	33.4274	17.1611	28.1663	19.5097	37.4007	29.6108	42.7953	43.694	17.594	66.1624	8.94175	47.5014	31.5041	37.3152	30.5633	36.1018	1.18122	0.240272	0.474265	0.323979	0.164767
5719	8.66	/	385.237	HMDB0039643	11,12,13-Trinor-1,3,5-bisabolatrien-10-oic acid	C12H16O2	192.115	2	[2M+H]+	44.8	35.4	90.79			41.4611	31.7176	33.6133	41.5946	72.4848	58.6191	59.539	8.60684	36.1569	61.8265	85.466	58.0236	33.7691	44.1287	56.8426	43.4545	53.7448	1.2368	0.306618	0.314177	0.502826	0.967061
5724	10.694	384.266	385.273	HMDB0036425	Persicachrome	C25H36O3	384.266	2	[M+H]+	42.7	23.4	92.54			7.86557	44.7823	38.0736	9.83955	38.0605	11.1452	28.1498	3.74004	10.1401	27.024	58.9112	18.0743	15.2307	14.7075	30.1734	22.7071	24.8944	1.09633	0.132682	0.801291	0.09621	0.512493
5737	8.998	384.335	385.342	HMDB0000032	7-Dehydrocholesterol	C27H44O	384.339	12	[M+H]+	44.3	43	91.4	60.1		151.195	87.7471	142.657	125.909	276.718	274.212	110.587	221.598	355.55	340.364	133.443	322.715	220.06	183.436	292.192	173.828	263.966	1.51855	0.602691	0.0471719	1.32632	1.62054
5767	7.862	386.245	387.253	HMDB0000385	12a-Hydroxy-3-oxocholadienic acid	C24H34O4	386.246	2	[M+H]+	49.6	55.5	94.67			20.7204	29.4595	20.6499	34.5043	30.5359	83.6724	65.0185	16.6227	34.6932	129.25	118.96	49.5201	50.6769	86.2348	86.4415	37.648	79.3965	2.10892	1.0765	0.0193028	1.71438	1.97403
5801	4.518	/	389.228	HMDB0003128	Cortolone	C21H34O5	366.241	6	[M+Na]+	40.8	20.5	90.3			47.7067	49.9525	13.1215	34.214	25.6193	53.2136	43.8368	100.935	71.6633	14.6832	8.48453	23.2532	35.2834	41.3546	35.473	46.075	32.885	0.713729	-0.486552	0.30285	0.518773	0.930837
5811	7.442	388.261	411.25	HMDB0030366	Cavipetin C	C24H36O4	388.261	2	[M+Na]+	42.8	20.1	95.69			960.396	929.212	623.769	852.181	566.438	194.53	661.788	8.00398	816.349	836.878	419.997	1050.04	529.528	238.524	421.747	599.54	616.153	1.02771	0.0394323	0.921466	0.0355205	0.590494
5819	7.665	388.261	389.268	HMDB0062744	7alpha-hydroxy-3-oxochol-4-en-24-oic Acid	C24H36O4	388.261	1	[M+H]+	47.6	44.3	95.25			49.973	74.4227	35.3498	56.1324	238.315	106.568	109.601	33.2496	113.057	138.035	155.26	69.811	94.1908	93.7222	116.264	87.9514	111.477	1.26749	0.341971	0.408494	0.388815	1.28332
5838	10.406	/	390.357	HMDB0072839	MG(19:0)	C22H44O4	372.324	2	[M+NH4]+	48.8	49.9	95.81			43.6961	41.4168	67.7645	51.9082	56.7338	40.6187	50.3747	53.7974	38.8965	43.5663	75.9291	56.1717	34.0857	43.5292	39.0239	50.7888	47.3146	0.931596	-0.102224	0.579723	0.236779	0.676117
5847	4.492	/	391.243	HMDB0003180	Cortol	C21H36O5	368.256	6	[M+Na]+	45.9	46.7	89.55			31.4319	38.907	14.8691	29.4334	16.1062	35.5423	34.0685	60.071	60.4136	15.5631	10.6648	19.7976	38.9188	36.165	29.7071	32.5537	30.1757	0.926953	-0.109433	0.771888	0.112446	0.400992
5855	9.735	/	391.245	HMDB0256372	Prostaglandin F2alpha methyl ester	C21H36O5	368.256	1	[M+Na]+	48.5	49.5	94.48	65.3		36.2396	44.1231	47.6453	60.1756	70.5831	26.1314	41.0171	25.7898	26.5793	7.14532	37.2232	68.5537	32.7096	22.6468	47.8414	43.9631	34.6713	0.788646	-0.342551	0.324808	0.488373	0.997564
5857	10.099	390.238	391.245	HMDB0013656	15-deoxy-delta12,14-Prostaglandin J2-2-glycerol ester	C23H34O5	390.241	8	[M+H]+				66.7		8.77796	16.7177	8.71859	32.8509	15.4905	13.5959	11.2991	14.3297	11.659	8.06013	21.7763	14.9591	15.6155	10.7207	32.5682	15.2225	16.4799	1.0826	0.114494	0.76632	0.11559	0.282538
5877	11.82	/	391.32	HMDB0061639	3-hydroxytridecanoyl carnitine	C20H39NO5	373.283	1	[M+NH4]+	43.4	22	96.95			29.1383	25.8095	35.844	59.6744	74.8085	40.497	44.2109	8.52375	29.9748	40.8791	43.8896	56.1121	30.0005	40.0149	32.7411	39.8133	39.0874	0.981769	-0.0265442	0.932869	0.0301792	0.409016
5890	4.835	392.144	393.151	HMDB0039564	Marmesin rhamnoside	C20H24O8	392.147	8	[M+H]+	41.1	23.3	90.56			96.9257	26.1681	20.3551	7.03329	25.6227	4.20567	1.62693	0.485469	7.69658	22.3598	9.21011	7.42377	5.81932	7.27449	10.042	22.8029	9.97515	0.437451	-1.19281	0.313072	0.504356	0.0374072
5914	12.157	/	393.347	HMDB0013626	Adrenoyl ethanolamide	C24H41NO2	375.314	2	[M+NH4]+	42.5	18.7	96.05			1.45793	1.2775	0.216411	0.776785	0.913217	3.46248	4.45637	21.5077	0.177163	1.21626	1.42373	3.19405	3.84101	3.17711	4.28496	4.25856	2.47347	0.580823	-0.783829	0.528488	0.276965	0.0153235
5980	9.844	/	397.2	HMDB0030456	Macrophorin B	C22H30O5	374.209	5	[M+Na]+	44	29.5	96.18			59.0759	46.6776	41.3236	65.3686	59.8853	35.1657	63.1099	65.7957	55.59	55.5462	74.3478	101.161	51.5979	62.5885	42.5533	54.5503	63.3407	1.16114	0.215546	0.300213	0.522571	0.876052
6000	5.723	396.299	397.306	HMDB0241955	N-Oleoyl Asparagine	C22H40N2O4	396.299	0	[M+H]+	43.5	23.7	94.01			7.6786	5.84247	8.6733	10.2952	12.1676	8.11822	5.87352	7.01159	13.6231	8.28065	12.5312	8.7317	10.4434	8.50415	9.46076	8.20756	10.225	1.2458	0.317075	0.0914905	1.03862	1.53342
6005	12.544	396.302	397.309	HMDB0034192	delta3,5-Deoxytigogenin	C27H40O2	396.303	2	[M+H]+	41.9	12.9	99.01	66.5		15.0994	13.7931	16.3025	27.2951	26.651	18.2671	19.9128	6.12598	20.3938	18.0742	22.8719	18.0174	14.9023	18.0674	18.6572	17.9309	18.712	1.04356	0.0615203	0.781945	0.106824	0.593423
6006	11.013	396.302	397.31	HMDB0038505	beta-Micropteroxanthin	C27H40O2	396.303	1	[M+H]+	48.3	50.6	92.64			17.4873	14.2307	42.0917	24.9507	42.7493	23.2284	25.6611	10.6408	15.654	10.8327	22.257	28.5652	20.0342	18.7904	24.8031	25.13	20.1338	0.801186	-0.319791	0.33237	0.478379	0.601968
6042	8.389	398.314	399.321	HMDB0241938	N-Stearoyl Asparagine	C22H42N2O4	398.314	0	[M+H]+	41.4	12.8	94.56			25.1066	13.8248	53.1384	30.9386	69.8237	62.5857	29.0904	56.2775	62.0831	40.9005	28.462	54.1744	19.3624	15.2043	29.6986	42.5982	35.6979	0.838014	-0.254954	0.496933	0.303702	0.476271
6051	12.135	/	399.325	HMDB0030956	5-Nonadecyl-1,3-benzenediol	C25H44O2	376.334	5	[M+Na]+	48.2	50.5	96.11			13.3747	12.0221	17.8191	31.4058	26.1204	15.2139	29.5347	4.68542	13.0863	20.8485	24.4233	14.7972	12.5259	16.1678	22.234	18.772	17.7261	0.944285	-0.0827052	0.794456	0.09993	0.204979
6070	11.724	399.334	400.341	HMDB0000222	Palmitoylcarnitine	C23H45NO4	399.335	2	[M+H]+	51	61.3	95.81	88.2		227.98	270.135	258.049	223.458	280.552	198.774	204.128	151.257	290.639	373.059	165.585	158.028	174.305	530.343	211.972	226.792	271.99	1.1993	0.262187	0.433547	0.362964	0.457617
6092	8.326	/	401.277	HMDB0030186	Sylvatine	C24H33NO3	383.246	8	[M+NH4]+	41.5	21.8	94.11			55.6614	19.8387	84.4198	56.5089	66.9682	22.4953	31.4958	58.2655	52.0878	18.0152	31.7532	50.8551	57.3129	35.9382	19.25	49.4567	37.8875	0.766074	-0.384445	0.281817	0.550033	0.762829
6105	13.855	400.333	401.341	HMDB0006722	25-Hydroxytachysterol3	C27H44O2	400.334	2	[M+H]+	39.4	4.33	95.17			2.99446	8.12775	7.22305	4.18856	2.25584	4.56384	4.77344	1.02914	5.72795	6.31353	6.94512	3.91368	4.17643	2.6625	8.85897	4.39451	5.51403	1.25475	0.327404	0.356022	0.448523	0.91497
6110	10.52	/	401.373	HMDB0241952	N-Stearoyl Valine	C23H45NO3	383.34	1	[M+NH4]+	39.1	2.29	94.98			4.66036	44.573	5.25927	11.8781	46.3857	4.4273	0.565871	0.248805	6.34969	10.8399	4.87423	1.34594	6.12195	3.71922	7.4131	14.7498	5.80914	0.393846	-1.3443	0.235177	0.628605	0.00118291
6122	12.153	/	402.394	HMDB0302964	24-Hydroxytetracosanoic acid	C24H48O3	384.36	2	[M+NH4]+	54.6	78.5	96.54			62.1699	56.4019	91.3855	82.7938	95.0514	53.0581	19.8067	9.86245	66.8211	82.743	112.697	95.8604	61.6338	57.3085	69.5164	58.8162	78.0829	1.32758	0.408794	0.188554	0.724564	1.19226
6125	6.566	/	403.163	HMDB0033466	Di-4-coumaroylputrescine	C22H24N2O4	380.174	3	[M+Na]+	45.9	39.5	93.25			22.5083	8.58212	22.5397	178.815	34.7273	21.1398	6.00485	6.52774	23.6625	12.3792	42.6981	26.1746	14.2595	5.31424	3.23977	37.6055	18.2468	0.485217	-1.0433	0.405573	0.391931	0.575631
6148	12.531	402.349	403.356	HMDB0002902	delta-Tocopherol	C27H46O2	402.35	2	[M+H]+	41.8	15.3	95.61	71.4		13.3218	8.62961	15.5769	14.9617	40.6603	22.0719	25.3523	1.13613	17.1175	21.9218	13.8336	14.8567	11.1598	16.3547	10.7623	17.7138	15.1437	0.854911	-0.226155	0.595237	0.22531	0.341254
6165	8.567	404.256	405.263	HMDB0000447	7a,12a-Dihydroxy-3-oxo-4-cholenoic acid	C24H36O5	404.256	2	[M+H]+	44.7	31.2	94.28			85.1206	110.991	56.0033	92.1012	106.675	86.0626	102.192	87.0933	104.37	68.494	138.926	107.288	87.7562	81.5827	65.3882	90.7799	93.4008	1.02887	0.0410613	0.817813	0.087346	0.176524
6169	7.871	/	405.263	HMDB0015064	Misoprostol	C22H38O5	382.272	4	[M+Na]+	44.9	37.3	92.2			11.8042	21.0467	13.3654	17.2137	30.9481	22.5349	15.2669	11.4558	14.3443	43.8442	31.1032	24.9576	22.6559	27.7111	29.7462	17.9545	27.7661	1.54647	0.62898	0.0307461	1.51221	1.77832
6170	12.879	/	405.299	HMDB0011574	MG(20:2)	C23H42O4	382.308	4	[M+Na]+	49.4	64.5	87.11			0.149895	1.50629	7.66503	4.36474	0.571773	19.3107	3.14246	0.594558	2.95658	1.0305	0.466503	0.295687	1.60371	17.7195	0.608478	4.66318	3.52585	0.756105	-0.403341	0.736131	0.133045	0.372325
6173	11.122	404.292	405.299	HMDB0011586	MG(22:5)	C25H40O4	404.293	1	[M+H]+	40.8	9.18	95.84			2.07021	1.88338	1.49969	10.2356	4.88657	8.16058	15.3743	13.0958	2.38777	3.7703	2.98766	3.55194	4.51558	4.02708	8.57702	7.15077	4.25962	0.595687	-0.747374	0.192882	0.714708	0.564243
6191	9.367	405.345	406.352	HMDB0248328	Aminopentol	C22H47NO5	405.345	1	[M+H]+	40.1	7.8	94.18			289.032	305.22	355.889	303.838	272.396	243.81	357.325	257.901	224.214	262.068	354.833	288.189	275.023	267.489	232.258	298.176	272.011	0.912247	-0.132503	0.254235	0.594764	1.04
6196	6.543	406.187	407.194	HMDB0015267	Carvedilol	C24H26N2O4	406.189	6	[M+H]+				65.3		21.5732	313.658	194.696	268.216	276.1	2.35579	17.7063	0.307265	56.316	432.598	365.111	801.708	18.1865	11.5872	92.3867	136.827	253.985	1.85625	0.892392	0.364178	0.438686	0.852382
6215	11.337	/	407.315	HMDB0036344	Tetrahydropersin	C23H44O4	384.324	4	[M+Na]+	51.1	63.7	96.65			17.0079	29.1221	28.7347	39.3171	59.9365	32.011	30.4374	7.54954	15.2793	21.0707	30.0536	36.4028	26.0379	29.3199	29.5116	30.5145	26.8109	0.878626	-0.18668	0.568327	0.245401	0.0435968
6216	13.329	/	407.315	HMDB0011573	MG(20:1)	C23H44O4	384.324	4	[M+Na]+	48.4	49.6	97.2			0.506902	0.446064	5.63579	3.98667	0.283889	3.63687	4.23299	1.26118	3.84436	0.322521	0.242446	0.558206	0.447147	19.0689	0.52433	2.49879	3.57255	1.42971	0.515723	0.683106	0.165512	0.532356
6217	12.719	406.308	407.315	HMDB0303091	[14]-Gingerol	C25H42O4	406.308	2	[M+H]+	52.7	67.5	98.34			81.7139	54.7484	46.8244	187.44	129.175	93.928	152.101	7.46739	76.3243	90.8747	99.1756	85.7681	81.1953	78.0379	102.886	94.1748	87.7517	0.931796	-0.101913	0.772057	0.112351	0.543413
6220	9.399	/	407.326	HMDB0062330	N-Arachidonoyl GABA	C24H39NO3	389.293	1	[M+NH4]+	44.4	33.5	90.36			9.80533	3.49184	1.98033	9.14909	10.2609	17.2698	15.1188	31.2287	4.20791	13.9401	9.51975	20.0611	22.0175	14.0117	18.0919	12.2881	14.55	1.18407	0.243758	0.592995	0.226949	0.759177
6222	12.781	/	407.33	HMDB0006500	Previtamin D3	C27H44O	384.339	4	[M+Na]+	39.9	10.8	93.22			13.0517	9.60748	11.2441	9.18882	12.3459	14.8181	14.6607	6.26463	8.65385	13.7864	12.8245	24.792	20.6788	19.0715	28.9746	11.3977	18.3974	1.61413	0.690757	0.0426589	1.36999	1.74342
6254	13.038	408.302	409.309	HMDB0039148	Ganodosterone	C28H40O2	408.303	2	[M+H]+	42.3	18.6	95.52			21.9913	17.3593	14.3514	31.4995	38.4129	21.4655	14.3537	9.77439	14.5013	18.1276	24.3902	20.4194	13.8536	30.1126	13.7641	21.151	19.3098	0.912951	-0.13139	0.670952	0.173309	0.163084
6259	11.828	/	409.331	HMDB0011147	DG(O-18:0/2:0)	C23H46O4	386.34	5	[M+Na]+	39.3	9.06	92.74			21.1549	17.6408	21.6436	46.0571	37.1463	26.196	32.1358	6.5942	24.922	30.8794	29.7746	24.7376	21.1463	27.9059	25.4364	26.0711	26.4003	1.01263	0.0181042	0.943652	0.0251882	0.53188
6261	10.472	/	409.342	HMDB0062335	N-Oleoyl GABA	C22H41NO3	367.309	1	[M+ACN+H]+	44.3	27.1	96.06			7.86104	21.7797	16.5641	10.8489	18.1355	6.05454	3.70109	4.25308	7.68303	6.01691	7.25662	12.0646	8.45904	3.24037	9.06998	11.1497	7.68436	0.689196	-0.537013	0.220489	0.656612	0.721537
6286	9.181	/	411.271	HMDB0260490	MG(18:1-2OH(9,10))	C21H40O6	388.282	1	[M+Na]+	40.8	13.4	92.28			23.5045	16.3294	43.3156	12.3283	67.1302	4.96266	58.3978	12.0741	6.62632	7.04334	14.2611	41.8213	3.56425	12.2821	6.5285	29.7553	13.161	0.442307	-1.17688	0.113571	0.944734	1.41768
6333	8.952	412.297	413.304	HMDB0036848	Valenciaxanthin	C27H40O3	412.298	2	[M+H]+	39.7	5.41	95.6			30.6662	41.7806	42.4853	35.8927	90.0867	33.4938	54.993	8.77788	27.3841	50.5453	43.9017	59.3527	32.4027	42.2598	48.736	42.272	43.5118	1.02933	0.041702	0.89992	0.0457961	0.524611
6338	8.564	412.297	413.305	HMDB0036849	Valenciachrome	C27H40O3	412.298	1	[M+H]+	53.5	73.7	95.25			138.084	175.741	117.175	117.546	161.091	108.924	187.411	28.2141	144.733	131.003	105.44	162.573	111.578	131.784	83.0927	129.273	124.315	0.961643	-0.0564268	0.818409	0.0870297	0.229425
6342	10.016	412.366	413.373	HMDB0241946	N-Stearoyl Lysine	C24H48N2O3	412.366	1	[M+H]+	49.7	54.8	94.93			49.6864	34.7889	27.8084	59.6312	70.7221	60.0508	32.9051	37.6	55.0329	48.7715	40.6013	48.0498	69.4726	63.1722	85.4609	46.6491	58.6516	1.25729	0.330321	0.15757	0.802527	1.30759
6343	13.765	412.37	413.377	HMDB0040586	Vitamin D5	C29H48O	412.371	2	[M+H]+	47.9	47.2	94.85			6.22346	5.72156	4.61288	6.4904	7.20674	11.7661	18.3541	3.35983	5.92089	5.97781	7.89619	12.751	10.3348	14.5137	15.969	7.96689	10.4805	1.31551	0.395619	0.301576	0.520604	1.14836
6363	9.844	414.203	437.193	HMDB0041407	Clausarinol	C24H30O6	414.204	2	[M+Na]+	40.3	7.57	96.04			4221.92	3465.09	3445.91	4896.85	4719.26	2559.32	4761.01	4679.26	4216.28	4204.64	5335.05	6659.94	3463.21	4120.77	2833.49	4093.58	4404.77	1.07602	0.105704	0.578487	0.237706	0.420426
6395	11.012	414.313	415.32	HMDB0245686	25-Hydroxy-24-oxocholecalciferol	C27H42O3	414.313	2	[M+H]+	44.1	29.6	93.11			3.4347	20.0082	17.1661	22.2741	45.7094	30.1923	37.9344	12.1624	20.0524	18.7408	38.8991	28.3769	28.334	22.6669	23.8763	23.6102	25.8495	1.09484	0.130724	0.703926	0.152473	0.794085
6458	7.754	416.329	417.336	HMDB0060508	Secalciferol	C27H44O3	416.329	2	[M+H]+	46	37.9	94.27			51.8824	87.0126	55.2129	67.6772	76.1706	80.388	116.281	35.0741	55.0951	88.9917	74.4211	71.4344	71.9668	86.445	84.5591	71.2124	76.1305	1.06906	0.0963456	0.641475	0.192821	0.648927
6470	11.361	/	418.388	HMDB0072871	MG(21:0)	C24H48O4	400.355	2	[M+NH4]+	49.6	55.2	94.89			26.6457	31.4008	39.7336	40.266	34.1765	28.5714	30.4542	28.5803	30.5853	29.6748	47.3124	44.8388	22.4066	33.1366	27.2046	32.4786	33.5942	1.03435	0.0487225	0.772186	0.112278	0.113449
6479	10.649	/	419.216	HMDB0062324	1-pentadecanoyl-glycero-3-phosphate	C18H37O7P	396.228	2	[M+Na]+	55.1	81.8	95.72			43.2665	56.0731	27.9693	48.2096	41.4764	43.2504	6.26023	133.128	68.5759	17.3846	28.54	24.5664	30.4492	42.292	40.022	49.9542	35.9758	0.720174	-0.473582	0.374099	0.427014	0.372956
6487	9.168	418.282	419.29	HMDB0241991	N-Arachidonoyl Asparagine	C24H38N2O4	418.283	3	[M+H]+	51	65.3	93.33			18.8306	13.2996	11.956	20.4353	32.142	120.338	54.905	74.7875	13.4897	18.3447	27.1708	59.5428	60.2357	42.6877	64.897	43.3367	40.9098	0.943998	-0.0831449	0.884117	0.0534901	0.279652
6494	12.482	418.344	419.351	HMDB0006281	7-a,27-Dihydroxycholesterol	C27H46O3	418.345	2	[M+H]+	50	58	94.24			40.7296	30.258	31.1836	85.0889	52.6468	50.8277	76.9509	16.8451	48.3935	45.612	63.8627	45.5869	50.3107	74.9486	57.8473	48.0663	55.2231	1.14889	0.200244	0.474897	0.323401	0.97485
6495	10.942	418.344	419.351	HMDB0006764	17a,20a-Dihydroxycholesterol	C27H46O3	418.345	2	[M+H]+	47.9	47.9	93.82			6.92445	7.77852	24.6471	4.70608	36.2907	11.1641	7.48132	0.383075	3.03924	10.416	18.4549	19.2749	15.0332	7.81903	6.32942	12.4219	11.4809	0.924249	-0.113647	0.854947	0.0680607	0.474554
6496	12.119	418.344	419.351	HMDB0062664	4beta,7alpha-dihydroxycholesterol	C27H46O3	418.345	2	[M+H]+	47	42.1	94.82			32.8083	30.3815	33.2703	71.7727	48.5023	53.862	70.207	9.89986	42.281	40.1	44.8389	49.6689	43.2073	65.9546	62.237	43.838	49.7554	1.13498	0.182671	0.515277	0.287959	0.880905
6522	12.404	/	421.309	HMDB0242080	N-Eicosapentaenoyl Threonine	C24H37NO4	403.272	8	[M+NH4]+	43.5	30.9	95.56			15.7304	17.5513	41.8507	15.6967	25.7935	11.8562	25.3463	10.6227	10.041	29.8927	24.208	23.0651	12.6303	10.766	13.1471	20.556	17.6786	0.860023	-0.217553	0.557236	0.253961	0.549781
6550	12.754	/	423.288	HMDB0005814	Testosterone enanthate	C26H40O3	400.298	4	[M+Na]+	42.5	20.8	96.09			19.0992	17.3484	19.849	9.83021	29.8462	13.0237	15.0431	0.193914	15.8897	23.0755	28.6558	20.8865	5.73468	6.86988	8.40049	15.5292	15.6447	1.00743	0.0106855	0.980032	0.00875987	0.44694
6568	11.338	423.334	424.341	HMDB0006469	Linoleyl carnitine	C25H45NO4	423.335	2	[M+H]+	41.6	23.3	86.7			39.5932	219.705	132.24	43.3449	102.285	64.7408	49.8478	90.3928	76.3706	131.829	56.1908	116.199	54.1634	60.2547	75.057	92.7688	81.4377	0.877856	-0.187943	0.662847	0.178586	0.116859
6577	7.911	424.282	447.271	HMDB0000307	1beta-Hydroxycholic acid	C24H40O6	424.282	1	[M+Na]+	42.1	15.1	96.35			77.3127	63.9911	52.8317	116.204	148.377	175.008	185.304	15.2117	97.8404	204.999	170.654	152.186	118.323	127.932	199.871	104.28	153.115	1.46831	0.554153	0.0990279	1.00424	1.41562
6589	11.747	/	425.341	HMDB0244674	3beta-Hydroxy-5alpha-cholestan-15-one	C27H46O2	402.35	4	[M+Na]+	43.1	25.9	94.83			70.5643	75.2187	58.1054	70.3478	95.0092	78.2714	126.343	28.1444	56.5723	78.103	77.4441	121.751	77.0749	105.365	88.7033	75.2506	86.4305	1.14857	0.199838	0.408337	0.388981	0.862527
6596	10.144	425.254	426.261	HMDB0011500	LysoPE(14:0)	C19H40NO7P	425.254	2	[M+H]+	55.3	80.8	98.12			1183.66	146.462	50.3771	90.5746	87.1166	98.1989	45.1055	380.638	127.109	26.5409	41.446	48.1715	109.652	64.9341	73.6117	260.267	70.2092	0.269759	-1.89026	0.210008	0.677764	1.34578
6600	8.852	/	426.321	HMDB0000619	Cholic acid	C24H40O5	408.288	1	[M+NH4]+	41.4	18.9	89.79			42.0884	161.852	121.905	82.4835	103.873	354.647	46.1888	10.8247	56.1954	732.916	288.212	318.458	152.633	1312.37	294.298	115.483	450.726	3.90297	1.96457	0.0895141	1.04811	1.79692
6616	7.889	/	427.245	HMDB0014372	Lovastatin	C24H36O5	404.256	2	[M+Na]+	46.4	40.3	93.68			22.5026	10.6362	8.37261	6.07992	44.2484	43.1207	10.6707	4.68405	10.3252	26.8061	14.3615	11.3923	10.276	34.0141	18.3449	18.7894	17.9314	0.954338	-0.0674273	0.90406	0.0438027	0.430839
6623	11.397	/	427.303	HMDB0249840	Cetylmannoside	C22H44O6	404.314	1	[M+Na]+	41.7	15.9	94.08			28.585	45.9411	30.3113	87.0887	50.2287	42.8915	22.1499	23.0432	63.2381	29.7544	59.7656	46.232	54.9864	23.7369	43.2191	41.2799	45.8475	1.11065	0.151402	0.643756	0.191279	0.64078
6626	11.916	426.313	427.32	HMDB0012562	13'-Hydroxy-gamma-tocotrienol	C28H42O3	426.313	1	[M+H]+	43.5	23.8	95.24			102.426	130.049	229.713	214.157	360.653	160.311	318.338	54.542	106.279	177.426	304.249	173.908	160.244	142.364	168.649	196.274	176.16	0.897522	-0.155981	0.666027	0.176508	0.0206514
6629	13.473	/	427.356	HMDB0031035	5-Heneicosyl-1,3-benzenediol	C27H48O2	404.365	4	[M+Na]+	43.5	26.1	95.68			54.1356	80.4573	66.151	56.3977	110.388	50.829	135.029	31.2782	56.9487	128.977	168.281	102.665	83.9507	41.5864	111.838	73.0832	99.1781	1.35706	0.440482	0.214227	0.669126	1.03794
6630	15.528	426.349	427.356	HMDB0031080	Momordenol	C29H46O2	426.35	2	[M+H]+	39.1	3.18	94.61			9.52119	5.27647	12.2098	8.59931	10.9336	11.2599	19.0742	8.85271	7.9193	6.69721	10.7409	8.85125	8.12707	12.4455	5.20056	10.7159	8.56882	0.799636	-0.322584	0.238692	0.622162	0.932035
6657	11.611	428.29	429.297	HMDB0060126	25-Hydroxyvitamin D3-26,23-lactone	C27H40O4	428.293	6	[M+H]+	41.4	18.4	95.73			21.3974	14.6303	16.6163	48.7422	26.9468	19.2887	25.1601	4.15918	18.897	16.5629	21.0147	19.8235	20.1516	15.0766	21.6151	22.1176	19.0202	0.859957	-0.217664	0.542957	0.265234	0.102421
6702	7.749	430.308	431.315	HMDB0034403	Barogenin	C27H42O4	430.308	0	[M+H]+	47.8	45.1	94.44			83.178	110.303	62.9414	83.3389	99.6064	86.9873	154.936	42.4774	85.1342	86.9394	69.6014	115.691	73.725	100.414	76.8752	90.4711	86.9114	0.960654	-0.0579114	0.802101	0.0957707	0.0756372
6718	7.21	432.179	455.168	HMDB0035865	Melledonal A	C23H28O8	432.178	1	[M+Na]+	42.1	21.6	90.13			49.3159	41.7537	64.7527	56.3651	67.1099	52.3157	50.5616	45.2604	64.4629	45.3529	107.071	69.9788	47.6457	79.0241	41.8681	53.4294	65.0576	1.21764	0.284084	0.209666	0.678472	1.00638
6724	7.258	/	450.296	HMDB0242025	N-Docosahexaenoyl Valine	C27H41NO3	427.309	5	[M+Na]+	48.8	54.9	94.43			71.8148	66.799	46.0227	65.9517	33.2988	61.6446	24.9726	49.3104	79.1817	24.2868	47.8894	50.6828	61.2828	36.0018	52.15	52.4768	50.2107	0.956817	-0.0636845	0.80354	0.0949923	0.181892
6727	5.049	432.271	433.278	HMDB0250824	Dactimicin	C18H36N6O6	432.27	1	[M+H]+	41.9	15.7	95.18			4.37982	3.85507	2.60961	5.86851	7.05964	5.55789	3.85236	3.37292	12.057	1.84889	9.24508	2.55107	3.55905	8.20784	6.20323	4.56948	6.23888	1.36534	0.449259	0.308514	0.510725	0.568538
6730	13.143	432.323	433.33	HMDB0062686	23,25-Trihydroxyvitamin D3	C27H44O4	432.324	2	[M+H]+	52.5	70.7	94.04			4.11902	6.95068	4.40484	13.9231	6.86994	5.0224	15.0083	2.80013	7.98346	4.17534	8.93618	6.51675	5.23419	11.8278	6.78922	7.3873	7.35185	0.995201	-0.0069398	0.985827	0.00619914	0.387364
6741	12.032	433.285	434.293	HMDB0241995	N-Arachidonoyl Glutamic acid	C25H39NO5	433.283	6	[M+H]+	39.3	10.4	93			12.0015	7.42966	16.0228	6.06357	5.2683	7.73317	19.3309	119.872	23.5101	15.8186	13.3466	21.0875	14.9743	15.0034	11.6468	24.2152	16.4839	0.680726	-0.554854	0.612009	0.213242	0.437122
6749	6.148	/	435.156	HMDB0040305	2'-(3,6-Dimethyl-2-heptenyl)-3',4',7-trihydroxyflavanone	C24H28O5	396.194	3	[M+K]+	45.1	37.5	91.46			3.25919	5.06119	3.42038	26.2106	10.6933	27.9909	22.3941	43.5576	14.4289	0.959966	4.02028	22.4416	21.4124	35.2138	23.6533	17.8234	17.4472	0.978891	-0.0307802	0.957668	0.018785	0.0498969
6765	5.698	435.216	436.223	HMDB0033451	Cadabicine	C25H29N3O4	435.216	1	[M+H]+	51	61.1	94.39			84.2642	44.6208	88.5108	33.0619	65.5732	34.8105	27.2617	29.0546	57.1428	79.0133	128.173	73.7659	54.6732	50.2822	46.1848	50.8947	69.8908	1.37324	0.457586	0.191646	0.717501	1.28474
6768	11.23	/	436.281	HMDB0011154	LysoPA(P-16:0)	C19H39O6P	394.248	5	[M+ACN+H]+	53.2	73.7	97.9			13.1603	9.2095	8.5498	10.4981	12.7171	8.76179	5.15864	29.8897	13.3138	3.20052	3.23121	3.9619	9.62965	8.90101	9.74326	12.2431	7.4259	0.606537	-0.721332	0.155439	0.808439	1.41376
6777	1.075	/	437.126	HMDB0038865	aArabinofuranosyl-(1->3)-bxylopyranosyl-(1->4)xylose	C15H26O13	414.137	1	[M+Na]+	52	67.2	94.45			256.942	153.597	854.987	84.2529	243.511	103.722	35.6783	59.6937	83.018	1084.69	711.412	200.183	128.321	140.055	143.886	224.048	355.938	1.58867	0.667817	0.451419	0.34542	0.761492
6798	10.578	/	437.348	HMDB0241960	N-Oleoyl Histidine	C24H41N3O3	419.315	2	[M+NH4]+	43.3	26.5	93.23			8.93811	69.6565	18.9569	1.31441	27.0009	3.69889	3.94384	1.01125	13.0116	7.41998	6.98622	9.94369	13.5437	3.76228	8.83402	16.8151	9.07165	0.539495	-0.89032	0.382097	0.417826	0.25901
6807	5.587	437.231	438.239	HMDB0033469	N1,N10-Dicoumaroylspermidine	C25H31N3O4	437.231	1	[M+H]+	51.3	60.2	96.91			275.235	208.919	546.724	109.439	492.097	137.724	186.883	74.7341	147.007	292.226	355.317	497.95	141.176	197.318	179.804	253.969	258.685	1.01857	0.0265448	0.95456	0.0201966	0.335438
6815	11.651	437.29	438.297	HMDB0011152	LysoPE(P-16:0)	C21H44NO6P	437.291	2	[M+H]+	51.6	61.4	98.58			1134.28	363.902	698.489	1119.23	453.542	793.278	685.619	344.441	2071.36	457.711	320.993	715.669	1567.5	413.884	1267.68	699.098	973.543	1.39257	0.47775	0.350037	0.455885	0.59406
6823	5.655	438.179	439.186	HMDB0258398	Sotrastaurin	C25H22N6O2	438.18	4	[M+H]+	42.9	24.7	94.45			99.3386	33.5489	86.8113	38.6372	42.1774	37.4419	29.2681	6.74387	76.0819	72.5066	37.1388	81.1962	36.2468	30.6578	37.0571	46.7459	52.9836	1.13344	0.180706	0.664979	0.177192	0.69888
6868	9.06	440.265	441.272	HMDB0060540	Norverapamil	C26H36N2O4	440.268	6	[M+H]+				60.6		1.7069	0.616097	4.88183	5.8725	7.93254	42.1908	16.7685	54.6854	6.10183	7.51988	10.3964	9.96744	17.8311	11.6764	10.0306	16.8318	10.5034	0.624019	-0.680338	0.415517	0.381411	0.463721
6870	11.577	440.292	441.299	HMDB0040748	2-Acetoxy-3-geranylgeranyl-1,4-dihydroxybenzene	C28H40O4	440.293	1	[M+H]+	49.9	54.7	96.23			21.7509	17.8654	39.5815	37.0342	63.0303	27.8257	24.4016	35.1173	31.6004	20.4091	67.0872	27.0716	18.9912	25.9035	30.9563	33.3259	31.717	0.951725	-0.0713834	0.841504	0.0749436	0.228716
6875	12.325	440.328	441.336	HMDB0012560	13'-Hydroxy-alpha-tocotrienol	C29H44O3	440.329	2	[M+H]+	39.4	8.88	90.19			10.8225	7.85335	19.8299	18.3349	33.2366	17.1699	25.3518	3.86855	8.80902	10.6835	24.6647	17.4263	14.745	12.6219	12.1763	17.0584	14.4467	0.846894	-0.239747	0.532537	0.27365	0.0751017
6878	11.288	/	441.368	HMDB0038212	Humulenol II	C15H24O	220.183	10	[2M+H]+	45.1	44.1	92.15			9.43464	13.2221	9.13311	11.0902	17.5346	23.0099	11.9643	63.9744	25.9936	8.83388	10.9761	10.0106	25.5072	39.6203	14.5374	19.9204	19.3542	0.971574	-0.0416047	0.945055	0.0245427	0.180501
6899	9.519	441.345	442.352	HMDB0241535	10-Hydroxyoctadecenoylcarnitine	C25H47NO5	441.345	2	[M+H]+	40.4	8.27	96.2			7.67346	99.3995	80.2286	30.0821	191.393	40.1855	4.59814	6.39732	10.7334	41.5454	27.4679	88.284	18.3234	20.1844	40.5936	57.4947	35.3046	0.61405	-0.703572	0.411553	0.385575	0.0140531
6912	7.446	442.254	443.261	HMDB0296946	DG(5-iso PGF2VI/0:0/2:0)	C23H38O8	442.257	7	[M+H]+	36.6	1.02	89.35	63.5		27.358	18.487	9.7703	23.2129	18.0288	16.6193	39.0504	3.00293	39.6503	319.534	16.5269	9.27857	32.4389	20.4637	31.1744	19.4412	67.0096	3.44678	1.78525	0.304599	0.516271	1.16929
6917	9.388	/	443.288	HMDB0002304	Leukotriene B4 ethanolamide	C22H37NO4	379.272	9	[M+ACN+Na]+	40.7	14.8	98.11			12.5719	4.42157	8.2912	13.3709	10.1528	54.2434	61.1853	78.2153	3.81399	10.203	66.5093	20.292	52.2041	33.883	31.0244	30.3066	31.1328	1.02726	0.0388069	0.95251	0.0211304	0.295875
6954	13.657	444.359	445.367	HMDB0012165	4alpha-Carboxy-4beta-methyl-5alpha-cholesta-8-en-3beta-ol	C29H48O3	444.36	2	[M+H]+	47.1	40.7	97.37			31.1061	30.8862	26.9809	9.14995	32.4024	21.5697	35.7884	13.4529	21.1362	48.7893	62.7038	31.2977	15.364	22.2154	29.0124	25.1671	32.9313	1.30851	0.38792	0.285848	0.543864	0.819471
6994	7.047	/	447.272	HMDB0000340	3a,7a,12a,19-Tetrahydroxy-5b-cholanoic acid	C24H40O6	424.282	0	[M+Na]+	41.8	14.4	95.32			11.8446	15.6252	7.85054	15.5785	8.84785	15.5252	12.8065	6.28362	36.1922	35.6794	45.1885	15.0654	26.2818	13.2245	29.3329	11.7953	28.7092	2.43397	1.28331	0.00756682	2.12109	2.36407
6998	13.896	446.339	447.346	HMDB0302977	Octadecyl ferulate	C28H46O4	446.34	2	[M+H]+	47.5	44.6	95.42			11.9752	6.01935	11.2092	6.98877	11.2178	7.55846	4.70953	7.40083	11.747	8.68182	18.7651	11.9672	7.81677	5.53452	6.74036	8.3849	10.179	1.21396	0.279726	0.358232	0.445836	0.74552
7003	7.823	/	448.305	HMDB0000391	7-Ketodeoxycholic acid	C24H38O5	406.272	2	[M+ACN+H]+	49	49.2	97.61			81.1176	74.8836	70.3116	132.042	115.563	51.7441	54.6156	70.1883	290.491	196.327	244.396	118.013	144.468	95.0217	105.291	81.3082	170.572	2.09785	1.06891	0.0194679	1.71068	2.2329
7007	11.292	/	448.341	HMDB0006351	Vaccenyl carnitine	C25H47NO4	425.351	4	[M+Na]+	41.6	16.9	95.52			16.1321	29.7633	16.7834	12.3523	22.0147	14.7986	11.1945	28.6253	19.7702	21.6953	10.8462	47.1278	8.7981	11.4388	16.1461	18.958	19.4032	1.02348	0.0334887	0.934902	0.0292338	0.269329
7062	10.547	451.269	452.277	HMDB0011504	LysoPE(16:1)	C21H42NO7P	451.27	2	[M+H]+	53.9	73.5	97.8			57.9296	61.4097	47.9053	108.797	45.2993	126.92	25.9997	133.588	88.2021	12.4502	32.8611	26.9616	152.886	81.8777	86.2686	75.9812	68.7867	0.905312	-0.143513	0.760391	0.118963	0.517317
7067	8.184	/	452.312	HMDB0062336	N-Oleoyl phenylalanine	C27H43NO3	429.324	5	[M+Na]+	49.7	65.4	88.52			43.6956	51.078	13.9782	34.4714	28.3734	46.7815	12.9768	23.1115	60.6189	20.2513	71.0031	66.6538	66.7617	14.3018	83.2487	31.8083	54.6913	1.7194	0.781909	0.0551508	1.25845	1.26486
7071	12.076	/	452.372	HMDB0000359	3alpha,7alpha-Dihydroxycoprostanic acid	C27H46O4	434.34	2	[M+NH4]+	39.2	4.19	94.25			8.66531	5.63748	8.41432	12.9956	11.3999	9.87613	23.7807	79.5351	8.12062	11.2212	6.44704	8.60198	8.21388	12.0179	12.1932	20.0381	9.54512	0.47635	-1.06991	0.284248	0.546303	0.970866
7102	9.591	/	454.292	HMDB0000328	12-Ketodeoxycholic acid	C24H38O4	390.277	2	[M+ACN+Na]+	43.3	22.9	95.84			1.34427	6.26577	4.45452	4.3622	5.23379	11.0918	19.822	3.40861	6.83985	9.89112	4.82173	6.09899	7.60294	8.94959	12.213	6.99787	8.05961	1.15172	0.203794	0.666033	0.176504	0.982299
7103	11.227	453.285	454.292	HMDB0011503	LysoPE(16:0)	C21H44NO7P	453.286	2	[M+H]+	54.6	76	99.06	66.4		154.992	118.012	84.777	2300.86	131.656	105.684	50.1999	320.722	149.846	35.5167	45.8608	54.9728	108.953	95.7474	96.2265	408.363	83.8747	0.205393	-2.28354	0.287178	0.541848	1.35107
7111	12.583	453.381	454.388	HMDB0241571	Eicoseneoylcarnitine	C27H51NO4	453.382	2	[M+H]+	39.2	5.02	93.29			8.93706	9.94719	13.0192	22.686	17.8671	14.2539	46.696	68.0082	15.6094	9.78594	15.6718	13.2468	18.0918	25.7021	18.986	25.1768	16.7277	0.664407	-0.58986	0.304872	0.515882	0.548136
7118	10.984	454.269	455.276	HMDB0030020	Withanolide B	C28H38O5	454.272	7	[M+H]+	41.6	25.3	90.13			109.726	150.147	63.5433	66.0764	43.0332	145.655	34.9881	365.595	79.7804	40.7668	88.0465	56.2403	251.024	159.107	218.51	122.346	127.639	1.04327	0.061111	0.917579	0.0373566	0.262797
7123	8.685	/	455.313	HMDB0060134	25,26-Trihydroxyvitamin D3	C27H44O4	432.324	1	[M+Na]+	39.9	6.85	94.4			168.569	259.113	153.96	199.733	205.409	178.202	412.55	73.953	189.648	189.54	205.766	230.319	163.402	221.455	172.102	206.436	196.033	0.949607	-0.0745974	0.790589	0.102049	0.216126
7124	9.938	/	455.313	HMDB0062712	3alpha,7beta-dihydroxy-5beta-cholest-24-en-26-oic Acid	C27H44O4	432.324	1	[M+Na]+	40	7.63	93.37			16.5438	19.3843	26.8877	15.1608	37.8862	19.2335	24.9049	6.99515	9.47041	15.6045	13.5118	66.6196	18.764	17.3518	20.4882	20.8746	23.1158	1.10736	0.147131	0.775583	0.110372	0.0209058
7127	12.509	/	455.333	HMDB0303271	Polyglycerol esters of fatty acids	C24H48O6	432.345	2	[M+Na]+	44.5	26.1	98.74			889.895	708.409	385.068	782.246	643.4	602.105	815.491	1956.84	1270.24	484.141	606.945	385.262	889.989	791.759	639.652	847.931	723.998	0.853841	-0.227961	0.561208	0.250876	0.457975
7138	9.294	455.324	456.331	HMDB0241538	Octadec-11-enedioylcarnitine	C25H45NO6	455.325	2	[M+H]+	45.7	43.6	87.02			3.81109	100.46	89.7725	12.2943	213.948	8.97575	1.37082	1.2406	4.67876	11.1735	13.3922	77.0913	21.4089	20.2398	32.998	53.9841	25.8546	0.478931	-1.06211	0.351175	0.454476	0.301468
7180	8.808	458.233	459.241	HMDB0002504	3-Sulfodeoxycholic acid	C23H38O7S	458.234	2	[M+H]+	47.8	54.4	87.09			5.02937	2.24342	5.58548	10.4591	12.0169	8.0072	57.1689	5.30779	10.4284	4.25647	4.86769	3.58708	10.3943	11.7493	6.69272	13.2273	7.42514	0.561351	-0.833025	0.418917	0.377872	0.360126
7188	7.052	/	459.283	HMDB0002355	Leukotriene E3	C23H39NO5S	441.255	12	[M+NH4]+	41.7	25.5	95.87			13.4224	1.41996	4.87617	8.26451	4.36474	41.7945	19.643	46.6549	9.66792	8.59541	15.5597	14.1971	28.7063	20.3725	17.5084	17.555	16.3725	0.932638	-0.100611	0.863594	0.0636905	0.714263
7201	9.844	/	460.268	HMDB0250266	Cinobufagin	C26H34O6	442.236	2	[M+NH4]+	47.6	41.3	99.08			1134.83	906.134	1057.55	1386.14	1352.42	802.836	1320.4	1245.31	888.755	1493.45	1879.85	2339.61	1391.66	1493.69	1121.77	1150.7	1515.54	1.31706	0.397317	0.073133	1.13589	1.42856
7218	11.128	/	461.266	HMDB0007854	LysoPA(18:0)	C21H43O7P	438.275	4	[M+Na]+	39.2	6.86	93.88			14.4501	16.3836	3.95104	20.2963	8.20224	25.9341	7.2915	49.3613	3.6589	0.430425	6.44374	9.62312	29.1635	17.0629	15.9366	18.2338	11.7599	0.644951	-0.632739	0.337357	0.47191	0.971408
7226	10.948	460.319	483.308	HMDB0038498	Polyporusterone E	C28H44O5	460.319	1	[M+Na]+	41.2	12.6	94.3			45.3182	80.3804	137.64	130.929	189.205	87.6826	131.026	17.5179	50.7299	75.8269	134.346	116.353	89.3458	72.723	97.8524	102.462	91.0252	0.888377	-0.170756	0.631602	0.199556	0.126886
7235	7.363	/	462.267	HMDB0242072	N-Eicosapentaenoyl Histidine	C26H37N3O3	439.283	13	[M+Na]+	40.7	22.4	95.18			99.1368	130.139	612.83	141.156	530.878	147.505	257.82	23.9891	90.0205	482.587	686.288	153.873	168.106	289.624	148.483	242.932	288.426	1.18727	0.24765	0.69108	0.160472	0.603094
7246	8.828	/	462.321	HMDB0000969	1,25-Dihydroxyvitamin D3-26,23-lactone	C27H40O5	444.288	2	[M+NH4]+	50.9	69.4	87.5			26.7454	25.1992	5.45505	12.1631	14.2982	22.3298	18.5165	26.0517	40.774	32.557	17.599	41.1415	37.3212	25.2451	30.9877	18.8449	32.2322	1.7104	0.774332	0.00709452	2.14908	1.85669
7265	7.303	/	464.283	HMDB0241996	N-Arachidonoyl Histidine	C26H39N3O3	441.299	12	[M+Na]+	39.7	17.3	93.98			13.9766	30.5108	47.2723	12.5376	40.9967	19.6244	16.5823	4.40058	10.7027	56.8949	72.3995	21.5404	39.9829	31.8017	22.0135	23.2377	36.4765	1.56972	0.650503	0.187584	0.726805	1.09273
7292	6.118	/	466.262	HMDB0242010	N-Docosahexaenoyl Aspartic acid	C26H37NO5	443.267	13	[M+Na]+	40.3	20.5	95.13			1.54753	14.8097	3.31455	1.96895	2.71504	13.8923	12.2208	0.321755	9.40285	58.0359	44.1876	37.102	11.4467	22.7131	19.439	6.34883	28.9039	4.55263	2.1867	0.0156591	1.80523	2.17679
7295	10.925	465.285	466.292	HMDB0242082	N-Eicosapentaenoyl Tyrosine	C29H39NO4	465.288	7	[M+H]+	43.5	33.2	92.24			15.8206	20.6876	0.374409	21.331	0.520489	51.9009	6.17241	103.794	0.986382	0.430303	0.803544	6.86944	45.5513	20.8108	34.4751	27.5752	15.7038	0.569492	-0.812253	0.435722	0.36079	0.493024
7297	12.774	465.321	466.328	HMDB0240598	LysoPE(P-18:0)	C23H48NO6P	465.322	2	[M+H]+	49.5	53.1	96.47			410.059	149.544	331.367	331.698	145.129	239.727	161.491	52.2357	442.135	145.953	96.5216	221.256	399.455	205.48	401.535	227.656	273.191	1.20001	0.263051	0.509462	0.292888	0.577239
7303	8.564	/	466.352	HMDB0032783	Porrigenin A	C27H44O5	448.319	1	[M+NH4]+	44.8	28.3	97.24			81.7711	95.2728	59.4143	60.1135	78.6691	59.8104	112.953	12.2399	83.9024	91.9927	65.7005	130.486	75.0982	101.378	56.5284	70.0305	86.4409	1.23433	0.303731	0.27358	0.562915	0.980838
7311	11.427	/	467.276	HMDB0029886	Sorbitan oleate	C24H44O6	428.314	2	[M+K]+	46	39.1	92.67			111.538	86.4492	62.2852	73.0462	45.6298	98.4999	35.5025	146.235	58.7346	30.8739	42.4398	56.7284	78.8419	83.2976	73.3809	82.3982	60.6139	0.735621	-0.442965	0.180275	0.744064	1.01697
7314	11.917	/	467.313	HMDB0006227	1-a,25-Trihydroxyvitamin D2	C28H44O4	444.324	2	[M+Na]+	41.5	11.3	98.12			512.078	594.188	1051.42	996.839	1417.68	693.163	1244.72	257.571	536.695	619.542	1274.69	795.891	702.095	870.328	734.444	845.957	790.526	0.934476	-0.0977709	0.752776	0.123334	0.0973075
7317	12.915	466.319	467.326	HMDB0241986	N-Linoleoyl Tryptophan	C29H42N2O3	466.32	0	[M+H]+	49.2	51.2	95.21			7.16587	8.4737	19.3867	2.14832	29.4119	6.74149	8.71274	4.11993	4.38807	4.50017	8.25489	17.1678	2.66443	3.77914	0.836162	10.7701	5.94152	0.55167	-0.858123	0.243002	0.61439	1.13995
7337	10.325	467.301	468.308	HMDB0061691	1-Heptadecanoylglycerophosphoethanolamine	C22H46NO7P	467.301	1	[M+H]+	52.1	64.1	97.89			251.694	71.8164	87.6415	156.056	37.4374	194.835	53.4792	17.5738	166.47	66.6106	44.5353	107.738	570.638	85.1562	451.267	108.817	213.202	1.95928	0.970323	0.253676	0.595721	0.998496
7351	11.823	468.285	469.292	HMDB0248458	Antcin B	C29H40O5	468.288	6	[M+H]+	42.1	27.8	89.48			371.768	365.253	171.941	226.485	135.152	239.259	87.9643	677.928	334.231	146.667	179.176	149.102	395.287	322.304	241.156	284.469	252.561	0.887832	-0.171641	0.694922	0.158064	0.0456528
7354	10.793	/	469.328	HMDB0251351	Diisodecyl phthalate	C28H46O4	446.34	1	[M+Na]+				79.6		47.0221	39.0062	34.2114	33.5597	103.009	35.9956	76.6031	22.3435	42.5994	43.9971	80.685	48.4797	60.6759	60.6906	73.1297	48.9688	58.6082	1.19685	0.259239	0.416358	0.380533	1.09577
7426	11.726	/	475.281	HMDB0114746	LysoPA(19:0)	C22H45O7P	452.29	4	[M+Na]+	41.7	15.1	97.94			401.345	292.577	132.752	203.19	124.94	216.183	101.255	431.59	199.402	62.3259	131.777	104.847	252.104	250.85	205.888	237.979	172.456	0.724671	-0.464602	0.250578	0.601058	0.90019
7430	6.378	/	475.338	HMDB0000558	5a-Cholestane-3a,7a,12a,23,25-pentol	C27H48O5	452.35	4	[M+Na]+	43.1	28.2	91.66			7.16295	6.12546	5.77301	7.95974	7.34194	8.29304	6.46999	7.00339	10.1974	4.12459	5.18178	5.44787	6.57316	7.29292	7.52572	7.01619	6.62049	0.943602	-0.0837496	0.617475	0.209381	0.605419
7440	11.228	/	476.274	HMDB0007856	LysoPA(18:2)	C21H39O7P	434.243	2	[M+ACN+H]+	48.8	47.4	98.97			50.0045	38.8613	29.8681	40.6676	43.3772	34.3352	17.9023	111.613	51.2674	12.3094	17.1265	21.0388	34.9138	29.4805	32.5846	45.8286	28.3887	0.619454	-0.690932	0.159153	0.798184	1.34633
7458	11.979	476.361	477.368	HMDB0030271	Dehydrocarpaine I	C28H48N2O4	476.361	1	[M+H]+	50.8	60.6	94.81			0.173964	0.150589	0.944904	0.18186	0.217977	0.142764	0.166544	31.341	0.194142	0.216095	1.2963	0.352791	4.4841	15.4096	0.407344	4.16495	3.19434	0.766958	-0.38278	0.83661	0.0774769	0.725191
7463	10.714	477.285	478.292	HMDB0011507	LysoPE(18:2)	C23H44NO7P	477.286	2	[M+H]+	49.7	54.3	96.08			46.8774	29.2506	88.8372	29.3094	61.9275	34.7663	42.5728	68.767	46.9672	23.7214	97.1562	51.0773	18.1237	25.1512	33.7379	50.2885	42.2764	0.840677	-0.250377	0.532133	0.27398	0.813641
7469	11.442	/	478.328	HMDB0241563	Nonadec-9-enoylcarnitine	C26H49NO4	439.366	2	[M+K]+	49.3	55.6	93.56			78.2533	29.7593	63.5033	42.817	28.8567	48.6928	18.996	1.1999	69.8627	37.7386	28.1858	46.6007	86.1084	16.0679	92.3385	39.0098	53.8432	1.38025	0.464929	0.306961	0.512917	0.890855
7491	6.639	479.27	480.278	HMDB0250718	Cytochalasin B	C29H37NO5	479.267	7	[M+H]+	45.9	42.8	94.26			179.203	302.68	135.988	183.211	81.6919	159.045	160.682	10.2186	147.117	422.261	193.095	168.643	96.5005	164.072	118.13	151.59	187.117	1.23436	0.303767	0.488654	0.310999	0.758885
7498	11.774	479.337	480.344	HMDB0010407	LysoPC(P-16:0)	C24H50NO6P	479.338	1	[M+H]+	52.8	69.7	95.83			1258.98	150.098	391.49	308.816	203.911	242.422	403.149	197.719	1341.57	453.127	188.642	800.691	614.34	145.304	407.945	394.574	564.516	1.4307	0.516721	0.40937	0.387884	0.804915
7507	10.64	480.285	481.292	HMDB0115483	PA(8:0/12:0)	C23H45O8P	480.285	0	[M+H]+	53.2	70.5	95.73			13.5201	13.206	41.2704	24.3378	62.512	26.5581	27.881	16.0295	10.0702	22.2849	30.7094	18.9048	19.804	22.4964	28.208	28.1644	21.7825	0.773407	-0.3707	0.363144	0.439921	0.594066
7508	11.567	480.321	481.328	HMDB0114741	LysoPA(21:0)	C24H49O7P	480.322	2	[M+H]+	48.2	46	97.31			58.5082	39.4207	35.6045	40.0723	50.7016	50.6993	85.1813	25.393	44.5964	50.9429	70.3902	54.934	58.3821	60.0455	68.1823	48.1976	58.2105	1.20775	0.272317	0.210816	0.676096	1.29719
7537	12.456	481.316	482.323	HMDB0011130	LysoPE(18:0)	C23H48NO7P	481.317	2	[M+H]+	56.1	83.6	99.25			482.622	611.903	776.923	345.292	399.283	277.283	137.396	26.283	493.21	192.394	301.115	417.371	567.217	320.445	343.823	382.123	376.511	0.985312	-0.0213475	0.957309	0.0189478	0.542812
7539	11.873	/	482.323	HMDB0062305	1-(-eicosenoyl)-glycero-3-phosphate	C23H45O7P	464.29	1	[M+NH4]+	43.7	23.8	95.41			45.0902	45.3003	3.31871	32.0933	8.44906	111.498	32.3228	195.99	0.695052	0.238359	7.20856	16.7818	70.0423	67.4477	63.773	59.2578	32.3124	0.545285	-0.874918	0.337563	0.471645	1.06413
7571	11.754	/	483.344	HMDB0301794	3-epi-2-Deoxy-25-methyldolichosterone	C29H48O4	460.355	1	[M+Na]+	40.6	9.96	94.62			234.245	221.697	184.028	216.21	294.008	215.739	327.741	96.7729	166.947	223.53	266.624	387.926	195.064	293.548	217.377	223.805	250.145	1.11769	0.160523	0.489498	0.310249	0.669869
7572	10.966	/	483.344	HMDB0012555	13'-Carboxy-alpha-tocopherol	C29H48O4	460.355	1	[M+Na]+	40.4	6.83	96.64			77.1148	69.3049	141.633	137.633	185.128	81.2559	109.647	36.1342	76.9878	80.3582	144.319	34.1341	61.987	61.4858	38.0421	104.731	71.0449	0.678355	-0.559887	0.156289	0.806072	1.17171
7582	7.511	483.237	484.244	HMDB0033470	Caffeoylferuloylspermidine	C26H33N3O6	483.237	1	[M+H]+	46.3	39.3	93.71			16.7272	9.2636	14.0664	54.6168	18.8452	26.4986	22.4724	5.22607	26.3305	23.2589	32.4549	27.1269	25.0182	24.9962	29.6257	20.9645	26.973	1.2866	0.363568	0.325635	0.487269	1.37528
7606	12.617	484.282	507.271	HMDB0240601	LysoPG(16:0)	C22H45O9P	484.28	3	[M+Na]+	38.8	3.79	94.06			98.721	74.6188	304.702	298.989	224.504	128.866	250.864	202.742	117.026	174.803	226.38	205.669	84.9994	268.689	101.71	198.001	168.468	0.850846	-0.23303	0.489949	0.309849	0.449603
7610	9.436	/	485.323	HMDB0034336	Dolichosterone	C28H46O5	462.335	1	[M+Na]+	43.1	22.1	94.04			87.8957	46.3813	65.1689	93.1861	132.996	88.5353	179.301	55.682	56.747	127.438	119.686	81.6943	119.352	108.207	148.614	93.6434	108.82	1.16206	0.216691	0.457209	0.339885	0.830069
7614	13.478	/	485.359	HMDB0301792	2-Deoxy-28-homocastasterone	C29H50O4	462.371	2	[M+Na]+	40.7	7.49	98.43			78.5175	116.263	57.7582	60.8811	122.346	51.8333	114.004	38.5248	64.8324	124.629	160.212	111.144	102.049	31.7117	133.665	80.0159	104.035	1.30018	0.378708	0.245424	0.610083	0.780335
7635	7.585	/	487.302	HMDB0256697	Ponasterone A	C27H44O6	464.314	2	[M+Na]+	44	27.6	94.47			68.9594	72.3594	42.6288	56.9924	74.9889	51.2757	95.4174	17.1471	54.815	65.4832	55.8958	62.8572	41.5123	61.8713	49.5689	59.9712	56.0005	0.933791	-0.0988284	0.682091	0.166157	0.105985
7663	1.171	/	527.16	HMDB0003213	Raffinose	C18H32O16	504.169	3	[M+Na]+				67.7		106.915	37.5198	55.8845	28.5273	23.8173	36.6451	32.4539	131.923	9.81317	29.7213	21.7641	15.9037	37.2326	28.872	34.3123	56.7108	25.3742	0.447431	-1.16026	0.0667391	1.17562	1.80252
7685	11.917	/	490.388	HMDB0036638	Albigenic acid	C30H48O4	472.355	2	[M+NH4]+	40.1	5.3	97.17			17.7228	20.976	29.537	33.6781	45.1056	25.7953	46.2828	7.97931	19.857	20.2783	47.7219	25.302	30.4018	37.9841	32.116	28.3846	30.523	1.07534	0.104789	0.732594	0.135136	0.561022
7694	8.441	490.304	491.311	HMDB0114751	LysoPA(22:2)	C25H47O7P	490.306	4	[M+H]+	46.8	42.5	96.51			137.699	91.0198	138.656	132.265	184.794	108.533	82.3504	110.22	139.707	82.1082	129.249	132.34	115.17	114.813	114.355	123.192	118.249	0.959873	-0.0590847	0.729989	0.136684	0.139998
7707	11.022	491.301	492.308	HMDB0242024	N-Docosahexaenoyl Tyrosine	C31H41NO4	491.304	6	[M+H]+	41.7	24.9	90.54			4.11395	1.67956	1.20527	5.33802	2.03264	3.07878	1.29922	5.31002	61.0003	1.62659	0.39162	2.0581	6.23443	1.57112	4.35739	3.00718	11.0342	3.66929	1.8755	0.374915	0.426067	0.344386
7715	10.818	492.246	493.253	HMDB0266541	PA(2:0/18:1-O)	C23H41O9P	492.249	6	[M+H]+	41.7	19.5	95.91			174.349	172.901	25.3124	44.0917	78.1726	57.9368	41.1767	124.541	32.1184	17.0538	32.4346	17.8355	62.8115	62.3669	33.9431	89.8101	36.9377	0.411287	-1.28178	0.0432837	1.36368	1.75021
7732	10.622	493.316	494.323	HMDB0010383	LysoPC(16:1)	C24H48NO7P	493.317	1	[M+H]+	53.6	72.3	97.44			181.52	126.748	168.544	359.236	46.0409	392.983	63.4291	10.6477	272.835	107.876	73.0827	117.035	987.238	96.2543	947.317	168.644	371.663	2.20383	1.14002	0.253392	0.596208	0.995504
7739	9.113	493.34	494.347	HMDB0302365	Glycolipids	C24H50N2O6P+	493.341	2	[M+H]+	46.5	37.5	97.12			12.2615	51.0619	40.2481	2.10451	42.6375	13.382	6.24273	0.698833	10.7634	70.0054	34.9701	135.413	20.0218	6.15908	14.3257	21.0796	41.6655	1.97658	0.983004	0.276383	0.558488	1.03853
7747	5.162	/	495.296	HMDB0256303	Peramine	C12H17N5O	247.143	5	[2M+H]+	43.7	36	88.7			53.6296	49.5095	1310.84	53.1448	218.818	38.4802	26.3979	9.42399	17.7164	144.103	45.0555	200.452	28.8828	29.1326	111.22	220.03	82.366	0.374339	-1.41758	0.435263	0.361248	0.224125
7765	7.611	/	497.144	HMDB0240433	Enterolactone 3''-glucuronide	C24H26O10	474.153	4	[M+Na]+	47	43.8	95.65			25.3107	12.0458	43.3306	4.71422	71.6592	21.8625	39.9013	7.07908	35.3062	32.3623	44.8142	98.2692	20.452	41.6678	17.5352	28.2379	41.4867	1.46918	0.555013	0.319014	0.496191	1.162
7795	11.033	497.275	498.282	HMDB0240605	LysoPS(16:0)	C22H44NO9P	497.275	0	[M+H]+	44.1	25.7	95.33			22.4871	35.1715	22.7019	58.8728	24.3976	25.8332	8.78719	17.6514	28.3582	7.05628	7.19726	10.4602	25.1987	20.6527	24.9247	26.9878	17.6926	0.655576	-0.609165	0.176783	0.752559	1.1805
7820	9.85	/	499.339	HMDB0034079	Homodolichosterone	C29H48O5	476.35	1	[M+Na]+	47.8	43.7	96.46			226.615	161.798	155.384	146.911	298.146	162.185	224.626	150.681	113.439	215.066	184.281	250.952	192.733	137.716	243.429	190.793	191.088	1.00154	0.00222638	0.991558	0.00368169	0.0161042
7845	9.011	/	501.318	HMDB0038495	Polyporusterone A	C28H46O6	478.329	0	[M+Na]+	41.4	14	93.52			24.7801	19.0228	28.5058	37.0458	57.8247	34.3063	59.3602	10.9909	91.6623	38.7298	36.1299	23.5415	27.2923	40.0283	31.6239	33.9796	41.2868	1.21505	0.281014	0.495335	0.305101	0.780012
7852	10.728	501.285	502.292	HMDB0011517	LysoPE(20:4)	C25H44NO7P	501.286	1	[M+H]+	47.2	43.3	93.55			35.7983	4.16034	18.9529	27.2982	10.9648	10.0605	37.2463	12.3932	36.2645	4.66575	15.1891	25.2576	10.9741	13.7783	14.1386	19.6093	17.1811	0.876172	-0.190714	0.691574	0.160162	0.158374
7864	10.43	/	503.371	HMDB0000648	Galactosylsphingosine	C24H47NO7	461.335	3	[M+ACN+H]+	48.9	54.1	94.36			18.6139	67.7992	21.6088	30.3362	49.0061	64.7938	26.3641	16.4205	30.1289	20.8698	13.1695	44.9998	13.6764	21.4773	158.381	36.8678	43.2432	1.17293	0.230112	0.753692	0.122806	0.230111
7869	12.233	503.298	504.305	HMDB0011514	LysoPE(20:3)	C25H46NO7P	503.301	6	[M+H]+	46.8	45.9	95.24			11.6262	28.7598	21.1584	7.72153	8.13432	11.305	1.81027	0.656522	8.7937	12.5673	12.7823	9.34467	28.7528	4.24661	15.0469	11.3965	13.0763	1.1474	0.198364	0.715724	0.145255	0.765912
7871	10.879	/	504.305	HMDB0010381	LysoPC(15:0)	C23H48NO7P	481.317	2	[M+Na]+	54.8	76.7	99.42			190.779	40.4813	35.2391	52.2746	21.1966	66.8375	16.0381	6.66281	72.2823	26.271	17.2934	52.8296	218.019	25.7261	141.554	53.6886	79.1394	1.47404	0.559779	0.473037	0.325104	0.751277
7902	12.048	505.353	506.36	HMDB0010408	LysoPC(P-18:1)	C26H52NO6P	505.353	1	[M+H]+	52	66.2	95.23			273.08	26.1876	63.6797	93.132	27.211	32.7617	111.188	75.0366	215.442	85.1629	28.0022	197.869	157.188	31.8084	94.3084	87.7845	115.683	1.31781	0.398138	0.505845	0.295983	0.658177
7903	10.827	/	544.339	HMDB0010395	LysoPC(20:4)	C28H50NO7P	543.332	1	[M+H]+	54	73.9	96.54			57.8592	8.61707	28.8905	30.29	11.2391	11.4165	114.393	3.1673	114.429	13.467	12.3283	95.0766	29.2646	21.0995	34.4799	33.234	45.735	1.37615	0.460637	0.548708	0.260659	0.841851
7922	12.06	507.369	508.376	HMDB0013122	LysoPC(P-18:0)	C26H54NO6P	507.369	1	[M+H]+	52.3	67.2	95.2			65.696	23.6751	44.7223	93.132	29.5538	69.2919	61.6606	49.9522	94.3398	41.8712	24.0642	68.7495	157.188	31.8084	220.029	54.7105	91.15	1.66604	0.736425	0.244862	0.611079	0.790504
7934	12.029	509.348	510.355	HMDB0012108	LysoPC(17:0)	C25H52NO7P	509.348	1	[M+H]+	53.2	69.9	97.78			243.206	85.5662	141.439	153.283	57.9265	132.306	61.7733	3.09502	200.236	100.165	58.5118	148.37	340.105	66.6455	282.417	109.824	170.922	1.55632	0.638138	0.219995	0.657588	1.00734
7936	13.214	509.384	510.391	HMDB0011149	LysoPC(O-18:0)	C26H56NO6P	509.385	1	[M+H]+	41.2	14.7	92.71			57.6595	37.4469	28.0387	24.4949	21.3992	21.6844	13.0451	10.7649	38.9753	9.19354	25.15	36.6374	50.2604	20.9497	50.1281	26.8167	33.0421	1.23215	0.301172	0.441781	0.354793	0.616466
7958	9.588	512.311	513.318	HMDB0038745	Glyuranolide	C31H44O6	512.314	5	[M+H]+	49.9	64.3	91.41			133.754	62.0877	37.0916	69.7728	103.869	86.6783	56.3943	22.7901	30.7134	66.3736	98.2068	40.507	47.5627	64.2663	113.853	71.5547	65.9261	0.921339	-0.118196	0.750668	0.124552	0.148425
7983	9.853	/	515.334	HMDB0033907	Homodolicholide	C29H48O6	492.345	1	[M+Na]+	42	17.9	92.69			79.6015	59.4233	46.3818	45.59	95.3445	71.9455	102.205	32.712	43.23	80.2368	76.708	86.4983	70.7836	58.2315	86.1595	66.6505	71.6925	1.07565	0.105208	0.653926	0.184471	0.578693
8001	8.466	/	516.273	HMDB0035367	Cytochalasin Npho	C30H39NO5	493.283	1	[M+Na]+	43	25.2	90.52			7.35141	16.2227	24.6606	20.3256	22.5381	11.8241	46.1628	17.0249	12.0641	17.4404	35.3786	4.8197	17.4871	7.72392	9.11195	20.7638	14.8608	0.715709	-0.482556	0.320496	0.494177	1.03866
8015	9.111	/	517.35	HMDB0297165	DG(8:0/18:2+=O(9))	C29H50O6	494.361	0	[M+Na]+	42.3	18.4	93			49.5934	43.0949	34.0818	51.2553	74.0409	48.3477	9.10875	25.3842	35.2868	55.1939	65.8343	60.5873	51.5391	63.7202	62.4748	41.8634	56.3766	1.34668	0.429409	0.101879	0.991915	1.29584
8025	10.378	517.316	518.324	HMDB0010387	LysoPC(18:3)	C26H48NO7P	517.317	1	[M+H]+	51.3	64.4	92.69			39.912	20.3405	83.6353	11.6753	59.3076	28.1414	14.2284	4.87996	26.2295	35.4728	25.3127	51.0995	28.9112	9.09974	23.1003	32.7651	28.4608	0.868634	-0.20318	0.706448	0.15092	0.198381
8039	10.979	519.332	520.339	HMDB0010386	LysoPC(18:2)	C26H50NO7P	519.332	1	[M+H]+	57.3	90.3	97.68			1626.85	961.093	3973.23	594.499	2915.96	1071.17	662.678	123.433	1278.83	1276.41	846.948	2722.99	1115.27	379.041	827.553	1491.11	1206.72	0.809275	-0.305297	0.621014	0.206898	0.0992768
8056	10.902	/	522.256	HMDB0011519	LysoPE(20:5)	C25H42NO7P	499.27	6	[M+Na]+	49.3	60.6	92.6			23.8941	13.3886	61.7663	14.9082	51.126	16.1057	11.4083	12.146	24.6458	22.2208	15.6149	35.3204	17.5121	11.4275	15.3742	25.5929	20.3022	0.793276	-0.334106	0.51817	0.285528	0.246857
8058	8.035	521.278	522.286	HMDB0240604	LysoPS(18:2)	C24H44NO9P	521.275	6	[M+H]+	45.5	38.5	95.55			9.93974	16.3151	34.8302	9.11607	19.5666	8.65852	20.4996	1.37143	8.23203	39.1914	34.3554	12.0523	24.9443	18.3958	13.8996	15.0372	21.5815	1.43521	0.521266	0.268416	0.571191	1.01052
8064	11.714	521.347	522.355	HMDB0002815	LysoPC(18:1)	C26H52NO7P	521.348	1	[M+H]+	57	87.9	98.79			2242.67	809.762	2429.86	1279.83	1678.2	1566.9	875.468	94.9255	1771.75	1075.87	725.027	2005.58	2395.34	628.691	2375.16	1372.2	1568.2	1.14284	0.19262	0.628987	0.201358	0.603498
8068	10.105	/	522.378	HMDB0036670	6beta-Hydroxyasiatic acid	C30H48O6	504.345	1	[M+NH4]+	40.1	6.26	95.81			10.0018	32.0586	34.3932	17.0602	45.3128	28.3678	4.60458	8.79065	13.4215	43.818	27.501	34.5679	13.7864	8.11283	13.7676	22.5737	22.1393	0.980756	-0.0280339	0.953098	0.0208622	0.13884
8087	12.638	523.363	524.37	HMDB0010384	LysoPC(18:0)	C26H54NO7P	523.364	2	[M+H]+	56.6	86.3	98.46			1797.7	1087.95	2088.27	1229.04	844.019	680.876	918.423	21.1971	1617.28	1265.46	913.221	1693.31	1548.79	710.76	1434.74	1083.43	1311.94	1.21091	0.276089	0.425775	0.37082	0.880752
8102	12.348	525.306	526.313	HMDB0240606	LysoPS(18:0)	C24H48NO9P	525.307	1	[M+H]+	50.5	57.1	97.33			72.789	105.153	57.8334	116.112	40.6892	43.2656	38.9514	4.9189	130.862	28.3244	28.3711	32.285	65.6769	35.7227	50.6529	59.964	53.1278	0.885996	-0.174629	0.725795	0.139186	0.0386759
8108	1.576	/	527.16	HMDB0029910	Gentiotriose	C18H32O16	504.169	4	[M+Na]+	50.3	59.9	96.67			831.723	306.195	171.524	506.97	231.824	498.678	387.824	1133.12	257.8	34.3901	105.375	39.4757	343.431	330.956	436.871	508.483	221.186	0.434991	-1.20094	0.0544245	1.26421	1.69485
8184	6.625	/	538.281	HMDB0000036	Taurocholic acid	C26H45NO7S	515.292	0	[M+Na]+	52.7	69.7	94.22			34.7092	52.5521	112.861	31.393	68.9382	36.1368	42.0584	8.90836	28.4819	327.168	167.375	67.4767	85.2782	97.7057	38.4162	48.4446	115.986	2.3942	1.25954	0.141488	0.849281	1.4403
8204	11.122	/	541.251	HMDB0266581	PA(2:0/20:3(6,8,11)-OH(5))	C25H43O9P	518.264	5	[M+Na]+	46.2	46	91.35			8.50503	10.9835	2.34228	8.53465	4.62304	12.45	4.04065	28.5895	2.16207	0.306501	3.4863	4.90663	11.6718	8.79817	8.19138	10.0086	5.64612	0.564128	-0.825904	0.228601	0.640922	1.10789
8249	11.37	545.348	546.355	HMDB0010393	LysoPC(20:3)	C28H52NO7P	545.348	1	[M+H]+	51.1	60.4	96			38.5644	6.87787	15.061	17.9352	6.63064	14.8241	13.4285	0.818706	31.6263	14.9419	6.78419	47.7608	33.7991	7.50879	31.9084	14.2676	24.9042	1.74551	0.803653	0.148337	0.82875	1.15701
8256	12.002	547.363	548.371	HMDB0010392	LysoPC(20:2)	C28H54NO7P	547.364	1	[M+H]+	50.1	53.3	97.98			61.3527	21.9757	38.9508	26.8112	19.3807	25.4391	21.8246	0.887952	55.2558	25.5766	11.3044	44.0968	67.0106	20.7278	52.3915	27.0779	39.4805	1.45804	0.544027	0.227395	0.643218	0.955374
8265	12.856	549.379	550.386	HMDB0010391	LysoPC(20:1)	C28H56NO7P	549.379	2	[M+H]+	51.9	64.3	97.24			66.8925	46.5628	69.3874	32.7796	44.0307	35.4704	43.0865	1.86714	62.8639	37.5619	36.3382	72.5611	65.4108	24.4762	63.7772	42.5096	51.8556	1.21986	0.28671	0.383114	0.416672	0.818474
8277	10.933	/	553.251	HMDB0252844	Glycerol phenylbutyrate	C33H38O6	530.267	10	[M+Na]+	41.4	27.5	90.42			24.8128	22.0992	34.5239	18.4517	20.6814	10.7598	13.8769	9.93433	19.3281	12.7081	15.9279	31.2894	27.9191	14.1654	17.2423	19.3925	19.7972	1.02087	0.0297963	0.920333	0.0360549	0.20144
8285	5.33	554.244	577.233	HMDB0003828	Pantethine	C22H42N4O8S2	554.244	1	[M+Na]+	50	59.7	91.07			77.8731	23.7773	26.6512	32.4517	18.691	65.5017	49.5626	20.9126	7.34092	8.91597	17.4288	45.7338	31.3872	19.6082	43.7383	39.4276	24.879	0.631005	-0.664278	0.174113	0.759168	1.28156
8373	10.656	/	569.218	HMDB0254743	Myotoxin A	C29H38O9	530.252	6	[M+K]+	51.6	76.9	88.04			43.3798	47.2759	52.6637	47.9677	55.4391	48.2705	10.7628	85.2768	33.9527	29.9892	51.021	40.7881	26.9467	51.9356	32.2385	48.8795	38.1245	0.77997	-0.35851	0.22608	0.645739	0.576697
8454	12.042	/	607.453	HMDB0297419	DG(a-13:0/20:42OH)	C36H62O7	606.45	5	[M+H]+	42.6	23.6	95.58			36.3463	27.2606	42.6896	29.7003	27.6557	34.1207	9.23666	6.25193	35.1925	54.8505	39.1549	21.4156	52.7827	36.4234	52.0016	26.6577	41.6887	1.56385	0.645103	0.0368505	1.43356	1.48772
8492	11.206	590.31	591.317	HMDB0004158	Urobilinogen	C33H42N4O6	590.31	1	[M+H]+	51.6	66.9	92.89			302.903	321.757	148.397	455.857	266.524	345.265	170.736	49.0598	73.2415	114.756	126.857	46.8593	295.693	319.507	240.784	257.562	173.957	0.675397	-0.566192	0.202928	0.692658	0.957519
8582	9.916	/	605.488	HMDB0289853	Cer(d16:1/PGJ2)	C36H61NO5	587.455	1	[M+NH4]+	46.5	36.6	97.1			32.1948	19.9027	3.96838	2.398	4.00462	29.5034	17.1206	1.83014	29.3588	42.4273	0.585034	30.8189	47.0416	30.1589	34.467	13.8653	30.6939	2.21372	1.14647	0.0333189	1.47731	0.999853
8584	11.695	/	606.404	HMDB0010342	25-Hydroxyvitamin D2-25-glucuronide	C34H52O8	588.366	7	[M+NH4]+	39.6	11.9	93.65			9.86787	6.89197	7.9598	15.2822	11.9239	16.0219	43.1313	42.2748	12.7319	6.14609	5.69292	5.24856	6.6917	6.48094	10.71	19.1692	7.67174	0.400211	-1.32117	0.0664531	1.17748	1.78395
8591	14.363	/	607.251	HMDB0000054	Bilirubin	C33H36N4O6	584.263	3	[M+Na]+	43.8	26.6	96.26			3.4096	5.80363	6.8001	0.445955	2.64829	1.22771	3.22258	0.577458	1.30186	5.82975	9.11309	5.69594	6.68735	4.6844	4.53674	3.01692	5.40702	1.79223	0.841759	0.07139	1.14636	1.41059
8603	3.915	/	610.234	HMDB0266555	PA(2:0/20:5-3OH(5,6,15))	C25H39O11P	546.223	10	[M+ACN+Na]+	38.2	5.61	95.78			0.990886	0.59102	2.00077	23.6402	10.6577	39.3168	43.2696	1.63048	0.955054	1.30097	0.94665	1.2222	0.945315	0.867735	0.874907	15.2622	1.01612	0.0665775	-3.90882	0.0587655	1.23088	1.77083
8624	8.8	/	615.315	HMDB0001898	Mesobilirubinogen	C33H44N4O6	592.326	1	[M+Na]+	51.8	67.8	92.9			54.0695	54.0057	129.552	310.912	196.467	504.049	204.322	27.405	15.9395	521.173	452.95	112.507	338.889	469.282	567.168	185.098	353.987	1.91243	0.93541	0.102852	0.987788	0.860237
8634	10.917	/	616.345	HMDB0061693	LysoPI(18:1)	C27H51O12P	598.312	1	[M+NH4]+	45	32.3	94.02			2.3774	3.51254	3.88256	9.56998	1.28384	7.81127	6.71877	39.7258	7.43003	0.684178	3.85536	3.9471	5.53134	8.86223	5.99313	9.36027	5.1862	0.554065	-0.851873	0.407212	0.390179	0.452624
8638	8.901	/	617.33	HMDB0240259	Stercobilin	C33H46N4O6	594.342	2	[M+Na]+	53.6	73.3	96.61			429.119	568.197	370.089	2452.76	605.992	1685.21	1172.79	213.454	204.537	691.938	1476.93	301.927	1150.85	1732.49	1249.8	937.201	972.639	1.03781	0.0535466	0.923269	0.0346719	0.208163
8698	8.168	/	631.18	HMDB0039313	4-(4-Hydroxyphenyl)-2-butanone O-[2-galloyl-6-cinnamoylglucoside]	C32H32O12	608.189	3	[M+Na]+	42.3	16.9	97.56			0.376219	0.724855	0.562061	0.577028	0.547889	0.957525	0.693896	0.405107	0.568701	1.43255	18.5996	0.76959	79.4682	6.5979	0.890233	0.605572	15.4753	25.5548	4.67552	0.223168	0.651369	1.86688
8732	9.879	638.163	639.17	HMDB0258200	Secalonic acid A	C32H30O14	638.164	2	[M+H]+	54.9	84.7	91.57			4.35071	2.33831	71.028	4.89925	7.31644	3.69914	5.32169	1.60321	4.73686	5.06374	8.45708	4.4054	10.9312	3.76182	5.62067	12.5696	6.13954	0.488444	-1.03374	0.489563	0.310192	0.0749451
8771	11.354	/	653.383	HMDB0262835	PA(18:3(10,12,15)-OH(9)/12:0)	C33H59O9P	630.39	6	[M+Na]+	42.9	29.3	92.29			0.544404	0.448834	0.600662	0.337547	0.544594	12.3301	34.8699	0.735054	0.406068	0.464501	2.19767	0.624039	1.43	5.77869	4.83882	6.30138	2.24854	0.356833	-1.48668	0.387003	0.412285	0.103609
8772	11.521	652.376	653.383	HMDB0262726	PA(22:6-OH(17)/10:0)	C35H57O9P	652.374	2	[M+H]+	42.6	21.1	94.54			0.308998	0.162001	0.310823	0.208107	0.255609	8.99942	27.959	0.29775	0.253677	3.06504	2.19767	0.354918	1.52869	5.01698	5.84646	4.81271	2.60906	0.54212	-0.883317	0.573358	0.241574	0.811889
8793	11.559	/	661.435	HMDB0039555	Ginsenoside F1	C36H62O9	638.439	10	[M+Na]+	41.6	21.9	96.57			14.3652	16.397	18.7347	6.67243	21.6312	8.55027	25.4501	7.75473	13.8257	18.8799	30.9677	12.1673	10.6964	10.6583	7.77248	14.9445	14.9954	1.00341	0.00490771	0.98952	0.00457562	0.0479367
8810	10.754	668.37	669.377	HMDB0262712	PA(22:6-2OH( )/10:0)	C35H57O10P	668.369	2	[M+H]+	39.7	8.07	92.61			0.3822	0.254592	0.340804	0.207991	0.365967	5.8008	40.0389	0.273874	0.356419	0.32637	2.65099	0.331344	0.44279	4.09869	1.60578	5.95814	1.40177	0.23527	-2.08761	0.406075	0.391394	0.0926079
8818	11.712	670.385	693.375	HMDB0262779	PA(PGJ2/12:0)	C35H59O10P	670.385	2	[M+Na]+	40.6	11	93.84			0.30342	0.288088	0.420375	0.281121	0.334207	188.746	670.299	2.04143	0.399401	36.134	5.14693	0.428283	38.1478	157.845	91.0651	107.839	47.0238	0.436055	-1.19742	0.520943	0.28321	0.866603
8931	7.964	739.52	740.527	HMDB0285177	PE(20:4-OH/P-16:0)	C41H74NO8P	739.515	6	[M+H]+	39.9	11.7	95.16			229.464	0.239367	0.363696	0.326743	0.601592	14.6458	15.7405	276.81	0.48365	0.456572	0.424907	0.363925	0.301141	0.398262	0.438256	67.2739	0.40953	0.00608751	-7.35993	0.145837	0.836132	1.62773
8955	8.502	/	779.564	HMDB0296822	DG(22:5-O(16,17)/22:0)	C47H80O6	740.595	8	[M+K]+	41.6	22.4	93.97			25.0653	5.43913	47.0972	69.089	73.2529	38.3295	26.9952	32.4865	60.9327	50.9311	19.5267	81.9114	77.8743	83.9176	57.067	39.7193	61.7372	1.55434	0.6363	0.0841579	1.0749	1.28872
8960	7.965	/	784.491	HMDB0009683	PE(22:6/16:1)	C43H72NO8P	761.5	3	[M+Na]+	40.6	15.3	91.48			62.0749	0.24136	0.366724	0.329463	0.606601	3.15017	4.02468	64.6807	0.487677	0.460373	0.428444	0.366954	0.303648	0.401578	0.441905	16.9343	0.41294	0.0243848	-5.35787	0.147616	0.830865	1.53522
8969	8.853	798.563	799.57	HMDB0290487	SM(d18:0/20:5-3OH(5,6,15))	C43H79N2O9P	798.552	13	[M+H]+	38.3	9.7	95.83			1.2544	30.4157	12.8248	8.63141	9.91323	157.234	2.40947	0.223993	2.40353	407.334	39.0259	66.7862	18.4458	895.664	113.06	27.8633	220.388	7.90962	2.98361	0.173922	0.759646	1.63034
8988	8.161	816.574	817.581	HMDB0290523	SM(d18:1/TXB2)	C43H81N2O10P	816.563	13	[M+H]+	37.7	4.52	97.25			0.553254	13.7072	8.3225	10.3847	1.93618	51.6139	17.6856	0.32337	6.69856	80.2978	6.68565	15.2533	14.1897	50.3778	34.9228	13.0658	29.7751	2.27885	1.1883	0.172545	0.763098	1.43281
9032	10.648	878.538	879.545	HMDB0269680	PG(22:6-2OH(17)/20:2)	C48H79O12P	878.531	8	[M+H]+	38.4	12	89.06			48.3384	67.2737	16.3941	57.3896	36.2897	49.5352	7.34198	128.793	98.2806	7.22551	15.6098	9.91865	41.7576	38.5614	57.8543	51.4195	38.4583	0.747932	-0.419022	0.487447	0.312072	0.640048
9078	7.441	/	990.49	HMDB0033426	Betavulgaroside VI	C47H72O21	972.457	1	[M+NH4]+	42.9	27.5	87.81			13.0441	18.8682	4.03932	11.9879	3.53111	0.63491	6.45041	0.258162	13.3034	9.20595	1.93406	18.3981	6.10053	0.72577	4.33987	7.35176	7.71538	1.04946	0.0696467	0.9158	0.0381992	0.34575
9079	11.439	/	991.67	HMDB0010382	LysoPC(16:0)	C24H50NO7P	495.332	2	[2M+H]+	53.5	70.6	99.06			140.939	29.2335	104.395	65.3502	20.6884	102.812	10.3035	0.33829	179.77	40.7696	16.439	47.4892	366.014	6.71446	353.002	59.2576	144.314	2.43537	1.28414	0.214265	0.669049	0.846426

## Sheet: metabolites from negative mode
															PBS control group								S-VLN treatment group
No	RT [min]	Molecular_Weight	m/z	HMDB_ID	Compound_name	Chemical Formula	Monoisotopic_Mass	Delta(ppm)	Adduct	Score (QI)	Fragmentation Score (QI)	Isotope Similarity (QI)	mzCloud Best Match (Thermo)	mzVault Best Match (Thermo)	SM1	SM2	SM3	SM4	SM5	SM6	SM7	SM8	SM9	SM10	SM11	SM12	SM13	SM14	SM15	AVE(PBS)	AVE(S-VLNs)	FC(S-VLNs/PBS)	Log2(FC)	T-Test	Log10(P_value)	VIP
1	1.162	72.0212	71.0139	HMDB0031647	Acrylic acid	C3H4O2	72.0211	1	[M-H]-	42.3	15.8	96.76	88		108.083	90.4648	87.1681	111.111	63.1509	81.9286	96.5794	109.616	83.1417	41.6541	47.6407	79.6421	70.6451	61.7337	66.538	93.5127	64.4279	0.688975	-0.537476	0.00382566	2.41729	2.14739
2	1.631	72.0212	117.019	HMDB0001167	Pyruvaldehyde	C3H4O2	72.0211	1	[M+FA-H]-					61.1	413.844	1373.56	838.116	1775.69	699.923	1174.8	418.204	4559.37	1182.42	431.97	119.625	78.9335	649.527	894.057	973.811	1406.69	618.62	0.43977	-1.18518	0.166235	0.779278	1.493
7	1.131	/	119.035	HMDB0002649	Erythrose	C4H8O4	120.042	1	[M-H]-	43.8	22.7	97.71			204.915	236.42	267.117	219.73	175.599	176.764	193.919	228.447	128.68	129.099	131.245	214.544	177.92	155.969	162.428	212.864	157.126	0.738154	-0.438006	0.00460384	2.33688	2.27729
30	1.487	85.0529	130.051	HMDB0002039	2-Pyrrolidinone	C4H7NO	85.0528	3	[M+FA-H]-	44.5	26.5	99.19			30.1138	39.1427	25.4415	63.4132	34.9727	23.9125	51.4146	82.4116	20.8457	22.4373	24.6078	23.3973	35.3735	24.6783	31.7066	43.8528	26.1495	0.596301	-0.745886	0.046494	1.3326	1.91809
40	1.189	/	87.0089	HMDB0000139	Glyceric acid	C3H6O4	106.027	1	[M-H2O-H]-	45.4	30.2	97.84			224.125	291.578	256.944	189.997	191.984	249.86	231.159	268.108	226.542	148.65	133.934	224.849	209.297	150.958	196.896	237.969	184.446	0.775084	-0.367575	0.0157985	1.80138	1.86225
41	2.018	88.0525	87.0452	HMDB0001873	Isobutyric acid	C4H8O2	88.0524	1	[M-H]-				82.9		32.9736	75.1738	38.1893	35.7921	25.0105	55.5052	28.3906	50.0119	19.8623	12.6238	12.8919	10.2044	55.5993	41.5815	40.6449	42.6309	27.6297	0.648116	-0.625677	0.118331	0.926903	1.63578
46	1.128	89.0478	88.0405	HMDB0000161	Alanine	C3H7NO2	89.0477	1	[M-H]-	41.2	9.44	98.16	91.3		260.021	441.287	234.59	459.756	179.142	281.406	369.372	749.986	254.932	136.459	118.337	209.728	297.882	209.378	288.209	371.945	216.418	0.581854	-0.78127	0.0539719	1.26783	1.78511
47	1.492	90.0318	89.0245	HMDB0000190	Lactic acid	C3H6O3	90.0317	1	[M-H]-				94.5		310.709	346.268	697.331	301.956	427.227	677.556	1123.25	638.299	365.739	492.22	175.267	820.647	458.445	224.641	473.491	565.325	430.064	0.760739	-0.394527	0.316531	0.499584	0.879809
55	1.203	/	92.0256	HMDB0000630	Cytosine	C4H5N3O	111.043	1	[M-H2O-H]-	49.9	56.5	94.76			165.87	163.196	98.2186	184.417	111.84	236.841	138.673	249.495	138.796	60.2621	75.1246	96.8542	217.831	160.521	177.44	168.569	132.404	0.78546	-0.348391	0.232463	0.633646	1.14376
59	5.806	94.042	93.0347	HMDB0000228	Phenol	C6H6O	94.0419	1	[M-H]-	39.6	2.67	96.92	82.3		26.3812	34.0439	45.0319	10.2326	37.8192	15.8297	48.1432	24.0044	99.3846	25.2733	38.3482	28.3313	44.8759	46.4593	15.9999	30.1858	42.6675	1.4135	0.499269	0.27204	0.565367	0.921995
63	1.239	95.0373	94.03	HMDB0013751	2-Hydroxypyridine	C5H5NO	95.0371	1	[M-H]-	44.7	29.9	95.43			76.1515	66.4465	75.1937	85.2119	66.2146	97.3442	73.7461	161.995	78.6122	39.4566	59.0654	74.55	83.5172	66.6819	83.0238	87.7879	69.2724	0.789089	-0.34174	0.185761	0.731044	1.21728
68	1.2	/	142.051	HMDB0061705	6-Oxopiperidine-2-carboxylic acid	C6H9NO3	143.058	1	[M-H]-	44.3	25.8	96.98			137.045	162.329	175.212	125.028	119.069	134.928	123.589	234.262	99.1298	113.334	115.683	136.121	144.182	111.551	127.81	151.433	121.116	0.799799	-0.32229	0.0761016	1.11861	1.62256
73	1.506	99.0321	98.0248	HMDB0240653	Succinimide	C4H5NO2	99.032	1	[M-H]-	41.2	10.6	96.79			30.2884	26.429	44.8824	58.61	47.1989	33.1204	31.4861	65.1409	24.6715	21.5724	28.9205	20.7598	25.9183	18.6401	25.4573	42.1445	23.7057	0.562486	-0.83011	0.00760606	2.11884	2.37804
74	1.196	/	98.0249	HMDB0000532	Acetylglycine	C4H7NO3	117.043	1	[M-H2O-H]-	41	9.88	96.43			72.0663	74.8043	120.962	103.13	128.863	69.2924	8.61865	100.226	50.2272	53.8345	74.6061	58.6668	55.1437	46.8314	55.7023	84.7453	56.4303	0.665881	-0.586663	0.0759821	1.11929	0.52024
75	1.512	/	144.067	HMDB0003681	4-Acetamidobutanoic acid	C6H11NO3	145.074	1	[M-H]-	47.5	41.7	96.93	68.5		88.7926	85.7305	94.1911	181.453	90.0282	90.9225	120.355	196.987	75.671	43.6202	74.9737	63.0657	71.7499	83.2748	81.8759	118.557	70.6045	0.595529	-0.747755	0.0200212	1.69851	2.19923
81	1.136	101.048	100.041	HMDB0029387	3-Aminodihydro-2(3H)-furanone	C4H7NO2	101.048	1	[M-H]-	45	30.2	96.4			82.6682	111.013	113.259	87.453	78.7429	89.2606	96.5733	131.113	82.5366	65.5928	63.0468	105.798	91.6762	77.5529	83.8187	98.7604	81.4318	0.824539	-0.27834	0.0653858	1.18452	1.60621
86	5.8	/	147.045	HMDB0000748	3-Phenyllactic acid	C9H10O3	166.063	2	[M-H2O-H]-	50.8	56.2	99.49			18.8868	19.5955	58.6242	22.5591	47.2566	17.9094	22.5409	39.5341	99.8561	31.7527	30.7978	23.198	20.1471	17.0022	23.605	30.8633	35.1941	1.14032	0.189442	0.719137	0.143189	0.216635
91	1.135	103.063	102.056	HMDB0000112	gamma-Aminobutyric acid	C4H9NO2	103.063	1	[M-H]-	43.9	25.3	95.25	95.3		674.013	981.013	429.709	1648.9	406.737	859.251	1799.89	3416.69	1108	151.205	150.853	463.264	777.282	697.461	967.946	1277.03	616.574	0.48282	-1.05044	0.126585	0.897617	1.46161
97	1.907	104.047	103.04	HMDB0000710	4-Hydroxybutyric acid	C4H8O3	104.047	1	[M-H]-				57.4	71.9	31.4901	37.814	38.46	51.8839	26.1188	45.0737	29.0482	143.894	30.7896	35.4304	23.6987	20.3372	78.2909	31.0697	49.4574	50.4728	38.4392	0.761581	-0.39293	0.472753	0.325366	0.734241
99	5.838	/	149.061	HMDB0038355	2-Ethyl-4-(2-furanyl)-2-propenal	C9H10O2	150.068	1	[M-H]-	51.4	61.3	96.83			81.4559	48.0345	101.185	25.9691	57.4497	21.7922	30.6358	9.47006	29.0914	46.1482	55.8879	41.38	16.6185	25.479	15.6428	46.9991	32.8925	0.699855	-0.514872	0.302991	0.51857	0.535992
100	1.1	105.043	104.035	HMDB0000187	Serine	C3H7NO3	105.043	1	[M-H]-	47.3	40.6	97.5	85		135.945	278.23	78.8279	119.549	53.1551	79.8605	79.3846	112.572	98.221	51.9307	28.187	113.199	89.6692	73.9158	101.042	117.191	79.4521	0.677973	-0.560699	0.212377	0.672892	1.14917
108	4.644	108.058	107.05	HMDB0001858	p-Cresol	C7H8O	108.058	1	[M-H]-	43.8	23.8	96.77	81.7		83.0731	53.1948	80.9053	64.2584	57.4835	69.2104	13.3274	65.124	21.5709	73.1134	73.0047	7.51258	37.0949	34.9385	42.7682	60.8221	41.429	0.681151	-0.553954	0.128656	0.890571	1.14371
113	1.677	/	108.046	HMDB0012130	2,3,4,5-Tetrahydro-2-pyridinecarboxylic acid	C6H9NO2	127.063	1	[M-H2O-H]-	45.3	31.4	96.84	87.7		62.5736	48.2227	58.0609	30.9741	53.5413	62.5486	23.8038	56.4363	40.4574	37.4208	52.8519	36.9575	48.6386	34.8092	30.3694	49.5202	40.215	0.812093	-0.300284	0.156643	0.80509	0.858003
118	1.199	/	110.025	HMDB0000267	Pyroglutamic acid	C5H7NO3	129.043	1	[M-H2O-H]-	45.8	30.4	99.8			31.3616	24.0675	22.8442	25.336	21.1855	35.1426	20.1797	39.6956	31.8428	26.363	26.2171	25.8401	41.5869	39.0849	30.7783	27.4766	31.6733	1.15274	0.205065	0.253849	0.595424	1.11945
121	1.163	111.983	110.976	HMDB0254614	Methyl sulfate	CH4O4S	111.983	1	[M-H]-	45.7	37	93.08			35.0532	55.0645	136.223	84.6427	80.6802	27.955	143.269	70.6688	37.5764	32.1582	54.9792	100.566	32.6791	67.0096	34.419	79.1946	51.341	0.64829	-0.625289	0.154715	0.810467	1.27735
123	1.467	112.027	111.02	HMDB0000300	Uracil	C4H4N2O2	112.027	1	[M-H]-				82.2		782.057	713.427	614.531	970.779	703.799	790.034	525.876	1141.47	513.287	401.479	484.673	385.588	644.905	724.18	531.942	780.247	526.579	0.674888	-0.56728	0.0113643	1.94446	2.16386
126	5.706	112.089	111.082	HMDB0032301	2-4-Heptadien-1-ol	C7H12O	112.089	2	[M-H]-	45.9	33.4	98.38			31.5297	26.6503	25.5329	26.5262	29.2146	36.0817	26.4702	43.1441	28.219	20.87	25.0529	27.6506	29.7598	28.3827	25.9473	30.6437	26.5546	0.86656	-0.206629	0.13396	0.873025	1.26149
128	1.235	113.945	112.937	HMDB0000257	Thiosulfate	H2O3S2	113.945	1	[M-H]-	44	30.9	90.78			107.437	503.923	214.673	1562.9	161.845	438.484	55.809	69.6234	156.899	71.8882	136.05	91.5574	1346.47	488.902	480.72	389.337	396.069	1.01729	0.0247315	0.978844	0.00928643	0.0874616
137	1.506	/	160.062	HMDB0001514	Glucosamine	C6H13NO5	179.079	1	[M-H2O-H]-	46.5	35.4	98.18			143.792	157.4	270.847	384.694	331.225	130.621	147.936	189.544	110.239	112.881	185.929	112.009	120.743	102.107	183.973	219.507	132.555	0.603872	-0.727684	0.0426205	1.37038	1.89179
156	1.223	/	163.04	HMDB0001713	m-Coumaric acid	C9H8O3	164.047	1	[M-H]-	47.7	44	95.95			24.7766	40.4388	33.7449	22.6573	26.6241	22.376	14.221	33.3514	22.6984	20.1187	24.6805	20.7386	33.5388	22.0331	24.9268	27.2738	24.105	0.883815	-0.178184	0.383068	0.416724	0.613175
158	5.535	/	163.04	HMDB0002641	2-Hydroxycinnamic acid	C9H8O3	164.047	2	[M-H]-	48.8	48.3	98.3	87.1		91.0938	55.9063	116.286	40.387	79.0762	37.7747	43.0449	14.2259	67.0029	66.7939	79.5998	49.9991	28.2375	36.4824	26.4989	59.7243	50.6592	0.848217	-0.237494	0.546996	0.262015	0.177027
163	1.12	119.058	118.051	HMDB0000167	Threonine	C4H9NO3	119.058	2	[M-H]-	43.5	28.3	91.14	87.8	89.2	332.787	495.86	177.21	295.689	166.29	207.488	234.447	409.109	165.417	90.2941	88.7535	263.075	230.951	157.741	233.334	289.86	175.652	0.605989	-0.722635	0.0428259	1.36829	1.76433
164	2.251	/	164.072	HMDB0000068	Epinephrine	C9H13NO3	183.09	1	[M-H2O-H]-	38.3	2.12	90.29			2752.09	4356.36	2506.23	2504.65	1811.79	2088.93	938.858	3305.31	1426.09	1172.49	1928.97	976.367	2929.18	2415.31	2222.29	2533.03	1867.24	0.737158	-0.439954	0.171257	0.766352	1.14492
168	1.539	120.044	119.036	HMDB0001366	Purine	C5H4N4	120.044	2	[M-H]-	46	37.8	94.37	81.9		27.0263	19.3725	1.71041	197.458	2.31479	37.8801	6.3326	118.333	8.95109	0.289661	24.6458	0.339443	128.628	187.63	99.5759	51.3035	64.2943	1.25321	0.325633	0.733994	0.134308	0.356617
174	5.534	120.058	119.05	HMDB0006236	Phenylacetaldehyde	C8H8O	120.058	2	[M-H]-	40.4	4.19	99.38	86.1		92.9475	57.1168	111.785	43.5086	79.7441	37.1006	46.2079	23.1891	65.6911	73.5947	83.5476	54.4172	35.3799	40.441	28.749	61.4499	54.5458	0.887646	-0.171944	0.621604	0.206486	0.198966
184	5.805	/	121.066	HMDB0039651	3-Propyl-1,2-cyclopentanedione	C8H12O2	140.084	1	[M-H2O-H]-	49.2	48.8	98.81			75.2893	196.52	1132.56	95.262	925.845	22.2825	90.3734	16.5273	3415.87	511.17	573.814	247.899	98.064	60.192	218.955	319.332	732.28	2.29316	1.19734	0.379846	0.420393	1.10871
185	6.214	122.073	121.066	HMDB0302562	2-Ethylphenol	C8H10O	122.073	2	[M-H]-				77.4		13.5119	6.93261	32.1092	30.2589	32.0015	10.4245	5.77933	4.40624	26.3688	10.5129	10.0723	10.3078	9.10459	8.32806	8.07461	16.928	11.8241	0.698495	-0.517677	0.330712	0.48055	0.396626
187	1.249	123.032	122.025	HMDB0041950	Nitrobenzene	C6H5NO2	123.032	2	[M-H]-	39.9	3.12	98.43	77.6		359.961	310.709	328.611	394.119	279.694	421.865	386.643	789.412	432.587	190.182	249.223	383.856	412.355	325.925	386.348	408.877	340.068	0.831712	-0.265844	0.33538	0.474463	0.87607
191	5.847	124.053	123.045	HMDB0000873	4-Methylcatechol	C7H8O2	124.052	1	[M-H]-	51.1	60.8	95.82	90		12.3757	11.2184	11.0178	9.53987	9.78319	13.3515	14.883	43.7888	11.5302	10.4614	17.691	19.5414	14.1352	17.0833	13.5779	15.7448	14.8601	0.943808	-0.083434	0.847622	0.0717976	0.23003
196	1.158	/	169.062	HMDB0011173	Glycylhydroxyproline	C7H12N2O4	188.08	1	[M-H2O-H]-	47.2	41.8	95.16			119.738	112.048	18.0479	15.8885	14.0381	15.4857	8.81321	21.1511	28.1817	24.4377	7.7968	10.2268	15.0934	11.2071	19.3493	40.6512	16.6133	0.408678	-1.29096	0.191603	0.717597	0.996723
197	1.137	125.015	124.008	HMDB0000251	Taurine	C2H7NO3S	125.015	1	[M-H]-	53.4	75.5	92.87	88.7		445.104	1704.75	1144.66	1862.58	457.689	1694.03	997.032	1186.93	1737.1	3799.47	2904.2	1012.06	6327.93	3626.17	3206.76	1186.6	3230.53	2.72251	1.44494	0.00657724	2.18196	2.0955
198	1.145	/	124.992	HMDB0254519	Methanesulfinic acid	CH4O2S	79.9932	2	[M+FA-H]-	39.6	6.89	93.84			13.7694	26.8509	33.8395	20.6046	9.2067	25.2588	11.4882	24.6814	38.4344	56.8814	30.3401	18.2266	219.045	43.7384	92.4186	20.7124	71.2977	3.44227	1.78336	0.102227	0.990434	2.03578
206	1.925	128.005	126.997	HMDB0245323	2-Thiouracil	C4H4N2OS	128.004	2	[M-H]-	42.3	23.2	90.5			197.263	221.937	103.012	351.982	140.38	233.199	203.332	477.71	128.737	26.0118	59.1149	52.2533	229.933	242.933	172.5	241.102	130.212	0.54007	-0.888783	0.0656389	1.18284	1.74512
214	1.227	129.043	128.036	HMDB0246561	4-Oxoproline	C5H7NO3	129.043	2	[M-H]-	40.3	9.59	93.84	94.3		906.836	853.515	528.517	1870.86	461.965	1171.87	491.44	1400.37	505.263	194.031	342.46	300.208	1415.5	966.997	1093.29	960.671	688.25	0.716426	-0.481111	0.29728	0.526834	1.17117
224	1.638	131.058	130.051	HMDB0002104	Glutamic gamma-semialdehyde	C5H9NO3	131.058	2	[M-H]-	44.9	28.8	97.66			201.394	75.9108	130.311	69.9642	125.196	86.3291	62.8445	122.528	47.2796	39.4315	235.965	252.781	230.595	168.687	100.663	109.31	153.629	1.40545	0.491029	0.275953	0.559165	0.525113
227	1.721	131.095	130.087	HMDB0001901	Aminocaproic acid	C6H13NO2	131.095	1	[M-H]-	39.9	7.64	93.35			2571.41	3825.67	3116.05	2530.41	2425.96	2003.09	1135.4	2778.92	1519.12	1635.94	2382.07	1385.96	2827.44	2110.49	2126.21	2548.36	1998.17	0.784101	-0.350888	0.139076	0.856748	1.17694
230	2.616	132.042	131.035	HMDB0001844	Methylsuccinic acid	C5H8O4	132.042	1	[M-H]-	42.6	16	98.65	78.5		48.0578	56.7258	41.0172	122.186	46.4965	68.5554	55.4954	350.876	107.625	20.4404	21.2577	34.7522	55.788	78.7573	57.1953	98.6763	53.6879	0.544081	-0.878107	0.297432	0.526613	1.16287
236	1.131	132.09	131.083	HMDB0000214	Ornithine	C5H12N2O2	132.09	1	[M-H]-	43.2	23.6	94.14	83.6		966.909	1438.85	941.869	1347.24	975.818	934.429	530.788	1211.95	741.895	359.71	666.273	887.345	1289.55	861.48	1208.62	1043.48	859.268	0.823463	-0.280224	0.258803	0.58703	1.03539
240	1.128	133.038	132.03	HMDB0000191	Aspartic acid	C4H7NO4	133.038	1	[M-H]-	51.1	58.9	98.13	84	94.8	387.81	848.666	244.392	869.941	182.321	458.29	701.708	1726.19	449.767	137.556	55.4096	244.744	340.764	312.211	451.548	677.415	284.571	0.420084	-1.25125	0.0664407	1.17757	1.67092
242	4.574	133.053	132.046	HMDB0059805	5-Hydroxyindole	C8H7NO	133.053	1	[M-H]-	42.2	14.4	97.93	91.1		375.971	282.9	394.115	380.951	367.429	369.98	319.589	598.146	236.521	37.2808	22.0596	14.2336	37.0877	138.831	60.3169	386.135	78.0472	0.202124	-2.30669	1.3213e-05	4.879	2.70067
249	1.199	134.022	133.014	HMDB0000156	Malic acid	C4H6O5	134.022	1	[M-H]-	40.1	3.87	98.09			448.063	334.491	286.056	665.506	141.469	242.931	414.751	466.574	584.16	55.9388	24.3918	123.134	125.018	126.278	146.137	374.98	169.294	0.451474	-1.14728	0.0398363	1.39972	1.9816
251	1.288	/	133.016	HMDB0000292	Xanthine	C5H4N4O2	152.033	2	[M-H2O-H]-	50.2	58.7	94.19			32.207	0.364779	0.302998	30.7839	1.33772	0.428498	15.7776	43.3093	0.370562	1.65466	8.1292	0.281081	0.47874	4.93844	2.03933	15.564	2.556	0.164225	-2.60625	0.076518	1.11624	1.03368
252	5.836	/	133.03	HMDB0003791	3,4-Dihydroxyphenylacetaldehyde	C8H8O3	152.047	2	[M-H2O-H]-	50.6	57.6	97.16			139.325	78.7947	175.253	41.3182	95.3537	30.598	53.4463	3.6533	50.9747	80.4435	95.1034	61.1137	26.2848	37.7707	21.3176	77.2178	53.2869	0.690086	-0.535152	0.335468	0.474349	0.102675
255	5	/	133.066	HMDB0040449	2-(Ethoxymethyl)phenol	C9H12O2	152.084	2	[M-H2O-H]-	44.2	25.8	97.75			39.2499	24.8996	60.3013	52.3502	72.8469	52.341	36.3858	18.0839	34.0042	33.1167	21.9978	26.4505	36.0302	29.6262	25.618	44.5573	29.5491	0.663171	-0.592548	0.0563409	1.24918	1.37664
260	4.574	135.069	134.061	HMDB0010715	2-Phenylacetamide	C8H9NO	135.068	1	[M-H]-	40.4	4.71	97.94			404.509	342.17	465.373	435.511	428.966	434.94	352.569	665.466	265.249	40.379	26.5148	17.9795	40.5699	162.934	73.6114	441.188	89.6054	0.2031	-2.29974	8.60642e-06	5.06518	2.71234
270	1.635	136.039	135.031	HMDB0014581	Allopurinol	C5H4N4O	136.039	1	[M-H]-				77.7	86.5	216.485	87.8088	66.6166	107.073	66.1742	100.555	113.244	286.691	53.8453	17.9572	50.6795	40.8542	104.402	126.137	100.931	130.581	70.6866	0.541324	-0.885435	0.093215	1.03051	1.65943
273	4.142	136.053	181.051	HMDB0000209	Phenylacetic acid	C8H8O2	136.052	2	[M+FA-H]-	44.4	24.5	99.68	87.3		4.49545	20.0158	685.8	532.096	812.116	2.58312	2.49653	11.0912	7.25431	11.9053	4.08064	9.87072	4.95116	2.79564	5.39385	258.837	6.60738	0.0255272	-5.29182	0.0837644	1.07694	1.4595
274	5.453	136.089	181.087	HMDB0032624	2-Propylphenol	C9H12O	136.089	2	[M+FA-H]-	44.5	25.4	99.3			22.1428	21.2931	21.4411	22.8978	25.1989	26.2665	18.0315	30.3873	20.0053	14.5345	18.5571	20.1603	22.6286	17.2824	21.4506	23.4574	19.2313	0.819839	-0.286588	0.0287542	1.5413	1.75697
287	4.135	138.068	137.061	HMDB0004284	Tyrosol	C8H10O2	138.068	1	[M-H]-	40.4	3.02	99.74	61.4		9.6194	131.538	4201.22	3129.68	4701.44	12.6213	7.66853	12.1548	18.9739	77.0365	16.7792	55.3597	12.2458	13.1505	32.7062	1525.74	32.3217	0.0211842	-5.56087	0.0844898	1.0732	1.22625
290	1.682	139.027	138.02	HMDB0013188	3-Hydroxypicolinic acid	C6H5NO3	139.027	1	[M-H]-	43.9	23.2	97.98			16.5521	25.5678	36.8853	131.617	39.4418	63.2361	32.1671	73.557	59.3485	19.3058	33.1711	20.6167	61.8345	48.7916	34.5672	52.3781	39.6622	0.757229	-0.401198	0.423099	0.373558	0.557266
291	4.335	139.064	138.056	HMDB0250932	Deferiprone	C7H9NO2	139.063	2	[M-H]-	48.4	45.6	98.25			29.7779	29.8066	86.5574	64.035	66.6454	48.5444	64.5478	73.0865	28.5976	51.6088	41.8575	45.4867	44.42	67.22	46.7389	57.8751	46.5614	0.804514	-0.31381	0.216457	0.664629	0.984675
297	1.472	/	139.017	HMDB0000011	3-Hydroxybutyric acid	C4H8O3	104.047	1	[M+Cl]-	43.5	21.5	97.2			10.3095	2.73	2.9236	65.4561	1.67821	8.6298	32.6817	89.7536	37.5111	0.12623	0.391038	5.90971	6.95016	18.6275	9.59659	26.7703	11.3018	0.422175	-1.24409	0.258514	0.587516	0.978738
309	6.454	142.099	187.098	HMDB0013897	4-ene-Valproic acid	C8H14O2	142.099	1	[M+FA-H]-	51.8	61.3	99.01			3475.62	1326.93	2340.32	3006.62	2558.25	2684.62	1746.86	1560.76	1725.47	1822.05	2999.47	1507.89	2221.36	2621.1	2154.28	2337.5	2150.23	0.919885	-0.120474	0.588611	0.230171	0.340265
312	4.075	/	142.051	HMDB0032970	4,5-Dimethyloxazole	C5H7NO	97.0528	2	[M+FA-H]-	47.4	41.1	98.12			39.9637	24.3884	41.8153	34.9255	33.8072	38.6827	26.884	43.2169	261.27	27.9025	36.0066	31.1514	28.0781	29.7732	20.0528	35.4604	62.0335	1.74937	0.806838	0.455542	0.341471	0.445122
314	1.486	/	188.093	HMDB0249700	Castanospermine	C8H15NO4	189.1	1	[M-H]-	46.1	34	98.01			12.6558	12.688	7.98862	9.10438	7.10188	9.63278	11.0928	36.7171	12.8912	4.88785	7.44575	9.03027	12.4691	12.8543	10.7337	13.3727	10.0446	0.751128	-0.412869	0.399489	0.398495	0.751249
319	1.141	/	143.035	HMDB0000355	3-Hydroxymethylglutaric acid	C6H10O5	162.053	1	[M-H2O-H]-	44.6	31.7	92.74			51.1726	33.0733	26.3836	19.8574	29.3418	41.2937	12.9899	34.8498	26.5372	20.755	26.7753	41.6873	40.3779	30.7965	29.1114	31.1202	30.863	0.991732	-0.0119775	0.961872	0.0168825	0.296699
327	5.242	145.053	144.046	HMDB0243900	1-Hydroxyisoquinoline	C9H7NO	145.053	1	[M-H]-	51.4	68.1	90.46			329.77	109.732	252.604	93.5628	88.4359	517.82	109.746	5216.37	1444.12	2165.3	1318.51	2054.64	2523.46	3152.24	3078.03	839.756	2248.04	2.67702	1.42063	0.0724452	1.13999	2.36852
330	5.664	145.053	144.046	HMDB0341228	1H-Indole-4-carboxaldehyde	C9H7NO	145.053	2	[M-H]-				89.2		23.9143	18.1215	32.4439	19.9058	25.3344	20.1361	19.2282	39.7766	56.387	67.5411	50.7882	106.15	79.0911	52.667	79.2274	24.8576	70.2646	2.82668	1.49911	0.000542566	3.26555	2.88572
333	4.574	146.037	145.03	HMDB0033183	2-Benzofurancarboxaldehyde	C9H6O2	146.037	1	[M-H]-	42.2	20.2	92.01			96.6562	73.4248	101.186	91.3808	101.685	96.3899	79.6854	141.059	59.3733	9.56846	6.65244	4.36961	9.12371	33.5332	16.5084	97.6834	19.8756	0.20347	-2.29712	4.66901e-06	5.33078	2.7343
337	1.136	146.069	145.062	HMDB0000641	Glutamine	C5H10N2O3	146.069	1	[M-H]-	52.6	68.2	96.22			259.817	491.774	191.024	178.43	144.398	174.799	212.619	297.787	211.366	130.753	172.196	244.166	223.328	155.939	217.938	243.831	193.669	0.794277	-0.332285	0.283352	0.547674	0.902914
340	1.03	146.106	145.098	HMDB0000182	Lysine	C6H14N2O2	146.106	1	[M-H]-	42.4	20.4	92.66			125.755	302.758	60.5791	129.194	78.8412	127.341	118.358	408.336	82.0544	18.8627	30.0973	95.5072	169.067	103.086	167.177	168.895	95.1217	0.5632	-0.828282	0.167762	0.775307	1.36691
343	5.357	147.068	146.061	HMDB0246822	5-Methoxyindole	C9H9NO	147.068	1	[M-H]-	47.1	46.4	90.62	77.1		6427.36	4320.02	6558.92	5893.86	6460.47	5831.04	5361.13	910.419	4410.57	793.336	200.856	599.874	396.699	337.665	601.818	5220.4	1048.69	0.200883	-2.31558	0.000424548	3.37207	2.46619
350	1.795	147.09	146.083	HMDB0033453	Fagomine	C6H13NO3	147.09	2	[M-H]-	44.5	27.2	97.5			6.55872	8.95471	8.14777	12.9658	8.655	9.03215	4.98391	88.6161	8.874	3.6622	8.92562	6.12807	11.7147	15.1703	12.2393	18.4893	9.5306	0.515467	-0.956049	0.425228	0.371378	0.604683
354	1.473	148.037	147.03	HMDB0000426	Citramalic acid	C5H8O5	148.037	1	[M-H]-	43.6	22.4	97.24		83	13.6674	33.7411	9.57482	99.5342	9.48761	41.2987	76.483	194.023	48.5716	2.29326	2.66853	5.01651	51.3075	25.6602	44.9075	59.7263	25.775	0.431552	-1.21239	0.203023	0.692455	1.2478
357	2.254	148.053	147.045	HMDB0000930	Cinnamic acid	C9H8O2	148.052	1	[M-H]-	40.9	7.01	98.64			265.846	433.504	247.54	245.127	176.96	204.133	92.2462	314.08	141.134	114.329	188.236	100.068	287.368	237.468	215.424	247.429	183.433	0.741353	-0.431768	0.17922	0.746614	1.12649
360	1.679	148.074	147.066	HMDB0000227	Mevalonic acid	C6H12O4	148.074	1	[M-H]-	45.3	31.8	96.33			66.906	34.3628	51.6051	36.5665	47.4896	20.1914	32.1481	46.9513	64.5408	40.7951	27.0589	37.4632	35.8281	25.2751	30.1003	42.0276	37.2945	0.887382	-0.172374	0.519915	0.284067	0.491531
361	7.123	/	193.087	HMDB0041666	3-Hydroxyphenyl-valeric acid	C11H14O3	194.094	1	[M-H]-	45.8	33.8	96.13			1.39319	64.828	126.079	143.432	168.554	142.476	51.0838	26.4345	86.2801	72.73	85.6491	63.965	86.915	94.7788	84.2339	90.535	82.0788	0.906598	-0.141465	0.715705	0.145266	0.59803
363	4.476	/	194.046	HMDB0001229	Dopaquinone	C9H9NO4	195.053	1	[M-H]-	52.6	66.1	97.43			1.09572	1.56624	2.85508	1.35289	1.56828	3.10401	1.52831	65.6259	24.9729	20.1743	51.2757	50.8109	54.584	45.1927	39.7367	9.83706	40.9639	4.16424	2.05805	0.00727341	2.13826	2.58963
381	6.177	/	195.103	HMDB0030985	alpha-Carboxy-delta-decalactone	C11H18O4	214.121	1	[M-H2O-H]-	42.9	21	95.24			17.9693	10.5063	15.4761	13.3328	16.626	15.2212	8.49427	14.801	16.9794	11.7688	12.356	16.2536	12.0866	12.0064	11.0419	14.0534	13.2132	0.940218	-0.0889323	0.575078	0.240273	0.233911
388	2.08	151.063	150.056	HMDB0245795	Metacetamol	C8H9NO2	151.063	1	[M-H]-	45.8	32.5	97.54			80.0665	79.4452	104.549	59.7288	55.8825	66.7523	29.7529	42.8819	34.9551	27.1556	27.1579	23.5305	44.0276	25.2451	17.1871	64.8824	28.4655	0.438725	-1.18861	0.00192846	2.71479	2.41386
395	4.647	152.048	151.04	HMDB0001101	p-Anisic acid	C8H8O3	152.047	1	[M-H]-	46.9	38.7	97.14	80.1	83.9	132.086	83.1073	114.436	109.01	112.053	89.6319	66.8454	47.4036	81.7064	116.164	117.827	14.1168	60.8432	51.584	68.0628	94.3217	72.9006	0.772894	-0.371658	0.221608	0.654414	1.10955
401	5.122	/	197.119	HMDB0000888	Undecanedioic acid	C11H20O4	216.136	1	[M-H2O-H]-	43	22.2	94.49			17.2593	11.5919	16.4603	12.1202	12.8384	15.6793	9.48069	22.0749	18.505	15.7177	13.4319	14.2367	8.94054	7.71331	6.99384	14.6881	12.2198	0.831954	-0.265424	0.275003	0.560663	0.908587
408	2.562	154.027	153.019	HMDB0000152	Gentisic acid	C7H6O4	154.027	1	[M-H]-	48.7	46.3	98.73	88.4	79.1	94.6724	72.5182	141.975	97.7833	137.322	114.891	64.474	83.2941	93.0298	108.919	61.3392	76.8677	101.251	74.5437	68.5133	100.866	83.4947	0.827778	-0.272684	0.188198	0.725384	1.01635
414	1.095	155.07	154.062	HMDB0000177	Histidine	C6H9N3O2	155.069	1	[M-H]-	48.8	49	96.44	84.5		66.1884	315.195	105.609	73.0621	70.2986	57.4449	53.3269	172.248	81.9977	73.0944	70.9866	63.2088	129.136	49.54	110.543	114.172	82.6438	0.723856	-0.466226	0.39126	0.407534	0.614363
421	6.824	156.115	155.108	HMDB0037023	2-Hydroxy-2,6,6-trimethylcyclohexanone	C9H16O2	156.115	1	[M-H]-	43.5	21.4	97.75			29.076	29.4099	60.7447	65.0293	60.7147	62.4775	46.4222	80.3764	48.5036	32.0253	42.4792	71.2028	32.6752	31.9206	31.1736	54.2814	41.4258	0.763167	-0.389929	0.157283	0.803319	1.1252
422	7.117	/	201.113	HMDB0000792	Sebacic acid	C10H18O4	202.121	1	[M-H]-	54.3	73.9	98.78			932.922	849.299	904.327	954.636	971.65	987.736	578.225	969.341	593.47	650.583	897.334	875.837	960.736	914.986	983.018	893.517	839.423	0.93946	-0.0900967	0.480659	0.318163	0.61737
432	3.751	/	203.083	HMDB0000929	Tryptophan	C11H12N2O2	204.09	1	[M-H]-	50.8	66.9	87.92	90.9		518.392	1057.43	506.918	378.904	324.94	324.504	131.953	654.008	192.2	272.209	381.984	153.254	509.081	405.029	428.729	487.131	334.641	0.686963	-0.541695	0.209917	0.677952	0.989891
440	6.015	/	204.067	HMDB0000671	Indolelactic acid	C11H11NO3	205.074	1	[M-H]-	54.5	77.5	96.71	88.8		4.66029	22.7338	34.3411	4.80082	6.59311	7.70235	4.97529	21.7175	3.16286	14.8822	3.49745	7.50023	6.46519	3.73531	11.11	13.4405	7.19331	0.535196	-0.901861	0.182002	0.739925	1.09152
443	4.166	160.053	159.045	HMDB0032394	6-Methylcoumarin	C10H8O2	160.052	2	[M-H]-	43.4	25	93.98			42.843	37.3487	19.5544	25.3032	23.2651	56.5946	28.2908	87.701	55.319	32.6592	22.4683	30.5404	40.4513	38.9641	41.1895	40.1126	37.3702	0.931634	-0.102165	0.774277	0.111104	0.126536
449	4.807	160.074	159.067	HMDB0000857	Pimelic acid	C7H12O4	160.074	2	[M-H]-	45.4	30.5	98.54			55.6784	35.377	58.8392	45.6153	65.011	76.5127	39.72	92.6909	36.162	46.5731	37.9311	38.6665	42.6757	49.9829	42.9322	58.6806	42.1319	0.717988	-0.477969	0.0470212	1.32771	1.64947
450	1.14	160.085	159.078	HMDB0028680	Alanylalanine	C6H12N2O3	160.085	1	[M-H]-	49.7	53.6	96.02	84.2		51.4439	52.1016	33.322	95.7492	38.6391	95.7109	113.066	273.963	72.3889	17.5391	23.3971	84.9872	68.6891	50.9451	56.412	94.2495	53.4798	0.567428	-0.817491	0.212204	0.673247	1.14158
451	3.751	160.1	159.093	HMDB0038456	N-Norgramine	C10H12N2	160.1	1	[M-H]-	48.1	44.8	96.94			9.60685	19.947	9.14317	6.83951	5.79133	5.87073	2.60024	12.6751	3.32409	4.93034	6.81485	2.90028	9.0493	7.38338	8.60366	9.05925	6.1437	0.678169	-0.560284	0.208762	0.680348	1.03132
458	4.476	161.048	160.041	HMDB0245468	2,4-Quinolinediol	C9H7NO2	161.048	1	[M-H]-	50.5	63.4	90.12	94.6		469.804	73.2748	58.7252	8327.57	67.945	214.767	79.776	5854.18	2242.24	1890.62	4487.47	4468.38	4904.27	4058.64	3384.09	1893.25	3633.67	1.91927	0.940561	0.194408	0.711285	2.0301
463	5.812	161.048	160.041	HMDB0002285	2-Indolecarboxylic acid	C9H7NO2	161.048	1	[M-H]-				93.3		49.2421	25.6894	48.0959	37.1874	54.7522	124.373	21.98	59.8786	84.7405	274.536	359.845	122.976	125.207	122.067	87.4453	52.6499	168.117	3.19311	1.67496	0.0278255	1.55556	2.45367
512	1.869	166.049	165.042	HMDB0001886	3-Methylxanthine	C6H6N4O2	166.049	1	[M-H]-	44.5	29.7	94.31			34.906	48.7218	16.2857	18.6272	58.8684	10.4505	8.64567	38.6059	278.222	15.5832	16.1686	13.0861	15.5768	10.7713	17.1807	29.3889	52.3698	1.78196	0.833463	0.531334	0.274633	0.0666498
521	1.179	167.025	166.018	HMDB0240253	N-Acetyltaurine	C4H9NO4S	167.025	1	[M-H]-	44.2	33	89.69			54.982	534.815	40.0528	384.1	17.1252	219.994	46.2417	128.552	347.083	1054.88	241.021	32.3841	865.956	275.015	1085.2	178.233	557.363	3.12716	1.64485	0.0640869	1.19323	1.52273
524	1.216	/	166.996	HMDB0060371	3-Fumarylpyruvate	C7H6O6	186.016	12	[M-H2O-H]-	45.8	45.8	95.83			62.0639	162.239	34.4551	143.437	45.4738	213.028	37.973	31.1299	174.51	12.5086	7.5221	11.4914	115.65	144.085	112.213	91.2251	82.5687	0.905109	-0.143836	0.816732	0.0879206	0.686858
526	1.463	168.029	167.021	HMDB0000289	Uric acid	C5H4N4O3	168.028	1	[M-H]-	47.6	45.9	93.5	90.4	91	185.622	96.8813	165.076	127.588	124.797	40.0387	32.4591	228.937	59.5713	40.3166	55.6374	55.6937	38.8636	90.2217	32.1972	125.175	53.2145	0.425122	-1.23405	0.0207292	1.68342	1.84239
537	1.106	169.035	168.028	HMDB0012247	2,3-Dihydrodipicolinate	C7H7NO4	169.038	13	[M-H]-	43.6	39.8	92.08			524.596	666.856	328.067	947.457	330.236	650.836	732.877	1747.06	716.535	127.872	110.443	400.975	506.662	532.934	598.769	740.998	427.741	0.57725	-0.792731	0.125459	0.901498	1.44874
544	9.635	/	215.166	HMDB0002059	12-Hydroxydodecanoic acid	C12H24O3	216.173	1	[M-H]-	43.1	19.6	97.05			20.431	16.0894	23.9416	16.8336	23.2058	15.3944	7.22105	63.6159	8.87737	16.891	46.9782	12.5631	13.5764	18.3135	14.6415	23.3416	18.8344	0.806904	-0.309531	0.57803	0.23805	0.563916
551	1.912	/	171.028	HMDB0012710	3-Dehydroquinic acid	C7H10O6	190.048	12	[M-H2O-H]-	37.7	7.09	94.12			6.92803	7.46048	2.30001	12.169	4.17327	9.03293	6.45338	32.2805	7.1232	5.16123	3.87161	1.4608	16.138	6.50144	9.52604	10.0997	7.11176	0.704156	-0.506034	0.462978	0.33444	0.668401
553	1.802	/	171.067	HMDB0010720	But-2-enoic acid	C4H6O2	86.0368	2	[2M-H]-	43.3	21.7	96.53			72.9939	42.9334	60.2135	65.8058	74.8095	98.5838	93.7604	83.4914	90.9603	72.9481	44.6631	65.0523	75.8877	69.3375	62.1422	74.074	68.713	0.927627	-0.108383	0.539284	0.268182	0.366981
554	4.516	172.074	171.067	HMDB0000341	2-Octenedioic acid	C8H12O4	172.074	1	[M-H]-	39.7	3.58	96.61			27.5358	17.6288	21.7009	19.8134	20.6499	31.3166	22.5758	38.3378	24.7026	21.3442	22.3561	31.3653	25.7794	20.6844	23.9601	24.9449	24.3131	0.974675	-0.0370067	0.83312	0.0792924	0.100136
556	1.166	172.085	217.083	HMDB0000721	Glycylproline	C7H12N2O3	172.085	1	[M+FA-H]-	47	37.5	98.03			88.1527	92.1618	37.1782	181.953	56.1081	154.869	300.804	622.978	101.088	13.9703	21.5202	60.2424	204.713	156.11	165.225	191.776	103.267	0.538478	-0.89304	0.277295	0.557058	1.06182
559	5.618	/	217.108	HMDB0000424	2-Hydroxydecanedioic acid	C10H18O5	218.115	1	[M-H]-	52	62.6	98.61			27.1091	13.2123	18.2446	16.3741	17.0617	21.2227	14.1993	33.6849	31.2529	15.2526	18.6412	17.5548	22.1449	15.6119	18.0857	20.1386	19.792	0.98279	-0.0250447	0.917914	0.0371978	0.133739
569	3.966	173.999	172.992	HMDB0060015	Phenol sulphate	C6H6O4S	173.999	1	[M-H]-	46.3	36.8	95.97	83.1		29.1187	28.2174	4.36472	3.52134	4.64552	8.5065	1.5423	1.02576	4.8621	7.59151	20.5885	11.8802	52.2943	27.6198	22.0052	10.1178	20.9774	2.07332	1.05194	0.154314	0.811594	1.55339
575	1.712	174.053	173.046	HMDB0003070	Shikimic acid	C7H10O5	174.053	1	[M-H]-	41.3	10.3	97.44			58.3611	53.956	52.5322	47.0014	47.5094	72.6307	37.9224	122.406	57.4312	44.8541	56.4549	44.8431	64.4074	50.3911	56.556	61.5399	53.5626	0.870372	-0.200297	0.456963	0.340119	0.463161
577	1.18	174.064	173.057	HMDB0006028	N-Acetylasparagine	C6H10N2O4	174.064	1	[M-H]-	43.9	23.9	97.21			89.145	129.927	160.518	315.738	180.946	95.7353	106.606	298.173	48.251	15.9752	149.474	34.4282	148.843	125.399	152.986	172.098	96.4793	0.560605	-0.834943	0.0813722	1.08952	1.67709
582	1.734	174.089	173.082	HMDB0000893	Suberic acid	C8H14O4	174.089	1	[M-H]-	48	42.7	98.45			16.8243	13.8901	17.764	16.9232	20.9566	24.5245	18.0995	34.2475	19.3536	14.2266	28.9825	20.0258	24.2588	19.4571	19.0896	20.4037	20.7706	1.01798	0.025709	0.902445	0.0445793	0.258601
584	1.493	174.101	173.093	HMDB0003357	N2-Acetylornithine	C7H14N2O3	174.1	1	[M-H]-	49.4	50.8	97.26			14.5667	25.5514	26.7975	31.5305	28.7125	18.2223	34.4379	45.3427	12.1259	12.0056	23.166	14.9578	20.4523	19.8837	25.1419	28.1452	18.2476	0.648338	-0.625182	0.0303196	1.51828	1.92287
588	1.481	175.048	174.041	HMDB0000812	N-Acetylaspartic acid	C6H9NO5	175.048	1	[M-H]-				71.3	86.5	114.988	195.347	64.4148	368.282	95.7179	58.2019	272.186	488.317	50.9536	20.2718	29.987	45.2377	168.943	106.109	140.391	207.182	80.2704	0.387439	-1.36796	0.0623071	1.20546	1.81829
590	5.826	175.063	220.062	HMDB0000197	Indoleacetic acid	C10H9NO2	175.063	1	[M+FA-H]-	52.9	68	97.89			8.21105	12.4924	0.870607	10.6744	14.5504	18.8628	3.11893	16.5067	10.128	26.6845	12.082	8.71431	25.2887	5.67711	16.3833	10.6609	14.994	1.40645	0.492054	0.268398	0.571221	1.03
593	1.13	175.096	174.089	HMDB0000904	Citrulline	C6H13N3O3	175.096	1	[M-H]-	46.3	34.3	98.08		72.9	301.174	420.417	254.223	403.145	271.64	278.73	158.409	353.646	214.262	98.2605	180.668	273.809	362.304	247.021	335.111	305.173	244.491	0.801155	-0.319846	0.205329	0.68755	1.12175
596	4.575	/	175.027	HMDB0003363	Pectic acid	C6H10O7	194.043	14	[M-H2O-H]-	49.5	69.8	92.07			69.9085	64.648	81.9692	73.2975	79.1555	75.7694	59.6819	116.843	47.7781	7.06809	64.9559	60.318	73.5076	29.1523	12.6183	77.6591	42.1997	0.543397	-0.87992	0.00812515	2.09017	1.84776
605	5.022	ws=	222.023	HMDB0038591	Brassicanal A	C9H7NOS	177.025	2	[M+FA-H]-	45.4	42.9	86.18			32.1622	27.596	26.1747	41.2825	31.6881	46.4914	44.2368	81.4656	46.4953	24.6455	27.6905	27.995	41.0352	42.5562	38.6933	41.3871	35.5873	0.859863	-0.217821	0.449726	0.347052	0.605497
610	3.509	177.046	176.039	HMDB0001015	N-Formylmethionine	C6H11NO3S	177.046	0	[M-H]-	46.7	38.3	95.72		78.7	30.837	36.927	25.8824	30.6427	22.3444	22.9596	13.3061	35.4047	20.46	11.582	23.3709	14.4185	20.0321	25.5108	19.8988	27.288	19.3247	0.708177	-0.497819	0.036166	1.4417	1.64989
639	1.14	180.064	179.056	HMDB0000122	Glucose	C6H12O6	180.063	1	[M-H]-	44.2	27.4	95.05			121.808	94.001	100.78	103.378	61.3162	84.6666	75.3127	119.974	176.926	47.2172	52.6966	122.268	99.5149	70.411	86.9163	95.1547	93.7071	0.984787	-0.0221166	0.936225	0.0286197	0.318048
643	5.438	/	225.113	HMDB0032472	Polyethylene, oxidized	C12H20O5	244.131	1	[M-H2O-H]-	50.6	56.6	97.81			115.667	75.2267	88.2528	101.745	92.0999	39.9923	41.696	52.8753	112.028	75.8234	123.548	92.342	96.9884	83.8714	93.414	75.9444	96.8594	1.2754	0.350948	0.110558	0.956408	1.42463
644	5.63	/	179.108	HMDB0253742	4-(4-Methylcyclohexyl)-4-oxobutanoic acid	C11H18O3	198.126	1	[M-H2O-H]-	44.5	29.1	95.15			9.33559	11.9275	14.8477	15.6219	13.9926	33.7099	20.0705	49.9038	15.8904	8.91793	13.6735	13.2969	16.3359	14.4232	15.8659	21.1762	14.0577	0.663844	-0.591084	0.192259	0.716114	1.01741
645	6.549	180.115	225.114	HMDB0030039	Jasmolone	C11H16O2	180.115	1	[M+FA-H]-	50.3	57.1	95.93			42.3776	28.5811	33.8183	28.7974	33.2604	31.1256	23.8771	41.7607	31.1208	24.6634	23.1615	28.3839	19.9998	31.1267	21.6672	32.9498	25.7319	0.780944	-0.35671	0.0276937	1.55762	1.79097
649	1.49	181.041	180.034	HMDB0014797	Acamprosate	C5H11NO4S	181.041	1	[M-H]-	39.8	5.71	95.06	70.1		13.8547	40.5396	3.26107	191.365	2.0488	43.7967	5.2274	37.7493	10.1943	88.5119	49.3395	2.13861	211.339	75.0865	395.328	42.2303	118.848	2.81429	1.49277	0.185352	0.732003	0.953736
654	1.223	181.074	180.067	HMDB0000158	Tyrosine	C9H11NO3	181.074	1	[M-H]-	47.5	40.6	98.35	81.7		506.243	924.444	595.932	431.23	451.029	408.623	242.611	685.706	338.552	350.698	472.321	329.311	648.038	492.151	518.159	530.727	449.89	0.847686	-0.238399	0.37821	0.422267	0.691001
655	3.885	/	181.006	HMDB0257422	Oxocysteine	C3H6NO3S	136.007	10	[M+FA-H]-	44.2	40.5	91.19			181.334	121.683	281.477	175.013	235.662	148.975	185	254.18	173.869	187.033	258.37	265.112	156.442	190.155	134.402	197.915	195.055	0.985547	-0.021003	0.917233	0.0375203	0.0444429
659	3.709	182.058	181.051	HMDB0000118	Homovanillic acid	C9H10O4	182.058	1	[M-H]-	52	63.1	98.21			18.947	23.4341	42.0411	26.1929	19.6775	25.4248	33.4959	123.586	18.0206	19.4123	13.1851	16.2744	29.5118	19.6627	37.2388	39.0999	21.9008	0.560124	-0.836181	0.228464	0.641183	1.36573
660	4.636	/	181.051	HMDB0256000	Oxonol	C8H8O2	136.052	2	[M+FA-H]-	47.7	42.6	98.71			32.3787	47.7492	56.8345	58.9869	93.2675	46.5895	40.7893	9.79555	58.1525	11.5424	29.6637	19.628	39.922	36.2598	32.2589	48.2989	32.4896	0.672678	-0.572011	0.155862	0.807261	0.957134
677	1.677	183.053	182.046	HMDB0000017	4-Pyridoxic acid	C8H9NO4	183.053	1	[M-H]-	53.6	71.5	98.27	91.7		540.31	426.039	563.724	376.947	503.735	638.647	235.088	643.929	373.089	400.86	509.36	333.303	473.977	380.155	391.625	491.052	408.91	0.832722	-0.264094	0.17399	0.759475	0.837309
682	1.692	184.074	183.066	HMDB0039650	4-Formyl-3-(formylmethyl)-4-hexenoic acid	C9H12O4	184.074	1	[M-H]-	43.3	20.9	96.52			4.05173	33.751	5.65157	41.1512	5.48463	48.7765	3.72702	69.0105	39.8608	9.41293	44.712	5.89045	7.38817	4.6831	36.2088	26.4505	21.1652	0.800181	-0.321603	0.653751	0.184587	0.00527239
688	8.207	/	229.144	HMDB0000623	Dodecanedioic acid	C12H22O4	230.152	0	[M-H]-	48.9	47.5	97.75	64.8		615.951	284.345	555.416	617.288	413.576	391.062	204.549	214.534	279.33	270.99	488.238	265.53	464.054	418.26	468.679	412.09	379.297	0.920424	-0.11963	0.665257	0.17701	0.154121
703	1.143	/	185.022	HMDB0000283	Ribose	C5H10O5	150.053	0	[M+Cl]-	43.3	19.5	97.67			41.0902	31.7861	38.0743	33.5513	31.2172	34.296	39.3393	63.0733	23.1634	13.4544	26.8415	76.0887	28.9735	29.8177	25.7965	39.0535	32.0194	0.819886	-0.286505	0.401627	0.396177	1.21218
709	1.184	/	231.099	HMDB0001199	N2-Succinylornithine	C9H16N2O5	232.106	0	[M-H]-	46.5	39.3	93.76			50.2415	193.588	46.9945	87.5586	43.5814	86.4731	128.228	194.973	51.1823	21.0418	26.9627	50.3296	71.5826	61.5473	72.6096	103.955	50.7508	0.488201	-1.03445	0.0498883	1.302	1.75146
724	5.453	188.015	187.007	HMDB0011635	p-Cresol sulfate	C7H8O4S	188.014	1	[M-H]-	46	34.4	97.28			9.38178	42.6978	0.519054	4.82306	0.418423	5.31685	5.41862	6.16348	0.422283	3.10312	0.50913	14.1934	102.423	114.715	65.8365	9.34238	43.0289	4.60577	2.20344	0.131702	0.880408	0.624708
730	5.803	188.045	187.038	HMDB0302123	4',5'-Dihydropsoralen	C11H8O3	188.047	12	[M-H]-	40.1	16.6	96.53			98.1688	222.374	1203.12	120.686	950.214	26.9969	120.742	15.9455	1497.51	600.636	711.764	339.103	113.687	76.0908	240.159	344.781	511.279	1.48291	0.568431	0.512006	0.290725	1.07924
733	1.484	/	187.042	HMDB0245244	2-(3-Mercaptopropyl)pentanedioic acid	C8H14O4S	206.061	6	[M-H2O-H]-	44.2	35	93.19			56.5002	14.6025	46.9605	70.3367	10.6807	155.033	297.62	227.939	47.7716	47.3728	2.70367	120.471	59.9237	15.7596	134.516	109.959	61.2168	0.556723	-0.844968	0.270887	0.567211	0.680998
736	3.56	/	187.061	HMDB0041427	Erinapyrone B	C7H10O3	142.063	1	[M+FA-H]-	43.9	21.8	99.01			17.2899	15.2644	13.264	19.1489	16.1096	20.1798	18.7374	39.5022	19.9328	11.2185	9.88029	14.1819	14.9487	18.5715	13.9834	19.937	14.6739	0.736011	-0.442202	0.14245	0.846339	1.45335
742	2.842	188.116	187.109	HMDB0000759	Glycylleucine	C8H16N2O3	188.116	1	[M-H]-	48.8	54.9	90.39	89.3		63.6883	187.638	66.0714	85.7964	66.6112	63.3135	74.4646	120.175	71.6951	33.0523	92.4673	74.2067	109.451	112.502	97.3714	90.9698	84.3924	0.927697	-0.108275	0.73655	0.132798	0.376311
743	1.444	188.116	187.109	HMDB0000206	N6-Acetyllysine	C8H16N2O3	188.116	1	[M-H]-	45.6	32.2	97.44			16.2831	20.4436	14.4131	21.0485	12.2914	17.4089	39.5737	66.3407	11.5548	12.2398	13.9494	13.6214	14.5595	25.0341	30.0106	25.9754	17.2814	0.665299	-0.587926	0.262142	0.581464	1.1506
745	1.182	188.116	187.109	HMDB0000446	N-alpha-Acetyllysine	C8H16N2O3	188.116	1	[M-H]-	45.9	33.7	97.01		86.8	89.9359	126.145	125.077	132.845	117.457	129.897	148.796	365.782	58.9799	49.2135	89.079	135.838	164.3	106.174	135.14	154.492	105.532	0.68309	-0.549851	0.199993	0.698985	1.40797
751	4.575	/	188.035	HMDB0000978	4-(2-Aminophenyl)-2,4-dioxobutanoic acid	C10H9NO4	207.053	0	[M-H2O-H]-	51.3	57.6	99.07			2057.89	1570.8	2153.08	2080.98	2154.39	2134.35	1793.53	3209.49	1293.36	197.002	124.009	85.1794	197.555	816.789	339.354	2144.31	436.179	0.203412	-2.29752	8.24875e-06	5.08361	2.70539
756	1.244	189.064	188.057	HMDB0001138	N-Acetylglutamic acid	C7H11NO5	189.064	1	[M-H]-	46.3	41	91.85	91.4		589.646	825.169	513.928	1671.43	642.78	791.481	854.142	1726	421.249	155.549	188.276	254.692	669.631	526.395	624.723	951.822	405.788	0.426328	-1.22997	0.0151673	1.81909	2.2323
771	2.929	190.084	189.077	HMDB0000325	3-Hydroxysuberic acid	C8H14O5	190.084	1	[M-H]-	47.8	41.9	98.31			33.0782	25.4207	29.6277	39.572	33.0903	54.3024	40.6121	85.6169	52.7088	28.2481	21.7161	27.9773	42.3257	36.1085	31.3854	42.665	34.3528	0.805176	-0.312624	0.331477	0.479547	0.828372
772	4.219	/	189.077	HMDB0001988	4-Hydroxycyclohexylcarboxylic acid	C7H12O3	144.079	2	[M+FA-H]-	53.9	73.1	99.01			29.5384	8.35814	6.60938	8.8848	5.41934	9.80576	8.07627	19.0844	47.4026	5.90859	3.34942	5.62159	8.58572	8.38678	6.08396	11.9721	12.1912	1.01831	0.0261729	0.972863	0.0119481	0.462395
787	4.074	191.062	190.055	HMDB0011745	N-Acetylmethionine	C7H13NO3S	191.062	2	[M-H]-	48.9	53	93.63	84.7		162.027	100.302	53.8708	109.883	37.5951	89.7933	29.7469	174.725	47.4109	20.4064	44.6116	34.375	106.081	85.6961	93.0527	94.7429	61.6619	0.650834	-0.619638	0.183012	0.73752	1.06061
796	5.751	/	191.072	HMDB0029187	5-(3',5')-Dihydroxyphenyl-gamma-valerolactone	C11H14O4	210.089	2	[M-H2O-H]-	50.4	56.8	97.38			4.35596	6.96096	9.36543	6.91988	9.76557	5.83863	4.73125	7.68142	5.71986	10.9079	11.1945	10.0202	6.69376	6.09154	6.26232	6.95239	8.12716	1.16897	0.225243	0.322696	0.491207	0.847225
823	6.689	194.058	193.051	HMDB0000954	Ferulic acid	C10H10O4	194.058	1	[M-H]-	48.2	45.7	96.46	69.6	77.4	17.9368	12.8361	30.9435	19.5719	31.8802	14.405	13.6809	5.13726	22.7498	19.2104	27.4159	31.8318	17.1589	9.42285	16.8078	18.299	20.6568	1.12885	0.174854	0.596487	0.224399	0.712988
827	5.949	/	239.09	HMDB0061112	3-Carboxy-4-methyl-5-propyl-2-furanpropionic acid	C12H16O5	240.1	9	[M-H]-	45.6	42.5	95.71			199.854	88.9294	55.1647	63.5654	48.7921	86.3564	58.9493	137.792	183.028	47.1466	34.6799	56.5831	73.8063	83.2203	58.8751	92.4255	76.7627	0.830537	-0.267884	0.561947	0.250304	0.60181
840	1.744	195.057	194.049	HMDB0246678	2-(N-Morpholino)-ethanesulfonic acid	C6H13NO4S	195.057	1	[M-H]-	48.3	48.3	94.29			64.5501	266.942	45.2908	775.648	25.4272	324.652	67.4976	282.094	60.9959	815.248	494.884	14.7226	1374.49	594.328	2281.24	231.513	805.13	3.47769	1.79813	0.110656	0.956026	0.962361
845	5.704	196.073	195.065	HMDB0035721	Batatic acid	C10H12O4	196.074	4	[M-H]-	49.9	59.8	94.57			421.903	204.678	257.328	222.42	240.984	440.971	0.680198	213.129	177.289	292.788	505.78	153.499	23.0645	222.721	227.55	250.262	228.956	0.914867	-0.128367	0.777227	0.109452	0.362039
847	5	196.074	195.067	HMDB0062121	Dihydroferulic acid	C10H12O4	196.074	2	[M-H]-	48.2	44.7	98.37			139.696	87.0196	223.556	193.293	271.815	176.514	112.538	48.4533	117.942	124.787	85.4291	101.426	134.728	111.743	99.737	156.61	110.827	0.707663	-0.498866	0.127991	0.89282	0.867174
878	1.489	/	243.062	HMDB0000296	Uridine	C9H12N2O6	244.07	0	[M-H]-	45.1	27.1	98.7	53.2	65.4	317.59	185.313	169.954	180.869	79.7002	284.219	54.2365	161.499	293.358	207.212	217.258	114.348	403.397	464.801	219.045	179.172	274.203	1.53038	0.613894	0.106637	0.972091	1.37973
880	5.433	/	197.082	HMDB0301824	Isoketocamphoric acid	C10H16O5	216.1	1	[M-H2O-H]-	41.7	13.3	96.55			12.8381	9.69787	11.3762	11.3079	10.8454	13.9738	7.18871	15.1141	10.9444	7.8167	8.13806	11.8305	10.2823	10.8342	7.49518	11.5428	9.6202	0.83344	-0.262849	0.112168	0.950129	1.20278
891	1.641	/	198.039	HMDB0030417	Lycoperdic acid	C8H11NO6	217.059	10	[M-H2O-H]-	37.5	3.92	94.63			23.4201	5.93805	22.7106	5.28371	20.5533	6.8851	7.63629	5.30801	4.1821	6.70796	47.3945	60.8238	30.2336	19.6947	9.44168	12.2169	25.4969	2.08702	1.06144	0.169864	0.769898	1.05377
900	1.199	200.014	245.013	HMDB0062775	4-Vinylphenol sulfate	C8H8O4S	200.014	0	[M+FA-H]-	42.5	16.2	96.87			97.2097	80.968	98.8443	94.0356	82.967	114.272	90.3172	107.95	122.368	65.3486	110.216	81.9269	110.681	79.2165	101.261	95.8205	95.8596	1.00041	0.000589078	0.996546	0.00150286	0.0335407
906	6.822	200.105	199.098	HMDB0301821	2-Hydroxycampholonic acid	C10H16O4	200.105	1	[M-H]-	46.9	38.3	97.06			57.7888	44.8113	103.918	109.3	109.241	93.9378	83.4163	118.539	78.7504	56.1218	67.399	105.977	63.9285	53.7993	52.0596	90.1191	68.2908	0.757783	-0.400142	0.0934955	1.02921	1.26425
917	1.489	/	200.057	HMDB0255868	O-Succinylhomoserine	C8H13NO6	219.074	1	[M-H2O-H]-	45.5	34.3	94.26			29.1296	26.9036	26.7457	23.5393	17.614	40.6732	9.24967	23.1508	37.9198	24.0565	26.3713	22.3247	52.0325	45.5168	29.2796	24.6257	33.9287	1.37778	0.462342	0.10295	0.987373	1.42609
922	2.583	202.03	201.023	HMDB0062551	4-Ethylphenylsulfate	C8H10O4S	202.03	1	[M-H]-	43.5	21.6	97.04			41.3833	43.3595	20.1416	28.0774	25.0035	73.3655	42.4327	144.868	67.8261	33.104	77.1613	71.3057	105.39	88.1532	86.7447	52.329	75.6693	1.44603	0.532098	0.203297	0.69187	1.49342
925	1.482	202.046	201.038	HMDB0240258	Succinylacetoacetate	C8H10O6	202.048	11	[M-H]-	37.3	3.75	94.58			11.4351	1.88917	36.6508	7.22832	8.49369	33.4031	237.878	42.2749	12.9903	42.086	4.30534	112.591	8.5041	6.52405	16.463	47.4066	29.0663	0.613127	-0.705742	0.585576	0.232416	0.176414
928	4.478	202.084	201.077	HMDB0033092	3-(1-Hydroxymethyl-1-propenyl)pentanedioic acid	C9H14O5	202.084	2	[M-H]-	46.5	37	97.43			13.5695	10.9185	9.10154	12.3777	9.27095	11.6741	11.3755	1.09765	12.625	0.448497	0.967631	0.828732	0.871057	0.839729	0.672927	9.92317	2.4648	0.248388	-2.00933	0.00419928	2.37683	2.31372
933	3.217	202.132	201.125	HMDB0028691	Alanylleucine	C9H18N2O3	202.132	1	[M-H]-	51.6	60.3	98.49			15.3761	51.8241	16.404	33.4551	24.3016	29.6235	177.273	143.975	21.4036	11.9161	25.8021	35.7196	70.6232	78.4288	67.3172	61.5291	44.4587	0.722563	-0.468805	0.517945	0.285716	0.36294
935	2.692	202.132	201.125	HMDB0028690	Alanylisoleucine	C9H18N2O3	202.132	1	[M-H]-	46.2	34.2	98.12			9.80288	48.5835	14.859	23.604	20.2581	26.5522	107.497	78.0106	15.8736	13.907	24.3153	30.6343	64.7854	63.9221	65.3333	41.1459	39.8244	0.967883	-0.0470949	0.933953	0.0296752	0.0549282
937	1.758	202.132	201.125	HMDB0028922	Leucylalanine	C9H18N2O3	202.132	1	[M-H]-	43.9	24	96.99			7.33538	29.7528	10.8513	8.62077	10.3625	13.9456	78.1066	52.032	6.68314	9.97029	15.8444	12.9394	32.2054	22.1545	28.2136	26.3759	18.2872	0.693333	-0.52838	0.431305	0.365215	0.40022
941	5.001	202.157	247.155	HMDB0032443	3-Hydroxynonyl acetate	C11H22O3	202.157	1	[M+FA-H]-	45.8	32	98.41			22.7178	23.5077	27.3185	31.9284	24.6109	29.2131	18.9803	40.9667	25.829	19.1369	26.0908	27.4283	26.6309	27.0691	22.5673	27.4054	24.9646	0.910937	-0.134577	0.398024	0.40009	0.644828
950	1.607	/	202.072	HMDB0000215	N-Acetylglucosamine	C8H15NO6	221.09	1	[M-H2O-H]-	47.4	42	96.44			24.8662	10.8659	9.99576	14.9647	21.4796	13.3114	13.476	27.1498	6.69591	5.77402	10.7216	12.4523	12.3187	11.4969	10.8275	17.0137	10.041	0.590172	-0.760793	0.0213218	1.67118	1.97861
956	5.467	/	202.11	HMDB0012215	Dihydrozeatin	C10H15N5O	221.128	0	[M-H2O-H]-	48.1	52.8	87.86			11.8036	10.3675	7.38278	19.4452	7.10504	11.0203	5.64741	22.184	4.97874	2.70186	5.39463	3.002	7.12117	7.53158	5.68626	11.8695	5.20232	0.438295	-1.19003	0.0157991	1.80137	2.24311
966	5.755	204.043	203.035	HMDB0244212	1,4-Dihydroxy-2-naphthoic acid	C11H8O4	204.042	2	[M-H]-	53.2	70.9	97.37	81.2		9.66098	8.64608	7.93827	16.5943	14.8461	3.84085	36.5869	6.62871	3.21458	4.44589	3.82839	1.22591	0.850025	2.21186	0.66775	13.0928	2.3492	0.179427	-2.47853	0.0219761	1.65805	2.56415
973	5.206	/	203.093	HMDB0000451	4-Hydroxycyclohexylacetic acid	C8H14O3	158.094	2	[M+FA-H]-	51	57.4	99.38			86.3166	50.9528	18.9904	30.2069	19.5524	46.5647	31.608	98.2226	95.612	22.2973	12.9609	25.5803	37.5982	43.3674	36.2348	47.8018	39.093	0.817814	-0.290155	0.565909	0.247253	0.50732
974	4.839	/	203.093	HMDB0060683	2-n-Propyl-4-oxopentanoic acid	C8H14O3	158.094	2	[M+FA-H]-	44.9	27.8	98.93			48.8918	7.32814	13.1726	10.3201	11.1769	16.5933	8.50981	16.6868	30.3825	14.6681	20.6615	13.527	19.4442	13.7599	14.6224	16.5849	18.1522	1.0945	0.130274	0.782274	0.106641	0.956698
977	1.613	204.111	203.104	HMDB0029052	Serylvaline	C8H16N2O4	204.111	1	[M-H]-	50.3	56.5	96.32			7.81031	26.991	8.74769	11.8661	10.3986	15.9456	32.3534	19.8296	12.1286	6.79866	18.6972	16.1209	40.4792	35.4377	34.4269	16.7428	23.4413	1.40008	0.485513	0.264673	0.577291	0.713623
984	5.296	/	203.129	HMDB0000892	Valeric acid	C5H10O2	102.068	1	[2M-H]-	46.2	36.4	96.51			29.8917	16.8162	28.6471	20.5854	37.0094	30.252	18.7575	21.1532	18.3854	19.4404	28.6474	30.0622	32.3745	30.2893	24.7797	25.3891	26.2827	1.0352	0.0499059	0.791569	0.101511	0.350232
1002	5.506	206.058	205.051	HMDB0036627	Eugenin	C11H10O4	206.058	1	[M-H]-	47.5	42.1	96.42			16.9714	11.8064	24.1557	29.8494	31.2394	26.7346	35.2821	47.1551	23.1738	15.5627	31.8853	21.2691	28.9019	28.2024	26.5334	27.8993	25.0755	0.898787	-0.153948	0.547695	0.261461	0.316766
1004	1.735	206.073	205.065	HMDB0028847	Glycyl-Methionine	C7H14N2O3S	206.073	1	[M-H]-	46.2	38.6	93.78			11.103	38.8254	10.0012	19.5359	12.5809	18.7677	20.8909	30.9921	12.9039	3.32784	13.4122	12.645	37.8123	37.8651	31.3933	20.3371	21.3371	1.04917	0.0692471	0.875173	0.0579059	0.374882
1021	5.839	207.09	206.082	HMDB0000512	N-Acetylphenylalanine	C11H13NO3	207.09	1	[M-H]-	49	49.2	96.52	85.5		42.9819	17.7403	18.1522	16.9086	25.6768	18.5293	13.0645	37.6549	11.3032	9.83973	31.721	36.2338	43.987	29.4463	25.1564	23.8386	26.8125	1.12475	0.169608	0.630484	0.200326	0.233841
1034	5.596	/	207.066	HMDB0035830	Genipin	C11H14O5	226.084	1	[M-H2O-H]-	51.7	64.2	95.21	66		10.7801	13.2821	21.302	11.342	31.2492	10.1911	4.95328	5.41285	5.13174	8.88258	16.5385	13.8953	13.4238	11.1257	11.3715	13.5641	11.4813	0.84645	-0.240503	0.569974	0.244145	0.195644
1041	5.274	208.11	253.108	HMDB0030681	5-Deoxydiplosporin	C12H16O3	208.11	1	[M+FA-H]-	49.4	50.6	97.53			17.684	12.9112	23.2794	21.1744	23.5181	23.4157	14.7408	19.1317	6.44707	14.403	11.2246	17.7486	14.2014	15.1902	14.5913	19.4819	13.4009	0.687863	-0.539807	0.00978539	2.00942	1.94528
1050	2.55	209.072	208.065	HMDB0254880	3[N-Morpholino]propane sulfonic acid	C7H15NO4S	209.072	1	[M-H]-	42.1	19.3	92.45			1.19011	9.06923	0.503548	25.9437	0.747077	11.7694	0.660668	13.7881	1.98993	26.8431	33.6241	0.618975	61.706	20.415	73.0902	7.95898	31.1839	3.91808	1.97015	0.0712123	1.14745	1.26424
1057	4.029	210.051	209.043	HMDB0035484	5-Hydroxyferulic acid	C10H10O5	210.053	11	[M-H]-	38.3	7.84	95.18			7.29416	3.65166	2.4214	3.31424	4.50215	38.9081	14.5847	1.62129	7.70133	1.08192	0.633823	1.49745	1.43153	1.31351	1.04803	9.53721	2.10109	0.220304	-2.18243	0.149296	0.825952	1.82182
1062	6.041	/	209.082	HMDB0035213	beta-Thujaplicin	C10H12O2	164.084	2	[M+FA-H]-	45.6	31.5	98.8			4.37042	24.7415	5.86088	2.30193	4.32199	28.187	3.69355	2.03666	32.5058	2.5627	1.96029	3.99381	3.87763	1.81592	4.35659	9.43925	7.29611	0.772954	-0.371545	0.709456	0.149075	0.444858
1065	5.147	210.093	209.086	HMDB0033373	2-Ethyl-1-hexanol sulfate	C8H18O4S	210.093	1	[M-H]-	43.4	24.6	94.29			182.696	131.503	154.621	277.442	165.876	197.945	110.598	262.635	193.449	114.754	240.975	168.112	182.696	152.978	162.956	185.415	173.703	0.936835	-0.0941334	0.662988	0.178494	0.22452
1083	1.521	211.046	210.039	HMDB0011639	Topaquinone	C9H9NO5	211.048	11	[M-H]-	51.6	72.3	97.52			96.8523	47.3406	87.9889	204.228	95.1155	62.8482	158.172	265.527	55.6246	32.4696	50.1282	67.9534	63.0271	97.1128	70.104	127.259	62.3457	0.489912	-1.02941	0.0472895	1.32523	1.87328
1093	1.179	/	211.002	HMDB0001489	Ribose 1-phosphate	C5H11O8P	230.019	0	[M-H2O-H]-	45.4	29.3	98.26			43.8907	15.9312	11.4025	41.6534	11.3609	16.2242	213.655	128.481	144.167	3.19589	8.44495	39.524	16.5432	38.243	28.5846	60.3248	39.8147	0.660005	-0.599451	0.539322	0.268152	0.60484
1095	4.212	212.066	211.059	HMDB0034493	Valtrate	C10H12O5	212.068	11	[M-H]-	52.3	79.2	93.9			11.2361	2.79448	2.48159	2.26473	1.46977	2.90007	2.53936	5.64315	18.021	1.69857	0.433529	1.57566	2.09535	2.59844	1.48148	3.91616	3.98629	1.01791	0.0256084	0.978067	0.00963125	0.719613
1099	1.785	212.08	211.073	HMDB0245547	2',3'-Dideoxyuridine	C9H12N2O4	212.08	1	[M-H]-	49.4	56.5	91.77			110.485	47.5527	13.1235	39.2881	12.5459	15.0003	12.1152	29.2255	11.4537	3.57996	13.1793	7.7089	9.92906	10.1152	8.81146	34.9171	9.25394	0.265026	-1.91579	0.0666598	1.17614	2.10979
1121	1.254	/	213.013	HMDB0000078	Cysteinylglycine	C5H10N2O3S	178.041	13	[M+Cl]-	43.1	36.2	93.55			25.1553	17.3903	17.3308	38.5624	14.1244	26.8484	6.98112	26.8329	12.8717	7.14881	13.7988	12.5796	39.3381	30.7835	28.2674	21.6532	20.684	0.955239	-0.0660664	0.865416	0.062775	0.324817
1127	5.247	/	213.056	HMDB0255452	Naphthoxylactic acid	C13H12O4	232.074	2	[M-H2O-H]-	53.4	72.2	96.6			6.16871	4.83517	5.41884	7.12144	7.35645	9.88129	9.37367	20.9651	6.16526	3.33254	6.16821	4.92799	8.69618	11.7548	7.20738	8.89008	6.8932	0.775381	-0.367023	0.378672	0.421737	0.876824
1134	2.907	/	259.13	HMDB0011171	gamma-Glutamylleucine	C11H20N2O5	260.137	0	[M-H]-	48.1	49.4	91.67			12.3639	29.5327	6.64365	12.5817	9.13551	9.60252	23.1366	33.0777	14.4167	3.4924	9.12454	10.5804	44.4596	43.0086	34.618	17.0093	22.8143	1.34129	0.423619	0.455385	0.341621	0.143614
1137	1.973	214.132	213.125	HMDB0029135	Valylproline	C10H18N2O3	214.132	1	[M-H]-	48.4	52.5	90.68	83.1		70.5767	48.4297	62.0209	79.0075	61.145	63.8785	89.6013	160.869	55.1481	49.8715	80.1224	70.2576	79.9661	89.7159	60.7905	79.4411	69.4103	0.873732	-0.194737	0.495996	0.304521	0.581803
1141	1.675	/	214.018	HMDB0004148	Dopamine 4-sulfate	C8H11NO5S	233.036	1	[M-H2O-H]-	40.2	11.4	90.82			69.1926	53.3442	53.7979	39.4606	47.9713	52.8011	53.6873	179.733	35.3893	47.5957	26.0653	51.8933	56.0771	51.8572	47.7046	68.7485	45.2261	0.657849	-0.604172	0.207083	0.683855	1.34539
1152	1.922	216.009	215.002	HMDB0304930	3-Acetylphenol sulfate	C8H8O5S	216.009	2	[M-H]-	41.4	12.6	96.34			18.0608	13.7092	19.0319	13.6319	15.7796	31.1054	14.381	23.8078	20.4405	17.8761	19.3401	20.1185	21.9998	18.2547	17.8524	18.6884	19.4117	1.0387	0.0547832	0.753531	0.122899	0.726451
1165	4.851	/	215.093	HMDB0030471	1,4-Ipomeadiol	C9H14O3	170.094	2	[M+FA-H]-	43.6	21.9	98.39			16.6107	11.5837	18.0296	14.0158	16.0853	27.0621	15.5546	32.781	20.5414	17.2428	12.0936	15.0994	22.281	15.6514	16.904	18.9654	17.1163	0.9025	-0.148001	0.545958	0.262841	0.295466
1185	3.125	/	216.088	HMDB0247190	N-[2-Oxotetrahydrofuran-3-Yl]butanamide	C8H13NO3	171.09	0	[M+FA-H]-	45.6	28.9	99.36			45.8304	53.6228	8.8932	163.222	26.0629	84.0291	69.6251	223.191	20.3782	2.7418	13.4735	6.36182	93.4255	143.642	103.983	84.3096	54.858	0.650673	-0.619995	0.405638	0.391861	1.13401
1193	1.503	218.025	217.018	HMDB0041785	Tyrosol 4-sulfate	C8H10O5S	218.025	0	[M-H]-	41.8	19.6	90.08			25.7332	24.4856	24.831	29.9088	29.7454	42.0783	32.8924	52.065	27.778	19.2301	31.3558	25.8784	26.7163	22.063	22.2336	32.7175	25.0364	0.765232	-0.386031	0.0740547	1.13045	1.54677
1201	4.708	218.056	217.048	HMDB0247940	Acifran	C12H10O4	218.058	10	[M-H]-	45.3	41	96.48			5.746	3.63206	14.5225	10.646	15.9352	6.29898	5.12438	10.8522	9.98106	6.10112	7.54395	7.57689	4.19	5.11367	5.42685	9.09466	6.56194	0.721515	-0.470898	0.185458	0.731755	0.879022
1204	1.162	218.09	217.083	HMDB0006248	gamma-Glutamylalanine	C8H14N2O5	218.09	0	[M-H]-	47.4	40.3	97.36			88.1527	92.1618	37.1782	181.324	56.1081	154.869	300.804	622.978	101.088	13.9703	21.5202	60.2424	204.713	156.11	165.225	191.697	103.267	0.538699	-0.892449	0.277713	0.556404	1.0612
1221	5.033	218.116	217.108	HMDB0000350	3-Hydroxysebacic acid	C10H18O5	218.115	1	[M-H]-	49.1	48.8	97.63			11.5369	12.4701	12.746	14.6958	13.7319	23.3414	16.6438	35.8111	14.1077	8.95372	13.7818	12.0073	13.7257	13.4888	13.248	17.6221	12.759	0.724033	-0.465873	0.144021	0.841576	1.31661
1223	2.871	218.127	217.119	HMDB0029042	Serylisoleucine	C9H18N2O4	218.127	0	[M-H]-	50.7	55.9	98			12.6862	39.8959	11.1887	24.6924	13.0616	19.5402	79.0529	64.68	18.1272	7.60737	17.9662	27.0737	51.2971	60.2759	48.1684	33.0997	32.9308	0.994898	-0.00737982	0.989105	0.00475748	0.0159953
1224	1.521	218.127	217.119	HMDB0029074	Threonylvaline	C9H18N2O4	218.127	0	[M-H]-	45.9	33.4	96.47			12.3225	31.2587	7.54294	10.8172	8.17965	15.9364	51.8982	27.3113	8.37587	7.96686	15.1312	11.9859	37.196	23.4778	34.1181	20.6584	19.7503	0.956041	-0.0648554	0.901706	0.044935	0.0915587
1228	6.471	/	263.129	HMDB0036093	Abscisic acid	C15H20O4	264.136	0	[M-H]-	53.4	70.2	97.1			31.1416	19.9689	33.9846	31.6723	34.5738	26.5425	15.9893	31.4005	26.3256	22.2114	24.9704	26.9752	25.9754	25.3351	23.5308	28.1592	25.0463	0.889453	-0.16901	0.246555	0.608087	0.653041
1238	2.355	/	218.013	HMDB0258581	Sulfanilic acid	C6H7NO3S	173.015	1	[M+FA-H]-	44.3	27.1	94.99			352.553	230.386	175.124	87.3035	152.28	35.378	2.78446	220.05	109.081	79.7566	43.7998	94.7623	71.4801	6.25012	33.2751	156.982	62.6293	0.398958	-1.32569	0.0557709	1.25359	0.7
1244	2.56	219.111	218.103	HMDB0000210	Pantothenic acid	C9H17NO5	219.111	0	[M-H]-	50.7	55.3	98.69	88.6		868.163	977.154	591.325	1578.07	439.921	1418.83	889.198	2970.69	557.994	400.216	800.8	403.662	1097.15	1121.32	1046	1216.67	775.306	0.637237	-0.650098	0.198596	0.702029	1.17799
1247	4.741	/	218.104	HMDB0000701	Hexanoylglycine	C8H15NO3	173.105	1	[M+FA-H]-	41.3	9.64	98.73			0.71948	5.04738	0.193847	0.259777	0.167504	0.134562	4.62506	2.53479	0.175648	0.304408	0.201823	20.1585	0.222273	1.68387	0.444284	1.7103	3.31297	1.93707	0.953874	0.568079	0.245591	0.165296
1256	4.324	/	219.078	HMDB0301822	alpha-Campholonic acid	C10H16O3	184.11	9	[M+Cl]-	50	62.5	97.31			24.5029	19.4285	20.4763	23.5248	23.3572	27.0789	18.3931	43.2115	27.9347	16.6894	27.4629	24.4064	24.7571	23.4083	23.1697	24.9967	23.9755	0.959149	-0.060173	0.759782	0.119311	0.0872297
1266	6.414	/	265.145	HMDB0033229	Absindiol	C15H22O4	266.152	1	[M-H]-	49.8	52.3	97.11			19.7863	16.9434	25.9971	22.6917	24.4743	17.9755	15.4179	24.2518	18.2895	16.3895	16.2293	23.8424	16.8969	19.4629	11.7618	20.9422	17.5532	0.838171	-0.254684	0.110051	0.958405	1.35508
1268	6.135	/	265.145	HMDB0035647	3,14-Dihydroxy-11,13-dihydrocostunolide	C15H22O4	266.152	1	[M-H]-	49.3	49.9	97.34			60.344	37.8551	64.6017	57.927	64.0707	54.0378	35.1781	63.6937	49.646	34.861	44.6871	56.7365	44.258	41.9953	43.8425	54.7135	45.1466	0.825146	-0.277279	0.0816696	1.08794	1.26761
1270	5.727	/	219.139	HMDB0038256	Geranyl acetoacetate	C14H22O3	238.157	1	[M-H2O-H]-	39.9	3.68	97.48			20.6133	13.9346	17.8166	17.4696	22.1049	22.6283	12.6615	32.7448	25.3514	14.8504	23.6321	18.5306	19.279	15.3881	15.4283	19.9967	18.9228	0.946298	-0.0796335	0.707725	0.150136	0.115367
1280	4.936	221.069	220.062	HMDB0062182	N-lactoyl-Methionine	C8H15NO4S	221.072	14	[M-H]-	46.2	52.4	93.27			1.51424	42.7028	2.7707	1.62795	1.85761	1.28055	1.241	2.67483	67.0762	1.77386	2.62303	5.03439	3.66658	1.65472	3.0735	6.95871	12.1289	1.74298	0.801557	0.618779	0.208465	0.74243
1302	3.935	222.101	221.093	HMDB0028848	Glycyl-Phenylalanine	C11H14N2O3	222.1	1	[M-H]-	46.6	35.9	97.9			38.4664	82.1941	26.2118	35.2623	26.5662	35.6222	34.0505	64.9482	24.7528	14.6378	37.1436	35.0912	59.9057	69.708	49.2964	42.9152	41.5051	0.967141	-0.0482022	0.892082	0.049595	0.343615
1303	2.975	222.101	221.093	HMDB0028995	Phenylalanylglycine	C11H14N2O3	222.1	0	[M-H]-	44.6	26.4	97.28			3.98453	13.756	6.55009	7.6945	4.52335	7.70377	25.8915	19.9484	5.07156	4.24716	9.72762	7.04192	22.2669	15.491	20.2702	11.2565	12.0166	1.06753	0.0942708	0.851177	0.0699803	0.102274
1316	2.09	/	222.041	HMDB0040612	4-Acetyl-2(3H)-benzoxazolone	C9H7NO3	177.043	1	[M+FA-H]-	52.1	62.7	99.39			582.386	571.44	683.853	410.862	368.845	491.645	151.876	194.058	227.502	73.471	28.6039	14.7509	41.3502	128.958	60.6158	431.871	82.1789	0.190286	-2.39376	0.000827099	3.08244	2.5708
1320	5.064	223.085	222.077	HMDB0000866	N-Acetyltyrosine	C11H13NO4	223.084	1	[M-H]-	43.5	21.3	97.52			15.6589	10.6111	14.2883	16.1006	16.7131	20.2005	12.016	31.9516	10.1981	13.9053	17.9115	9.61186	16.6911	14.5175	14.3	17.1925	13.8765	0.807123	-0.309139	0.24856	0.60457	1.02783
1327	4.486	/	223.059	HMDB0039136	Elenaic acid	C11H14O6	242.079	9	[M-H2O-H]-	48.1	54.9	95.15			5.84782	4.13527	3.576	4.09068	5.00021	4.12632	4.58525	5.99033	4.58422	3.42992	2.70248	5.85092	3.35358	4.28887	3.75626	4.66898	3.99518	0.855685	-0.224849	0.193119	0.714174	1.1915
1329	5.812	/	223.061	HMDB0254199	Lumichrome	C12H10N4O2	242.08	5	[M-H2O-H]-	43.3	26.8	95.03			36.0585	49.0927	75.1406	18.7024	37.3632	14.7235	16.0201	9.15922	22.9504	22.8262	23.0944	25.5781	12.6695	17.5611	13.0898	32.0325	19.6814	0.614418	-0.702708	0.166154	0.779489	0.883063
1339	8.922	/	223.134	HMDB0030987	2-Carboxy-4-dodecanolide	C13H22O4	242.152	0	[M-H2O-H]-	44.4	27.3	94.89			27.7479	15.1021	50.405	22.491	36.7242	18.4337	19.126	32.2739	26.6608	17.8048	58.7387	32.2899	19.2072	22.6871	18.957	27.788	28.0494	1.00941	0.013507	0.969754	0.0133383	0.00770364
1341	9.245	/	269.176	HMDB0040459	Ethylene brassylate	C15H26O4	270.183	0	[M-H]-	40.7	6.37	97.23			47.1323	34.362	63.1548	58.1019	76.5328	72.0723	38.0215	10.1755	19.5557	25.5656	97.9585	31.7702	125.47	145.598	104.495	49.9441	78.6305	1.57437	0.654774	0.212538	0.672563	0.673736
1345	11.303	224.214	223.207	HMDB0031111	5,10-Pentadecadien-1-ol	C15H28O	224.214	0	[M-H]-	45.7	30.8	98.34			2.76176	1.50107	3.07173	3.58946	5.22047	2.0312	4.96808	6.02648	4.58362	2.13812	3.1439	3.82208	3.24077	3.16794	3.16176	3.64628	3.3226	0.911229	-0.134114	0.62175	0.206384	0.121052
1349	1.841	/	224.054	HMDB0000992	3-Succinoylpyridine	C9H9NO3	179.058	13	[M+FA-H]-	48.3	57.7	97.19			18.7878	17.3734	9.61125	48.8914	15.5778	24.2009	20.8088	115.283	13.5403	3.06278	7.41365	5.67865	19.227	24.3506	17.503	33.8168	12.968	0.383478	-1.38278	0.147895	0.830046	1.71152
1356	4.817	226.048	225.041	HMDB0304395	isochorismate	C10H10O6	226.048	1	[M-H]-	44.8	28.1	97.36			22.9522	17.0008	18.7052	22.9109	19.7767	25.2577	23.7438	23.7654	34.485	17.6005	21.047	15.9421	20.321	20.9579	18.816	21.7641	21.3099	0.979133	-0.0304234	0.853568	0.0687617	0.277206
1373	2.327	226.096	225.088	HMDB0000245	Porphobilinogen	C10H14N2O4	226.095	1	[M-H]-	50.9	59.7	95.85	60.7		5.46888	5.65827	10.6525	21.702	7.81018	39.0687	6.89103	12.7633	6.78687	5.94545	8.15979	7.52402	8.16975	7.15597	15.2073	13.7519	8.42131	0.612377	-0.707509	0.243792	0.612981	0.841826
1379	5.68	226.121	225.114	HMDB0303749	7-Epi-12-hydroxyjasmonic acid	C12H18O4	226.121	1	[M-H]-	49	49.6	96.89			47.8013	34.3244	35.4944	25.9526	47.1511	37.0712	31.367	65.2123	52.3771	31.1883	44.0896	35.6631	29.8814	23.9766	28.0343	40.5468	35.0301	0.863942	-0.210993	0.364684	0.438083	0.711865
1417	5.261	/	227.129	HMDB0038005	xi-2-Hexyl-5-methyl-3(2H)-furanone	C11H18O2	182.131	1	[M+FA-H]-	44.2	23.6	98.92			138.42	115.521	152.38	132.759	146.021	152.501	104.905	214.452	332.146	101.537	135.646	148.791	129.112	114.732	128.833	144.62	155.828	1.0775	0.107691	0.719404	0.143027	0.226239
1420	5.001	/	227.129	HMDB0000413	3-Hydroxydodecanedioic acid	C12H22O5	246.147	1	[M-H2O-H]-	50.2	54.9	97.19			18.1584	21.351	44.0455	17.8052	21.6411	26.509	20.009	71.5945	308.462	21.1531	18.4362	55.5018	32.5616	19.5695	26.3778	30.1392	68.866	2.28493	1.19215	0.327891	0.48427	0.876998
1424	4.087	228.148	227.14	HMDB0011174	Isoleucylproline	C11H20N2O3	228.147	1	[M-H]-	46.2	38.7	93.41	88.4		143.286	104.674	100.671	135.28	107.821	100.325	140.826	242.015	95.1081	102.887	170.112	114.169	96.5735	154.871	124.276	134.362	122.571	0.912243	-0.132509	0.578549	0.23766	0.556294
1450	7.05	230.094	229.087	HMDB0033184	Pondaplin	C14H14O3	230.094	0	[M-H]-	43.9	23.1	96.51			11.034	6.62184	14.6369	6.4342	19.0489	10.1586	11.5369	4.89294	5.64789	17.4245	1.66325	24.6589	16.2283	20.4485	17.7731	10.5455	14.8349	1.40675	0.492364	0.228017	0.642032	0.344873
1454	4.032	/	229.108	HMDB0036998	Oleuropeic acid	C10H16O3	184.11	1	[M+FA-H]-	40.2	7.97	93.91			19.7653	15.2274	24.6833	29.7202	25.0228	21.6795	14.5167	28.8577	22.1501	15.7589	26.0207	19.1705	20.9185	19.0729	20.4809	22.4341	20.5103	0.914249	-0.129342	0.443919	0.352696	0.506718
1466	3.9	230.163	229.156	HMDB0029130	Valylisoleucine	C11H22N2O3	230.163	0	[M-H]-	47.5	39.8	97.81			18.0792	104.213	21.6497	52.5992	39.6348	39.5646	273.137	270.543	53.6196	21.5872	46.5227	102.958	158.229	170.188	161.995	102.427	102.157	0.997358	-0.00381601	0.995441	0.0019845	0.34641
1467	3.377	230.163	229.156	HMDB0028920	Isoleucyl-Valine	C11H22N2O3	230.163	0	[M-H]-	47.5	39.6	98.09			15.318	85.2126	20.1991	39.8292	28.2584	35.063	120.25	143.705	32.4067	18.4601	42.0837	54.8084	97.496	104.167	92.6526	60.9794	63.1535	1.03565	0.0505405	0.923719	0.0344603	0.252988
1481	4.023	/	230.104	HMDB0094728	2-Hepteneoylglycine	C9H15NO3	185.105	1	[M+FA-H]-	43.1	26.9	89.7			13.3025	9.69103	10.8218	11.2659	10.8984	15.7497	8.34537	21.9537	16.7533	8.25065	25.9117	12.1515	14.4231	12.5156	12.7004	12.7535	14.6723	1.15045	0.202198	0.467506	0.330212	0.731835
1487	3.342	232.004	230.997	HMDB0125163	2-[3-(sulfooxy)phenyl]acetic acid	C8H8O6S	232.004	0	[M-H]-	47.2	40.3	95.79			77.6081	60.4329	15.0916	29.3269	11.2189	42.2344	4.24747	0.870023	9.04191	67.1018	53.919	6.99163	67.0291	35.7308	31.6401	30.1288	38.7792	1.28711	0.36414	0.540994	0.266807	0.814892
1489	1.666	232.004	230.997	HMDB0304906	4-Hydroxyphenylacetic acid sulfate	C8H8O6S	232.004	1	[M-H]-	41.2	16	90.72			15.3024	14.9172	14.5293	12.3168	16.2326	26.3541	44.1817	23.2586	25.57	12.6222	8.76215	29.3087	15.8931	23.4758	13.5114	20.8866	18.4491	0.883297	-0.17903	0.622375	0.205948	0.420171
1499	5.758	/	231.064	HMDB0041857	Citrinin	C13H14O5	250.084	9	[M-H2O-H]-	44.1	35.7	94.39			2.06972	11.0067	27.922	7.36288	19.7266	6.43965	2.24313	14.5925	3.65741	31.3853	31.0147	18.5389	9.71201	8.85367	9.38112	11.4204	16.0776	1.4078	0.493438	0.388043	0.41112	0.800746
1506	5.862	/	231.124	HMDB0039533	10-Hydroxy-8-decenoic acid	C10H18O3	186.126	1	[M+FA-H]-	54.8	76.4	98.53			56.8483	39.4659	26.6451	25.0524	27.3322	40.896	22.6384	50.5773	52.4577	29.9974	28.3533	39.6603	32.069	31.9747	32.9861	36.182	35.3569	0.977198	-0.0332777	0.886549	0.0522974	0.191921
1507	6.252	/	231.124	HMDB0038978	p-Menth-3-ene-1,2,5-triol	C10H18O3	186.126	1	[M+FA-H]-	48.8	46.3	98.79			69.7945	11.657	16.7666	11.6026	14.8015	17.7249	15.7047	30.8895	44.1363	18.7444	21.9308	19.769	26.5697	14.0238	18.5269	23.6177	23.3858	0.990185	-0.0142303	0.977944	0.00968622	0.551625
1513	3.213	232.142	231.135	HMDB0029064	Threonylisoleucine	C10H20N2O4	232.142	0	[M-H]-	49.8	51.7	97.3			11.4352	30.243	7.75274	22.2216	12.9922	10.9363	69.3149	80.8148	18.7704	5.91721	8.28429	24.5945	27.8071	37.8748	27.3448	30.7138	21.5133	0.700443	-0.513661	0.439261	0.357277	0.485421
1540	4.25	/	233.103	HMDB0000784	Azelaic acid	C9H16O4	188.105	1	[M+FA-H]-	55.1	78.1	98.82			3.18069	2.10205	2.64261	2.79756	2.49125	3.65806	2.71899	4.95869	3.90941	1.97383	1.44294	2.12333	2.73969	3.00299	2.29304	3.06874	2.49789	0.813979	-0.296937	0.218358	0.660831	1.13974
1551	4.442	236.068	235.061	HMDB0030858	Austdiol	C12H12O5	236.068	1	[M-H]-	46.9	38.6	96.57			15.6204	8.08871	14.5268	9.48012	16.8541	10.8353	11.1404	20.3455	5.04846	15.7713	10.6547	19.8729	8.95878	11.042	10.6453	13.3614	11.7133	0.876656	-0.189918	0.488515	0.311122	0.747959
1560	4.07	236.116	235.109	HMDB0028694	Alanylphenylalanine	C12H16N2O3	236.116	1	[M-H]-	48.3	44.5	97.74			4.55652	14.9665	5.11996	6.44352	4.6564	6.93475	41.5939	31.9497	3.45427	3.09187	6.66661	8.97661	18.4135	18.5926	17.5749	14.5277	10.9672	0.754918	-0.405608	0.56261	0.249793	0.400006
1561	7.042	/	281.14	HMDB0034983	Cynaratriol	C15H22O5	282.147	0	[M-H]-	54.1	73.8	96.87			27.5827	24.4364	28.3069	18.7472	27.4764	28.0821	13.2276	18.0396	17.1059	17.5685	14.9036	26.7594	24.4911	17.9087	24.8	23.2374	20.5053	0.882428	-0.180449	0.338323	0.470668	0.655522
1577	4.732	237.1	236.093	HMDB0062175	N-Lactoylphenylalanine	C12H15NO4	237.1	1	[M-H]-	45.6	33.4	96.35			5.71788	5.30644	8.61948	14.2307	11.5596	9.13219	7.47627	33.3972	5.20017	2.16355	5.76626	2.18661	6.63839	4.27944	4.66744	11.93	4.41455	0.370039	-1.43425	0.0529599	1.27605	2.18081
1602	9.025	/	237.15	HMDB0062363	6-Hydroxy-3-oxotetradecenoic acid	C14H24O4	256.167	0	[M-H2O-H]-	50.6	56.3	97.23			13.37	13.3249	15.3748	14.388	16.3006	16.2031	4.66122	2.24325	10.2566	10.7256	14.8436	8.79759	17.7564	16.202	14.4861	11.9832	13.2954	1.1095	0.149909	0.590262	0.228955	0.73966
1609	10.939	238.23	237.222	HMDB0060482	Hexadecenal	C16H30O	238.23	0	[M-H]-	44.8	27.3	96.57			9.69347	2.73739	6.00297	7.55398	12.8511	5.97303	12.8894	22.9698	32.7469	10.2173	3.44165	15.5479	7.56412	18.5592	20.6462	10.0839	15.5319	1.54027	0.623182	0.214363	0.668851	0.939217
1642	6.455	/	285.113	HMDB0030521	Sativan	C17H18O4	286.121	0	[M-H]-	43.6	20.6	97.65			4804.68	3465.83	3487.33	4482.5	3648.78	6238.42	7833.44	8634.89	5654.66	3616.94	7189.38	5066.61	6677.79	6315.99	5755.54	5324.48	5753.84	1.08064	0.111885	0.631027	0.199952	0.628474
1645	6.265	/	239.129	HMDB0303314	Tuberose lactone	C12H18O2	194.131	1	[M+FA-H]-	43.9	23.1	98.1			59.0652	16.1925	22.483	42.4198	73.5956	43.9009	8.91805	37.0778	387.37	17.9645	28.2772	64.2473	24.5042	45.345	22.9058	37.9566	84.3734	2.22289	1.15244	0.351519	0.454051	0.75485
1678	1.046	/	241.012	HMDB0000124	Fructose 6-phosphate	C6H13O9P	260.03	0	[M-H2O-H]-	40.4	9.85	92.37			320.977	15.3442	51.0233	151.548	39.8196	127.159	240.676	340.025	102.311	75.3985	7.50963	56.2979	26.0906	24.7233	22.0804	160.822	44.9159	0.27929	-1.84016	0.0377844	1.42269	1.59617
1689	4.848	/	241.108	HMDB0302428	Loliolide	C11H16O3	196.11	2	[M+FA-H]-	51.8	63.7	97.57			21.4567	20.8609	19.3392	11.0846	8.86127	23.5463	15.5645	37.992	17.6305	8.33645	6.24979	9.10051	17.5582	16.8091	17.5416	19.8382	13.318	0.671332	-0.574901	0.114705	0.940418	1.32411
1695	4.247	/	241.12	HMDB0028822	Glutamylisoleucine	C11H20N2O5	260.137	1	[M-H2O-H]-	47.9	48.6	91.99			22.1727	25.0047	14.4251	22.4036	8.2927	9.60336	6.05966	15.4552	16.7322	5.89008	13.5607	9.67803	17.3273	14.1359	27.4285	15.4271	14.9647	0.970023	-0.0439091	0.900339	0.0455941	0.0835646
1696	4.833	242.127	241.12	HMDB0246097	3'-Hydroxyamobarbital	C11H18N2O4	242.127	1	[M-H]-	44.6	27.7	96.69			65.8685	38.9738	7.52913	33.2438	48.6468	13.401	45.2118	95.136	5.4147	55.9694	45.744	7.13924	6.31959	9.31026	6.30491	43.5014	19.4574	0.447284	-1.16074	0.0896659	1.04737	1.71266
1697	6.455	242.131	241.123	HMDB0245327	Bisphenol B	C16H18O2	242.131	0	[M-H]-	41.9	11.6	98.37	71.7		1837.26	1299.08	1328.46	1698.41	1426.93	2381.7	3087.79	3445.6	2146.76	1412.29	2816.24	1921.71	2489.24	2416.72	2195.43	2063.15	2199.77	1.06622	0.0925016	0.703572	0.152691	0.572506
1701	6.744	/	241.145	HMDB0302621	Dodecadienoic acid	C12H20O2	196.146	1	[M+FA-H]-	47.4	43.1	95.03			14.8703	12.0355	10.7717	10.5642	9.43417	15.4775	14.0555	15.8279	27.8875	13.9053	9.85994	13.389	13.6281	18.3364	11.896	12.8796	15.5575	1.20791	0.272518	0.268062	0.571765	1.00087
1705	6.14	242.152	241.145	HMDB0038736	3,5,6-Trihydroxy-7-megastigmen-9-one	C13H22O4	242.152	1	[M-H]-	40.7	7.6	96.96			44.3375	30.865	44.5629	50.344	48.8843	56.3065	36.1337	83.4274	50.88	28.3217	57.8022	53.3978	62.1733	44.9917	48.5925	49.3576	49.4513	1.0019	0.00273524	0.989768	0.00446652	0.147575
1707	10.906	242.188	241.181	HMDB0030982	6-Ketomyristic acid	C14H26O3	242.188	0	[M-H]-	44.3	29.3	92.79			9.83088	7.36962	16.7429	13.3081	10.9774	12.5304	10.6381	19.3768	14.7975	1.64241	17.9202	12.8939	13.5902	11.5184	13.4587	12.5968	12.2602	0.973279	-0.0390751	0.886704	0.0522211	0.461276
1716	13.559	242.225	241.217	HMDB0000826	Pentadecanoic acid	C15H30O2	242.225	0	[M-H]-				89.4		65.426	38.1518	26.1829	44.9444	28.8969	33.8895	72.1677	109.626	43.4147	24.9241	39.1858	56.3018	69.2058	91.4231	51.393	52.4106	53.6926	1.02446	0.0348638	0.924291	0.0341914	0.162418
1722	4.915	/	242.013	HMDB0155722	O-Sulfotyrosine	C9H11NO6S	261.031	1	[M-H2O-H]-	45.7	35.7	94.59			2.31106	0.673557	1.53799	0.941637	1.39768	1.9384	1.06756	1.28026	5.17896	18.4365	5.74549	19.7294	25.9525	13.8013	55.2739	1.39352	20.5883	14.7743	3.88502	0.0245858	1.60932	2.88694
1730	1.091	243.083	242.076	HMDB0000089	Cytidine	C9H13N3O5	243.086	10	[M-H]-	41.2	23.1	93.7			61.1375	83.714	12.1894	60.2371	17.9284	50.5533	30.3534	88.8963	41.4138	7.61968	6.70467	57.7692	53.0813	38.6507	52.7235	50.6262	36.8518	0.727921	-0.458147	0.315828	0.500549	0.796899
1746	5.881	/	243.114	HMDB0036821	3-Hydroxy-beta-ionone	C13H20O2	208.146	8	[M+Cl]-	43.8	30.6	96.67			20.5435	17.9818	28.2189	34.7243	32.6554	32.9996	22.2078	16.3471	25.2715	26.8648	17.0709	31.3335	21.6585	0.367392	3.72596	25.7098	18.0418	0.701747	-0.510976	0.149109	0.826496	1.10905
1760	8.879	244.167	243.16	HMDB0002327	1,11-Undecanedicarboxylic acid	C13H24O4	244.167	0	[M-H]-	48.1	44.7	96.02			37.175	21.5314	28.0514	28.5221	32.5943	31.8058	35.6133	17.0353	14.0367	15.8389	26.1963	15.6026	26.1265	18.9219	23.4577	29.0411	20.0258	0.689568	-0.536236	0.0142012	1.84767	1.93534
1761	5.878	/	243.16	HMDB0032297	Glyceryl 5-hydroxydecanoate	C13H26O5	262.178	0	[M-H2O-H]-	43.7	21.5	97.69			456.995	337.955	397.341	487.473	466.665	513.605	332.083	1009.37	441.402	286.997	526.355	494.912	504.039	445.324	483.288	500.186	454.617	0.908895	-0.137814	0.608662	0.215624	0.280963
1767	4.948	244.179	243.172	HMDB0028910	Isoleucyl-Isoleucine	C12H24N2O3	244.179	1	[M-H]-	44	24.1	97.03			3.61956	19.7452	5.41055	11.1728	8.13369	8.47625	87.3341	67.9944	12.7991	4.40407	7.85943	27.2237	40.011	43.0758	42.7649	26.4858	25.4483	0.960827	-0.0576512	0.940663	0.0265658	0.338891
1771	10.357	244.204	243.197	HMDB0002261	2-Hydroxymyristic acid	C14H28O3	244.204	0	[M-H]-	46.5	35.6	97.2	76.6		28.8808	25.1776	29.686	40.467	33.9154	24.0658	46.0878	471.685	13.2464	14.4852	48.6438	25.4883	20.4349	25.8806	18.2968	87.4957	23.7823	0.271811	-1.87932	0.301191	0.521158	1.48004
1792	2.954	245.138	244.13	HMDB0028735	Asparaginyl-Leucine	C10H19N3O4	245.138	0	[M-H]-	49.8	52	97.25			17.6033	26.1686	7.61828	21.4369	9.806	13.1387	39.1241	38.7534	18.2391	4.10485	10.24	15.9318	36.8312	43.913	31.9077	21.7062	23.024	1.06071	0.0850321	0.852556	0.069277	0.181037
1793	1.493	245.138	244.13	HMDB0028810	Glutaminylvaline	C10H19N3O4	245.138	0	[M-H]-	48.2	45.2	96.19			3.18145	13.2715	5.45715	5.86602	3.54638	8.07046	36.7072	21.9734	3.61016	3.47629	5.83186	6.49724	18.2105	12.8872	15.8254	12.2592	9.47694	0.773047	-0.371372	0.581694	0.235306	0.336982
1801	1.483	246.02	245.012	HMDB0094710	3-[3-ulfooxy)phenyl]propanoic acid	C9H10O6S	246.02	0	[M-H]-	42.6	16.3	96.9			74.7217	55.0053	68.9868	77.1097	58.3377	79.091	62.2384	81.608	91.0675	47.0686	81.8475	64.814	78.1037	56.6649	68.1034	69.6373	69.6671	1.00043	0.000616174	0.996456	0.00154201	0.00638819
1804	4.415	246.02	245.013	HMDB0125171	3-[4-(sulfooxy)phenyl]propanoic acid	C9H10O6S	246.02	1	[M-H]-	45.5	33.9	94.36			3.32694	6.29065	6.16247	1.35273	2.54691	2.15238	0.354311	0.466424	48.1805	8.88465	3.80882	4.8126	5.20575	3.47636	5.46936	2.8316	11.4054	4.02791	2.01003	0.163347	0.786889	1.92169
1808	4.287	246.051	245.043	HMDB0253181	Hispidin	C13H10O5	246.053	8	[M-H]-	52.6	77.7	94.45			37.2244	25.9058	44.0306	39.7027	44.6175	37.7723	32.9726	53.4843	37.302	29.0141	27.6389	33.4693	34.7118	29.2037	28.2971	39.4638	31.3767	0.795076	-0.330836	0.0335574	1.47421	1.68776
1825	1.206	246.122	245.114	HMDB0011172	gamma-Glutamylvaline	C10H18N2O5	246.122	0	[M-H]-	45.1	27.3	98.26			43.0566	203.019	69.8759	98.1428	56.9653	112.842	122.95	190.171	85.3873	42.3738	49.3829	34.941	99.8636	95.6206	89.3008	112.128	70.9814	0.633041	-0.65963	0.115211	0.938506	1.35247
1842	10.446	246.198	245.191	HMDB0040373	Ginsenoyne J	C17H26O	246.198	0	[M-H]-	47.1	39.3	96.5			86.8175	79.8585	46.8738	11.2661	8.77312	2.15021	2.87024	6.72394	0.471068	0.238978	63.4208	3.25797	0.90717	0.731029	0.598328	30.6667	9.94648	0.324342	-1.62441	0.213769	0.670056	1.91853
1879	2.651	249.031	248.023	HMDB0002062	Norepinephrine sulfate	C8H11NO6S	249.031	0	[M-H]-	43.8	23.7	95.62			74.1618	42.6288	66.9234	62.7322	61.1617	88.9393	40.9681	122.219	63.5881	53.6667	74.4643	48.2386	82.0966	71.9132	68.041	69.9669	66.0012	0.943321	-0.0841793	0.719801	0.142787	0.0507118
1882	5.878	/	248.093	HMDB0304946	Indole-3-acetic acid ethyl ester	C12H13NO2	203.095	0	[M+FA-H]-	45.5	28.8	98.8			16.9391	12.6958	13.2304	14.0073	12.8947	17.4337	10.1739	26.9521	17.6832	11.7614	14.6798	11.2228	14.0197	13.789	16.6778	15.5409	14.262	0.917705	-0.123897	0.559103	0.252508	0.342704
1893	2.193	/	249.063	HMDB0003040	Arabinosylhypoxanthine	C10H12N4O5	268.081	1	[M-H2O-H]-	44.8	29.5	95.24			20.4378	23.4775	6.75214	25.3781	4.82058	39.7499	18.9306	30.5676	22.1264	2.83885	7.55547	3.01047	26.7807	21.5287	21.9007	21.2643	15.1059	0.710389	-0.493318	0.297703	0.526216	0.927616
1897	4.008	/	249.088	HMDB0029051	Seryltyrosine	C12H16N2O5	268.106	0	[M-H2O-H]-	50.7	56.7	97.06			11.6653	7.24639	11.4774	9.53515	11.1858	11.942	7.86935	16.0866	6.79013	8.34033	7.89383	8.66134	10.9632	13.0685	9.04319	10.876	9.2515	0.850633	-0.233391	0.227973	0.642116	1.08867
1902	7.926	250.118	249.111	HMDB0002012	Ubiquinone-1	C14H18O4	250.121	9	[M-H]-	43.4	32.5	94.75			50.8229	70.0333	66.2477	46.7431	97.2396	102.175	18.9564	64.4355	66.2091	33.5689	27.3581	51.0423	47.6573	30.6006	41.5391	64.5817	42.5679	0.659132	-0.60136	0.07368	1.13265	1.14803
1904	7.346	250.121	249.113	HMDB0038804	3,4-Dihydro-6-hydroxy-2,5,7,8-tetramethyl-2H-1-benzopyran-2-carboxylic acid	C14H18O4	250.121	0	[M-H]-	49.4	52.1	94.72			6.63675	9.08328	11.9015	12.5024	12.8532	9.42062	3.49576	6.71988	2.24217	11.0442	110.812	4.17844	7.36941	13.7317	10.5885	9.07667	22.8524	2.5177	1.33211	0.386993	0.412297	0.315913
1907	10.188	250.157	249.15	HMDB0039635	Abscisic alcohol	C15H22O3	250.157	0	[M-H]-	50.7	55.7	97.83			34.44	35.8139	76.7455	27.4265	173.526	22.3359	22.0751	18.1083	15.7567	24.7793	110.652	104.9	61.2677	38.0728	108.835	51.3089	66.3235	1.29263	0.370311	0.555269	0.255497	0.70045
1908	11.213	250.157	249.15	HMDB0030917	1-Hydroxyacorenone	C15H22O3	250.157	0	[M-H]-	48.2	43.1	97.87			58.5752	30.7227	53.3611	37.8	71.558	34.194	67.8928	36.4341	32.9809	63.5372	42.3227	58.5395	30.9231	39.9158	45.0123	48.8172	44.7473	0.91663	-0.125589	0.595548	0.225083	0.403147
1909	12.202	250.193	249.186	HMDB0302990	Hexadeca-7,10,13-trienoic acid	C16H26O2	250.193	0	[M-H]-	45.3	29.2	97.4			24.1222	21.7606	50.6691	34.2766	25.2234	42.7897	60.5766	12.9218	28.3281	26.5313	23.9358	28.1583	18.4382	90.7932	30.1298	34.0425	35.1878	1.03364	0.0477387	0.916165	0.0380263	0.0554027
1938	3.718	252.111	251.104	HMDB0029046	Serylphenylalanine	C12H16N2O4	252.111	0	[M-H]-	50.8	55.5	98.39			5.74873	19.3096	5.30804	9.12775	4.71903	10.1039	25.6514	23.1071	4.60099	3.96918	8.75665	8.78227	22.5598	26.0918	24.6623	12.8844	14.2033	1.10236	0.140596	0.78441	0.105457	0.0198413
1948	12.778	/	251.202	HMDB0030972	8-Oxohexadecanoic acid	C16H30O3	270.219	0	[M-H2O-H]-	41.3	9.68	97.09			2.99353	1.83054	11.8168	4.92072	2.6023	8.35879	14.5624	2.16928	2.07311	1.70911	2.23781	4.85899	2.09061	25.9897	1.48445	6.15679	5.77768	0.938423	-0.0916895	0.919105	0.0366348	0.778287
1974	1.187	/	253.039	HMDB0245985	3-Sulfopropyl methacrylate	C7H12O5S	208.041	1	[M+FA-H]-	46.6	39.6	94.21			87.0324	155.802	46.5879	94.951	60.7024	89.8951	108.203	183.006	138.496	32.8596	35.7661	100.767	87.733	59.6708	98.7425	103.273	79.1478	0.766398	-0.383835	0.293112	0.532966	0.957254
1975	6.819	254.058	253.051	HMDB0003312	Daidzein	C15H10O4	254.058	0	[M-H]-	47.2	39.4	96.87	84.1	70.7	28.0065	55.5871	203.353	22.639	73.2544	4.33369	4.14942	1.30156	5.32739	76.8756	132.745	142.734	29.8335	22.8997	28.5811	49.0781	62.7137	1.27784	0.353702	0.67943	0.167855	0.839956
1978	2.062	/	253.069	HMDB0029943	Arbutin	C12H16O7	272.09	8	[M-H2O-H]-	40.3	14.3	96.28			3.81025	39.0838	1.19637	7.58376	1.52944	15.3305	0.200626	0.294911	4.52606	0.218318	0.246442	0.226622	11.1191	8.43659	7.29455	8.6287	4.5811	0.530914	-0.91345	0.458896	0.338286	0.390075
1993	7.86	/	253.123	HMDB0036558	Verimol F	C17H20O3	272.141	0	[M-H2O-H]-	42.7	18.2	95.75			18.3453	21.3471	66.6138	21.3032	78.834	20.9138	20.3367	15.8727	12.2994	40.1505	18.3238	57.3027	33.2907	40.8274	33.494	32.9458	33.6698	1.02197	0.0313591	0.947579	0.0233845	0.272748
1995	8.411	/	253.144	HMDB0303805	3-Oxo-alpha-ionol	C13H20O2	208.146	0	[M+FA-H]-	50.2	53.4	97.88			28.767	45.2667	48.2569	43.5786	75.0242	55.3614	20.7247	46.9697	75.7134	13.3694	21.1997	38.391	52.3632	29.1759	56.457	45.4936	40.9528	0.900187	-0.151703	0.653863	0.184513	0.559147
2000	12.112	/	299.259	HMDB0061662	13-hydroxyoctadecanoic acid	C18H36O3	300.266	1	[M-H]-	56.3	84.7	97.72			11241.5	6731.1	8837.02	9134.4	9761.15	10393.1	21538.7	31633.5	8403.69	4815.46	11122.3	13624.8	7924.85	11922.9	10126.8	13658.8	9705.83	0.71059	-0.49291	0.265382	0.576128	0.978958
2016	4.234	/	255.033	HMDB0059981	4-Hydroxy-5-(phenyl)-valeric acid-O-sulphate	C11H14O6S	274.051	1	[M-H2O-H]-	41.3	12.1	95.27			19.9529	15.3709	17.6161	17.6099	18.8212	24.5454	16.1244	34.0147	20.978	11.872	27.0949	22.8801	22.4172	19.3354	20.7024	20.5069	20.7543	1.01206	0.0172966	0.932035	0.030568	0.183519
2024	4.931	256.096	255.089	HMDB0254201	Lumiflavin	C13H12N4O2	256.096	1	[M-H]-	47.3	40.4	96.97			71.3332	69.7503	62.1951	82.3255	50.1203	74.888	75.5579	154.29	36.0024	46.6447	60.8738	57.3299	59.218	52.0936	80.4891	80.0576	56.0931	0.700659	-0.513215	0.086383	1.06357	1.71143
2031	1.186	/	301.104	HMDB0035284	Fructosazine	C12H20N2O8	320.122	0	[M-H2O-H]-	42.3	16.7	95.43			28.6466	12.6453	12.0919	17.5203	13.4859	15.2089	20.0751	46.3586	29.301	4.35667	10.0285	15.9537	16.4627	8.31085	12.0651	20.7541	13.7827	0.664094	-0.590542	0.207698	0.682568	1.25432
2043	5.669	/	255.124	HMDB0032797	Jasmonic acid	C12H18O3	210.126	0	[M+FA-H]-	50.4	54.8	97.45			8.14967	4.02416	7.86078	5.44697	6.82044	10.2006	4.69102	14.3183	6.0046	5.60915	7.65355	5.94762	8.2191	5.70997	5.65701	7.68899	6.40014	0.832377	-0.26469	0.3495	0.456553	0.51851
2074	6.994	/	257.082	HMDB0246054	5-Styrylresorcinol	C14H12O2	212.084	1	[M+FA-H]-	47.7	42	96.94			24.4563	15.3135	11.3919	1.47033	21.4856	9.14741	11.8802	2.62744	9.10669	19.4826	0.423054	10.0763	11.7809	14.328	8.92853	12.2216	10.5894	0.866453	-0.206806	0.666747	0.176039	0.260583
2075	8.044	/	257.082	HMDB0035814	Lactucin	C15H16O5	276.1	0	[M-H2O-H]-	46.4	37.9	94.17			8.40548	7.206	23.8311	1.76419	8.82981	4.88436	3.92411	0.735575	4.97905	9.99791	2.13604	7.54399	4.28678	3.52789	4.39208	7.44758	5.26625	0.707108	-0.499997	0.46624	0.33139	0.0121648
2080	1.487	/	257.114	HMDB0000279	Saccharopine	C11H20N2O6	276.132	0	[M-H2O-H]-	50.5	57.4	95.67			58.2208	63.3377	2.66414	4.128	2.49451	4.29462	1.89358	4.63773	6.97441	1.81035	2.0125	2.53018	3.30903	1.63071	2.9541	17.7089	3.03161	0.171191	-2.54632	0.163601	0.786215	1.2503
2100	4.888	/	257.14	HMDB0029388	Cucurbic acid	C12H20O3	212.141	1	[M+FA-H]-	49.2	49.5	98.17			11.5128	5.81982	15.8415	8.30404	15.6283	18.5624	11.6224	29.565	115.453	12.0089	12.9349	19.6615	11.3115	13.5953	14.7934	14.607	28.5369	1.95364	0.966166	0.331028	0.480135	0.997994
2109	9.235	258.183	257.176	HMDB0000872	Tetradecanedioic acid	C14H26O4	258.183	1	[M-H]-	52.6	66.8	96.68	92.6		134.734	55.4891	102.73	66.7096	71.8271	82.3945	35.7252	32.0619	39.7707	41.801	65.4464	12.4159	84.8803	51.1032	76.15	72.7089	53.081	0.730049	-0.453936	0.231243	0.635931	1.00688
2112	10.979	/	257.212	HMDB0034283	Tetradecanal	C14H28O	212.214	0	[M+FA-H]-	57.8	90.9	98.17			6.21408	8.69436	6.57616	8.54106	8.2895	6.90372	7.67307	10.2973	5.94282	3.15123	7.93816	10.0105	11.9549	9.9653	11.4138	7.89866	8.62523	1.09199	0.126956	0.588322	0.230385	0.00950861
2136	2.624	259.153	258.146	HMDB0028868	Hydroxyprolyl-Lysine	C11H21N3O4	259.153	0	[M-H]-	48.4	45.5	96.61			18.6912	32.9162	6.84196	20.5433	15.2662	15.4149	54.0682	61.3573	21.7174	3.80355	11.1122	25.7981	49.0672	51.6207	41.0766	28.1374	29.1708	1.03673	0.0520368	0.918864	0.0367486	0.14931
2140	1.481	259.189	258.182	HMDB0028954	Lysylisoleucine	C12H25N3O3	259.19	0	[M-H]-	48.2	45	96.21			1.19645	9.35928	1.03835	1.37344	0.79121	3.50111	3.43468	2.73342	0.852971	2.50433	4.14628	2.27434	14.4009	7.73416	11.545	2.92849	6.20828	2.11996	1.08404	0.168689	0.772914	1.11842
2151	7.001	260.102	259.095	HMDB0301858	8-Deoxylactucin	C15H16O4	260.105	9	[M-H]-	47.2	49.4	96.68			58.3618	39.8951	105.454	90.2175	156.469	85.6811	53.9246	2.62744	38.9342	58.0828	56.9411	57.0401	47.6825	60.2721	50.7707	74.0788	52.8176	0.712993	-0.48804	0.240474	0.618932	0.0880474
2153	5.965	260.105	259.098	HMDB0034133	3-(1,1-Dimethylallyl)scopoletin	C15H16O4	260.105	0	[M-H]-	54.6	75.8	97.86			12.6576	7.84963	16.3624	8.38757	29.156	14.0379	6.93297	7.39332	5.12423	9.67373	10.4577	9.12146	9.04337	16.0681	10.6391	12.8472	10.0183	0.779802	-0.35882	0.37102	0.430602	0.710149
2168	5.083	/	259.155	HMDB0010727	3-Oxododecanoic acid	C12H22O3	214.157	0	[M+FA-H]-	49.2	48.3	98.17			281.978	225.039	271.83	606.176	514.926	357.167	203.168	504.723	88.2123	124.166	532.204	164.881	375.866	362.658	409.682	370.626	293.953	0.793126	-0.334378	0.369915	0.431898	1.08735
2199	3.066	262.015	261.007	HMDB0061117	3-(3,5-dihydroxyphenyl)-1-propanoic acid sulphate	C9H10O7S	262.015	0	[M-H]-	44.7	31.7	92.26			0.40019	7.3577	34.5789	36.074	27.0334	0.774361	0.363721	0.511271	0.814265	122.114	1.11279	12.8445	0.849615	1.54918	1.02692	13.3867	20.0445	1.49734	0.582405	0.702612	0.153284	0.136014
2223	5.036	262.132	261.125	HMDB0011177	Phenylalanylproline	C14H18N2O3	262.132	1	[M-H]-	40	3.74	97.39			115.38	69.6018	58.7219	74.9481	64.7112	57.2145	51.4432	167.972	46.854	66.617	109.431	73.1598	48.8913	90.3089	74.6335	82.4991	72.8422	0.882945	-0.179604	0.579737	0.236769	0.452504
2232	4.902	262.142	261.134	HMDB0031897	Phaseolic acid	C12H22O6	262.142	0	[M-H]-	43.6	21.1	97.07			9.24909	8.50995	9.01652	10.1737	9.59468	13.527	8.20985	16.5571	11.2601	6.77881	11.3085	9.31625	11.1645	9.82406	10.816	10.6047	10.0669	0.949284	-0.075089	0.674032	0.171319	0.235479
2248	1.773	/	262.039	HMDB0006409	Tyramine-O-sulfate	C8H11NO4S	217.041	1	[M+FA-H]-	43.5	32.5	85.9			18.1073	20.4337	17.3743	21.5032	15.0876	37.8649	28.9826	58.9679	20.1102	24.4198	35.247	23.832	36.7476	34.7131	14.7101	27.2902	27.1114	0.993449	-0.00948258	0.978027	0.00964917	0.191025
2306	2.12	/	265.083	HMDB0000472	5-Hydroxytryptophan	C11H12N2O3	220.085	0	[M+FA-H]-	49.5	48.9	98.66			17.6422	11.8036	7.79965	57.724	11.3511	13.0705	151.037	324.508	24.9368	0.944825	1.64423	37.7601	6.3433	10.338	5.55121	74.367	12.5026	0.168121	-2.57243	0.164325	0.784298	1.66392
2317	8.069	266.152	265.144	HMDB0037059	1alpha-Hydroxyarbusculin A	C15H22O4	266.152	0	[M-H]-	48.5	46	96.84			151.294	181.433	286.986	119.334	366.884	153.438	136.546	11.9262	68.2161	197.945	133.141	209.582	104.449	90.9411	107.856	175.98	130.304	0.740449	-0.433528	0.330403	0.480957	0.129449
2325	10.991	/	311.223	HMDB0242602	9-Hpode	C18H32O4	312.23	0	[M-H]-	49.6	50.4	97.48	74.5		13.6188	1308.72	1419.5	2099.53	2675.74	2402.6	452.267	79.7002	2421.39	707.816	1328.2	857.462	5678.4	1383.56	4649.13	1306.46	2432.28	1.86174	0.896648	0.181402	0.741357	1.19506
2337	1.601	267.097	266.089	HMDB0000050	Adenosine	C10H13N5O4	267.097	0	[M-H]-	42.9	17.7	96.83	58.4	90.3	587.671	502.171	477.603	243.278	333.44	507.401	202.91	328.583	208.517	283.916	523.582	237.73	707.412	488.983	733.173	397.882	454.759	1.14295	0.192761	0.551611	0.258367	0.305709
2360	1.662	268.081	267.073	HMDB0000195	Inosine	C10H12N4O5	268.081	0	[M-H]-	44	21.6	98.72			563.441	114.645	109.432	265.094	184.341	148.677	386.386	2523.41	93.958	12.0159	49.4243	116.7	199.978	380.618	138.929	536.928	141.661	0.263835	-1.92229	0.229452	0.639308	1.61598
2365	5.657	/	267.087	HMDB0034023	Isosalicin	C13H18O7	286.105	0	[M-H2O-H]-	45	28.8	96.38			46.1504	26.4429	42.6849	29.4083	34.3943	18.8248	12.5155	33.1495	30.4471	29.0688	60.5538	38.8173	45.4304	24.1089	33.8589	30.4463	37.4693	1.23067	0.299442	0.269904	0.568791	1.05403
2372	2.094	/	267.096	HMDB0304788	Phenylalanyl-Glycine	C11H14N2O3	222.1	11	[M+FA-H]-	50.4	67	96.6			31.576	41.8148	26.3903	36.2132	11.4766	13.0705	6.33557	19.8231	25.5718	7.90212	5.15519	10.3421	28.9492	20.8269	39.461	23.3375	19.744	0.846022	-0.241233	0.592545	0.227279	0.561028
2388	6.963	/	267.16	HMDB0036791	Isokobusone	C14H22O2	222.162	0	[M+FA-H]-	44.6	24.9	98.3			27.111	21.8019	53.3857	33.5513	40.4429	31.3962	22.5201	47.2071	23.7154	20.3578	23.8863	34.2635	31.8986	27.1065	38.373	34.677	28.5144	0.822286	-0.282288	0.232982	0.632677	0.977359
2389	10.487	/	267.197	HMDB0000672	Hexadecanedioic acid	C16H30O4	286.214	0	[M-H2O-H]-	49.9	52.3	97.4			5.62502	5.28109	11.9252	7.1006	9.05391	12.1806	8.31998	3.9165	4.88908	6.68451	7.70554	5.43922	10.1942	31.7755	9.9203	7.92537	10.944	1.38089	0.465596	0.404512	0.393068	0.501781
2392	13.708	268.24	267.233	HMDB0244268	10-Heptadecenoic acid	C17H32O2	268.24	1	[M-H]-				76.5		17.5096	25.2236	92.6208	55.329	30.3755	98.2583	43.4928	28.5836	45.6822	14.5508	27.4443	31.9873	45.812	196.343	38.657	48.9242	57.211	1.16938	0.225744	0.744328	0.128236	0.0514143
2407	7.558	270.053	269.046	HMDB0002124	Apigenin	C15H10O5	270.053	0	[M-H]-	42.2	14.7	96.63	86.9		66.1192	16.2764	145.988	4.59297	178.275	7.00628	11.6801	3.29159	17.7365	38.0062	35.4728	56.1823	332.467	20.4666	31.4723	54.1536	75.972	1.4029	0.488409	0.657474	0.182121	0.932643
2408	6.37	270.053	269.046	HMDB0003217	Genistein	C15H10O5	270.053	0	[M-H]-	47.8	43.8	95.58	83		8.02266	5.9244	24.1229	10.8119	17.1663	2.61665	5.80398	0.771258	5.48943	3.05832	3.30721	31.2187	4.52984	10.3279	3.42586	9.40501	8.76531	0.931984	-0.101624	0.89285	0.0492216	0.101207
2413	1.128	/	315.081	HMDB0029404	a-Amino-2,5-dihydro-5-oxo-4-isoxazolepropanoic acid N2-glucoside	C12H18N2O9	334.101	7	[M-H2O-H]-	41.6	20.9	94.63			68.8138	132.627	34.8803	305.112	55.1357	97.1389	315.414	1050.89	206.049	1.62464	6.32955	45.1105	70.133	68.8006	122.939	257.501	74.4267	0.289034	-1.79069	0.18569	0.731211	1.5316
2417	5.49	/	269.101	HMDB0030680	Diplosporin	C12H16O4	224.105	10	[M+FA-H]-	52.2	76.6	95.2			7.69962	3.49527	6.02016	20.3218	15.1176	20.0666	2.23439	41.2185	54.0252	11.0544	3.8584	15.4163	5.84831	4.46921	4.1484	14.5217	14.1172	0.97214	-0.0407645	0.96064	0.0174393	0.100804
2426	7.044	/	269.14	HMDB0112084	3-Methyl-5-pentyl-2-furanpropanoic acid	C13H20O3	224.141	0	[M+FA-H]-	40.7	7.03	96.67			23.844	40.6468	35.3168	16.3665	60.7501	27.1071	15.776	130.157	36.0199	35.7146	20.3006	118.459	41.7638	36.3453	34.7158	43.7456	46.1884	1.05584	0.0783929	0.896304	0.0475447	0.434788
2431	10.333	270.219	269.212	HMDB0030978	11-Oxohexadecanoic acid	C16H30O3	270.219	0	[M-H]-	45.2	30.3	96.02			28.3464	38.773	54.5479	32.28	41.9696	47.0486	26.3136	17.8274	33.4206	63.9007	28.0785	72.0816	37.3895	41.8285	35.9202	35.8883	44.6599	1.24441	0.315467	0.257841	0.588647	1.05909
2462	4.449	/	271.047	HMDB0012199	Chorismate	C10H10O6	226.048	7	[M+FA-H]-	42.8	24.9	96.7			4.36032	3.53024	12.3819	7.95151	9.40105	9.22268	3.69452	6.06426	9.61844	9.66263	3.24543	23.4173	13.7416	17.151	13.0367	7.07581	12.839	1.81449	0.859567	0.041514	1.38181	1.52287
2465	1.66	272.066	271.059	HMDB0060774	5-Carboxy-2'-deoxyuridine	C10H12N2O7	272.064	6	[M-H]-	38.5	2.62	97.12			13.6017	0.908631	0.363756	126.559	0.376807	20.153	45.0706	627.993	251.141	0.203243	0.34854	4.88032	0.379331	24.3246	6.07091	104.378	41.0497	0.393278	-1.34638	0.485587	0.313733	0.682756
2476	7.704	/	271.134	HMDB0302134	Dehydrogingerdione	C17H22O4	290.152	0	[M-H2O-H]-	42.9	19.4	95.67			60.0086	58.958	103.518	53.0935	188.852	54.4762	50.7435	19.2996	18.6755	46.3255	35.0605	112.77	55.7893	66.8767	60.5303	73.6187	56.5754	0.768492	-0.379897	0.458205	0.338941	0.595586
2486	5.111	/	271.155	HMDB0032959	1-Octen-3-yl glucoside	C14H26O6	290.173	1	[M-H2O-H]-	47.3	40.2	96.95			21.5488	15.616	20.9312	19.7937	20.938	25.9817	16.951	34.7223	26.2068	17.4284	22.0738	19.0801	23.4134	18.4254	20.384	22.0604	21.0017	0.952011	-0.0709505	0.681562	0.166495	0.145938
2496	6.684	/	271.192	HMDB0000499	5-Tetradecenoic acid	C14H26O2	226.193	0	[M+FA-H]-	47.2	38.1	98.33			42.0678	45.1308	11.9874	14.4001	17.4472	24.6949	23.7842	40.0746	16.7511	4.50411	23.7567	14.2612	10.0217	12.5575	10.2027	27.4484	13.1507	0.479108	-1.06158	0.0201764	1.69516	1.9041
2497	6.261	272.199	271.192	HMDB0035918	7(14)-Bisabolene-2,3,10,11-tetrol	C15H28O4	272.199	1	[M-H]-	46.9	38	97.22			126.492	84.5194	190.499	175.064	170.361	124.448	66.2775	155.676	90.0086	83.3095	47.0797	128.914	125.192	116.321	115.067	136.667	100.842	0.737864	-0.438574	0.0928458	1.03224	1.27449
2504	11.114	272.235	271.228	HMDB0006294	16-Hydroxyhexadecanoic acid	C16H32O3	272.235	0	[M-H]-	48.9	47.6	97.4	86.1		17.472	12.9237	81.7749	23.3054	15.7343	44.0712	40.0269	17.1638	39.3949	13.9196	17.9307	12.4548	15.763	105.761	15.4822	31.559	31.5294	0.999061	-0.00135529	0.998442	0.000677083	0.347971
2532	6.289	/	273.041	HMDB0013695	Urolithin A	C13H8O4	228.042	1	[M+FA-H]-	45.6	30.9	97.81			94.7508	74.6076	17.2627	11.479	14.8401	19.5085	16.1644	21.2637	30.2842	25.3911	5.21919	11.5468	12.8581	10.8192	7.77493	33.7346	14.8419	0.439962	-1.18455	0.148423	0.8285	1.37894
2539	8.782	274.084	273.077	HMDB0003306	Phloretin	C15H14O5	274.084	0	[M-H]-	40	2.59	97.94	76.3		37.0232	18.4897	59.8519	36.0982	75.2681	35.5604	30.5086	20.2532	23.1928	31.0969	29.5815	28.4563	50.4853	55.1901	45.3752	39.1317	37.6254	0.961509	-0.0566281	0.862957	0.0640109	0.00670788
2542	6.304	274.088	273.08	HMDB0033017	11-Hydroxyyangonin	C15H14O5	274.084	13	[M-H]-	37.4	8.23	92.39			14.8579	6.2568	16.842	6.86508	10.0283	36.1834	16.0382	17.87	16.9718	11.8214	3.69375	9.08459	13.3407	10.8388	7.42503	15.6177	10.4537	0.669351	-0.579165	0.207452	0.683083	0.931781
2559	6.31	/	273.134	HMDB0000933	Traumatic acid	C12H20O4	228.136	0	[M+FA-H]-	44.9	27.9	97.22			27.9736	25.7685	18.0653	21.9255	19.7368	25.3052	19.2277	46.8269	31.4455	15.4766	17.0123	20.2611	24.6563	25.059	20.9225	25.6037	22.119	0.8639	-0.211064	0.400114	0.397816	0.730802
2570	6.758	274.178	273.171	HMDB0000394	3-Hydroxytetradecanedioic acid	C14H26O5	274.178	0	[M-H]-	52.4	65.5	97.26			148.093	96.0254	89.3476	81.5397	119.741	107.215	63.2955	76.7109	155.736	80.934	75.4051	127.812	94.128	86.7851	81.794	97.746	100.371	1.02685	0.0382266	0.860881	0.0650569	0.317982
2580	4.184	/	274.003	HMDB0304927	5-Hydroxyindolin-2-one sulfate	C8H7NO5S	229.004	1	[M+FA-H]-	49.8	52.6	97.23			55.1755	27.0239	60.33	36.0233	49.3871	46.5234	32.9976	59.149	47.2868	41.7409	54.8173	54.7103	36.8508	35.0683	34.8506	45.8262	43.6179	0.95181	-0.0712545	0.703543	0.152709	0.0739034
2591	2.124	/	274.093	HMDB0060493	N-Acetylmuramate	C11H19NO8	293.111	0	[M-H2O-H]-	44	22.8	97.53			103.72	43.7636	11.0261	34.2275	10.2135	32.003	36.3018	97.4051	18.9407	6.91531	8.83098	13.5795	35.4122	30.2426	27.2728	46.0826	20.1706	0.437705	-1.19197	0.08487	1.07125	1.41879
2601	1.603	276.03	275.023	HMDB0041724	Dihydroferulic acid 4-O-sulfate	C10H12O7S	276.03	0	[M-H]-	44.3	26.2	95.32			54.0598	61.6324	119.69	20.4572	39.2873	28.1019	25.8864	18.2877	38.8871	65.7227	82.706	58.8506	64.7703	48.354	39.4642	45.9253	56.965	1.24038	0.310787	0.442833	0.35376	1.20057
2637	6.199	/	275.187	HMDB0061655	3-hydroxytridecanoic acid	C13H26O3	230.188	0	[M+FA-H]-	53	66.9	98.52			28.636	21.5858	30.7622	31.3526	31.7151	30.6073	21.8342	31.122	28.0106	20.9392	26.1285	34.5675	26.9835	23.6703	25.2786	28.4519	26.5112	0.931789	-0.101925	0.39411	0.404382	0.632359
2642	2.382	/	276.018	HMDB0247382	2,5-Dioxopyrrolidin-1-yl 2-(acetylthio)acetate	C8H9NO5S	231.02	0	[M+FA-H]-	50.6	57.1	96.08			23.8278	23.9356	18.8579	27.3717	27.2144	27.6352	26.2242	47.0237	22.0699	15.121	36.4472	17.8904	25.9627	25.6436	22.8471	27.7613	23.7117	0.854127	-0.227477	0.326446	0.486189	1.01817
2648	4.138	/	276.099	HMDB0246429	4-Formylaminoantipyrine	C12H13N3O2	231.101	0	[M+FA-H]-	50.4	54	98.65			30.2704	24.2404	29.0538	32.5004	31.2085	36.2907	26.5791	54.9117	35.8226	20.3649	36.9093	31.4336	31.0171	30.4901	30.5278	33.1319	30.9379	0.933781	-0.0988433	0.599685	0.222077	0.364952
2658	2.161	278.094	277.087	HMDB0028825	Glutamylmethionine	C10H18N2O5S	278.094	1	[M-H]-	48.6	50.1	93.84			34.0323	43.1992	14.2351	31.8765	6.80522	28.4032	23.036	38.1241	22.6294	5.31341	3.64927	21.0319	30.3149	20.9339	42.0631	27.464	20.848	0.759104	-0.397631	0.33576	0.473972	0.907553
2663	2.701	278.127	277.119	HMDB0029113	Tyrosyl-Proline	C14H18N2O4	278.127	0	[M-H]-	45.8	32.2	96.95			83.8503	47.3725	44.7764	62.1726	40.5765	44.6855	58.5379	132.074	40.5304	46.5254	68.1387	44.8805	41.5554	72.5637	55.4413	64.2557	52.8051	0.821795	-0.283149	0.378054	0.422446	0.792242
2667	4.403	278.13	277.123	HMDB0003426	Pantetheine	C11H22N2O4S	278.13	1	[M-H]-	48.6	48.2	95.56			52.3376	21.6623	14.3654	4.28052	23.4912	63.9753	168.486	303.571	26.2206	0.881487	10.7186	34.485	23.8973	70.2283	39.2884	81.5212	29.3885	0.360501	-1.47192	0.20495	0.688353	0.921594
2675	9.026	/	277.142	HMDB0036766	Furanogermenone	C15H20O2	232.146	10	[M+FA-H]-	46.5	47.2	96.59			62.4198	50.5054	61.3168	50.6544	64.1063	73.0548	12.6968	1.43019	40.9376	45.9535	58.0632	25.0713	75.0212	55.2143	57.0314	47.0231	51.0418	1.08546	0.11831	0.72731	0.138281	0.776569
2679	5.343	278.163	277.156	HMDB0013243	Leucylphenylalanine	C15H22N2O3	278.163	0	[M-H]-	46	34	96.61			8.63307	12.7853	5.67691	11.8004	7.73039	5.3884	26.2719	23.7179	12.3305	4.37052	7.32207	15.8417	14.2871	12.7939	15.2812	12.7505	11.7467	0.921271	-0.118302	0.772568	0.112063	0.100494
2687	12.856	278.224	277.217	HMDB0248208	alpha-Eleostearic acid	C18H30O2	278.225	1	[M-H]-				85.4		1067.36	824.291	2438.02	584.11	1692.37	1224.61	1167.48	183.023	695.534	871.597	1171.15	1896.84	729.537	1885.22	680.185	1147.66	1132.87	0.987112	-0.0187145	0.964319	0.0157794	0.296968
2690	11.299	278.225	277.217	HMDB0003073	gamma-Linolenic acid	C18H30O2	278.225	0	[M-H]-	45.2	29.2	96.97			6.90566	5.36387	14.4505	12.6792	15.7866	6.15045	7.76588	9.37961	7.12384	6.19541	7.96307	10.854	5.69186	9.66751	7.28749	9.81021	7.82617	0.797757	-0.325979	0.235903	0.627266	0.928172
2705	1.643	279.132	278.125	HMDB0037844	N-(1-Deoxy-1-fructosyl)valine	C11H21NO7	279.132	0	[M-H]-	42.2	14.4	96.92			3.93722	4.02981	1.5257	1.02388	2.06635	1.22289	2.30482	5.76223	2.83865	1.2256	15.2081	78.0945	55.5881	43.0541	63.0719	2.73411	37.0116	13.5369	3.75883	0.0255997	1.59177	2.09577
2718	7.271	280.071	279.064	HMDB0254759	Mitoflaxone	C17H12O4	280.074	8	[M-H]-	51.2	71.9	93.32			14.8345	10.1592	13.9405	13.9165	14.1828	18.0912	18.102	23.276	9.07608	17.5979	11.8236	9.26207	15.1772	16.8648	14.1986	15.8129	13.4286	0.849221	-0.235788	0.238249	0.622968	1.11636
2724	4.311	/	279.091	HMDB0031735	Ethyl maltol	C7H8O3	140.047	13	[2M-H]-	43.4	35.3	95.56			12.6998	10.7124	8.16401	10.7488	9.51969	13.1365	9.70317	18.4702	14.4071	7.22737	13.917	13.6371	12.8012	12.2206	12.4915	11.6443	12.386	1.06369	0.0890819	0.625477	0.203789	0.53894
2734	6.318	280.131	279.124	HMDB0041144	8-Deoxy-11,13-dihydroxygrosheimin	C15H20O5	280.131	1	[M-H]-	47.3	41.2	96.08			11.7132	8.18934	15.0708	11.0045	12.5296	10.5752	12.2133	7.69151	15.4737	9.01207	8.961	10.458	11.4386	15.5232	10.6411	11.1234	11.6439	1.04679	0.0659767	0.702268	0.153497	0.331076
2746	15.907	280.24	279.233	HMDB0000673	Linoleic acid	C18H32O2	280.24	0	[M-H]-				82.2		1042.93	860.667	2538.74	860.913	1760.06	1372.13	1273	525.782	891.352	790.623	1036.78	1582.98	809.687	1968.36	773.746	1279.28	1121.93	0.877005	-0.189344	0.598206	0.223149	0.366436
2775	1.83	/	281.089	HMDB0028832	Glutamylvaline	C10H18N2O5	246.122	7	[M+Cl]-	38.7	5.71	95.85			17.2726	26.6739	10.2798	5.42193	3.10301	8.28675	2.46364	4.26566	4.32129	15.057	2.44745	1.31044	7.17596	8.77661	3.80913	9.72092	6.12826	0.63042	-0.665614	0.334934	0.47504	0.857061
2778	3.947	/	281.101	HMDB0006239	Aminomethyldihydrolipoamide	C9H20N2OS2	236.102	4	[M+FA-H]-	39.7	11.7	90.96			18.4462	166.098	5.4678	27.4349	8.42595	51.6264	0.712962	2.01027	23.1501	2.02973	3.17024	0.306303	46.9725	37.1439	37.0837	35.0278	21.4081	0.611174	-0.710345	0.5503	0.2594	0.298329
2785	3.996	282.119	281.112	HMDB0029115	Tyrosyl-Threonine	C13H18N2O5	282.122	8	[M-H]-	49.9	63.1	94.96			27.2993	32.8078	20.3197	30.5847	11.1635	9.53845	5.64235	18.396	21.756	6.57029	8.3912	11.7321	20.8282	17.8304	32.8722	19.469	17.14	0.880377	-0.183806	0.650473	0.186771	0.344706
2808	13.11	/	327.233	HMDB0002183	Docosahexaenoic acid	C22H32O2	328.24	0	[M-H]-	52.1	63.6	97.06	80.7		779.055	841.517	1604.36	668.199	1003.6	563.77	781.792	309.898	1095.98	1232.92	1520.26	1145.69	789.157	1144.76	843.598	819.025	1110.34	1.35568	0.439019	0.105584	0.9764	1.50202
2813	1.547	283.092	282.084	HMDB0000133	Guanosine	C10H13N5O5	283.092	0	[M-H]-	44.2	24.3	97.34	83.1		55.1075	70.6031	62.6106	115.754	28.2492	117.85	38.8945	62.4287	314.175	93.8685	115.442	37.1578	131.634	375.768	92.7652	68.9372	165.83	2.40552	1.26635	0.0924556	1.03407	1.63618
2825	1.709	284.076	283.068	HMDB0000299	Xanthosine	C10H12N4O6	284.076	0	[M-H]-	46.3	34.3	97.7	84.2	78.9	277.745	144.197	63.6722	250.005	39.6966	282.48	70.2213	242.891	323.995	13.037	39.0832	45.6932	212.744	370.933	166.468	171.363	167.422	0.976999	-0.0335705	0.951731	0.021486	0.512257
2833	8.168	/	283.098	HMDB0040286	Benzyl cinnamate	C16H14O2	238.099	1	[M+FA-H]-	45.4	32.7	94.82			21.8324	5.1601	26.2456	2.1731	19.8052	13.8276	9.88985	4.61348	39.6419	3.73095	10.1284	42.8091	8.60205	18.4712	12.8061	12.9434	19.4557	1.50313	0.587971	0.329945	0.481558	0.860382
2834	6.335	284.105	329.103	HMDB0037485	Stercurensin	C17H16O4	284.105	1	[M+FA-H]-	48.9	48.3	96.94			2557.91	1663.22	1685.21	2038.85	1775.55	3019.15	4257.98	4326.89	3013.67	1936.6	3490.49	2742.84	3437.94	3276.35	3012.86	2665.59	2987.25	1.12067	0.164361	0.481266	0.317615	0.865573
2838	5.728	/	329.104	HMDB0033299	7-Hydroxy-3-(3-hydroxy-4-methoxybenzyl)-5-methoxy-4-chromanone	C18H18O6	330.11	1	[M-H]-	50.6	57.6	96.89			48.5745	47.3889	51.293	57.4059	54.6061	75.8084	82.5227	115.518	28.0504	46.3131	58.6607	65.0495	74.8827	93.4447	59.6115	66.6397	60.8589	0.913253	-0.130913	0.624663	0.204354	0.595815
2855	5.789	/	283.155	HMDB0259168	tributyrylglycerol	C15H26O6	302.173	1	[M-H2O-H]-	45.9	32.9	97.43			32.0911	71.1817	30.3295	19.9846	25.9213	17.6679	11.7423	30.9459	10.2484	6.7732	15.529	14.5425	13.8007	9.8304	10.0122	29.983	11.5338	0.384676	-1.37828	0.0202479	1.69362	2.32476
2864	6.644	/	283.192	HMDB0035887	Germacrenone	C15H26O2	238.193	1	[M+FA-H]-	45	28.1	98.06			9.72497	13.0309	12.9255	12.9767	14.1458	20.2692	1.15841	17.0661	18.7442	20.5469	14.9328	15.9155	15.7016	20.6489	15.1018	12.6622	17.3702	1.37182	0.456091	0.0626262	1.20324	1.2768
2865	11.847	284.235	283.228	HMDB0038685	Muricatacin	C17H32O3	284.235	1	[M-H]-	43.3	21.4	95.74			5.34585	6.95895	6.02643	10.4784	19.6854	6.25049	22.5083	57.2819	9.90353	1.70125	9.21089	13.5768	8.66034	8.20837	7.38914	16.817	8.37862	0.498224	-1.00513	0.223834	0.650074	1.06642
2868	14.905	284.271	283.264	HMDB0000827	Stearic acid	C18H36O2	284.272	1	[M-H]-				86.7		155.676	104.468	22.5945	257.772	189.322	82.6572	373.117	353.327	169.535	226.786	183.62	115.008	143.514	268.054	160.785	192.367	181.043	0.941135	-0.087526	0.821916	0.0851727	0.354557
2883	11.734	285.23	284.223	HMDB0013250	Myristoylglycine	C16H31NO3	285.23	0	[M-H]-	46	33.7	96.44			28.501	58.9556	50.5551	3.82923	18.7775	13.4442	9.86101	12.9623	15.663	43.0181	27.2472	32.8907	19.5265	18.1754	26.5333	24.6108	26.1506	1.06257	0.0875547	0.856043	0.0675047	0.804755
2892	6.996	286.048	285.041	HMDB0005800	Luteolin	C15H10O6	286.048	0	[M-H]-	46.5	35.8	97.26	84.5		2.44275	1.89321	62.5933	2.54834	29.0344	1.29104	62.4537	5.89343	3.44022	1.64141	120.105	20.0291	1111.74	461.9	10.9281	21.0188	247.112	11.7567	3.55542	0.200581	0.69771	1.09658
2919	5.386	/	285.171	HMDB0032369	Menthyl acetoacetate	C14H24O3	240.173	1	[M+FA-H]-	42.5	15.8	97.82			14.8296	12.5552	13.2411	16.8631	16.0193	29.5348	19.2948	25.5561	16.7267	7.9914	29.2691	11.4876	13.0513	12.791	12.0086	18.4867	14.7608	0.798454	-0.324719	0.285381	0.544575	1.1077
2935	3.825	/	286.003	HMDB0060002	Indole-3-carboxilic acid-O-sulphate	C9H7NO5S	241.004	0	[M+FA-H]-	55.1	77.9	97.78			828.45	679.374	237.977	457.356	178.311	757.414	162.461	68.275	216.311	45.9821	27.8547	40.202	188.109	455.417	150.205	421.202	160.583	0.381249	-1.39119	0.0542951	1.26524	1.65083
2956	6.424	288.063	287.056	HMDB0304071	2-hydroxyisoflavanone naringenin	C15H12O6	288.063	1	[M-H]-	47	42	95			1.04262	0.811637	0.951884	0.736841	1.5544	0.775164	1.15661	1.6047	1.12344	0.779408	1.32473	1.0011	1.18073	83.2495	0.596272	1.07923	12.7507	11.8146	3.5625	0.358931	0.444989	0.669822
2961	2.13	/	287.065	HMDB0059600	5-phosphonooxylysine	C6H15N2O6P	242.067	0	[M+FA-H]-	50.1	56.3	94.54			2.38009	1.43406	1.01824	8.07752	1.40918	1.14041	23.9669	48.221	3.26691	0.256839	0.338373	5.94081	0.260746	1.13579	0.345839	10.9559	1.64933	0.150542	-2.73176	0.166782	0.777851	1.68546
2965	5.697	/	287.093	HMDB0002209	Equol	C15H14O3	242.094	1	[M+FA-H]-	49.3	49.4	98.09			28.4893	15.6926	15.4361	27.5381	29.1562	29.3408	138.151	121.806	16.6594	9.24917	12.6762	13.5033	12.5435	13.2384	10.9252	50.7012	12.685	0.250192	-1.99889	0.0662909	1.17855	2.15997
2975	6.973	/	287.129	HMDB0303513	Cumambrin A	C17H22O5	306.147	0	[M-H2O-H]-	42.8	17.1	96.89			38.0663	42.6215	68.3124	22.8944	102.572	23.4216	40.1013	5.80771	39.5366	82.4276	26.9957	70.2912	42.6166	46.9449	38.2812	42.9747	49.5848	1.15382	0.206413	0.629652	0.200899	0.834493
2977	6.638	288.136	287.129	HMDB0030019	4'-Methoxymucidin	C17H20O4	288.136	1	[M-H]-	45.9	33.4	96.95			144.148	111.202	150.472	94.2297	173.859	137.376	135.677	112.172	100.083	141.757	103.871	174.253	167.313	175.727	147.503	132.392	144.358	1.09038	0.124835	0.431742	0.364776	0.606505
2999	8.217	/	287.223	HMDB0000482	Caprylic acid	C8H16O2	144.115	0	[2M-H]-	44.7	29.7	93.62			187.793	123.958	204.406	131.699	97.2972	187.058	67.6487	60.284	167.124	303.449	191.678	191.542	290.075	175.165	181.368	132.518	214.343	1.61747	0.693735	0.0150796	1.82161	2.01336
3026	4.16	290.08	289.073	HMDB0002780	Catechin	C15H14O6	290.079	4	[M-H]-	50.2	58.9	96.12			22.2403	16.8028	15.5259	15.0671	15.028	21.1758	14.2587	29.8052	22.0259	13.778	25.3167	21.8757	19.7076	21.3734	19.2051	18.738	20.4689	1.09238	0.127469	0.482136	0.31683	0.826455
3057	10.448	290.188	289.181	HMDB0031098	4-Oxo-9,11,13,15-octadecatetraenoic acid	C18H26O3	290.188	0	[M-H]-	53.1	68.7	97.02			298.925	280.306	163.063	50.9658	38.0415	10.8365	10.6864	24.7367	3.72962	5.03447	227.817	19.4227	7.18844	6.12466	3.16561	109.695	38.926	0.354857	-1.49469	0.217864	0.661814	1.70905
3099	8.703	292.168	291.16	HMDB0244325	Monoisononyl phthalate	C17H24O4	292.167	0	[M-H]-	47.7	43.5	95.19			12.6395	12.0565	22.4458	17.3339	42.3307	12.5697	20.4943	9.5052	7.03121	21.4362	20.098	9.52711	8.23723	9.07061	9.58753	18.6719	12.1411	0.650234	-0.620969	0.172727	0.76264	1.42051
3104	4.71	292.189	291.182	HMDB0032958	3-Octanol glucoside	C14H28O6	292.189	1	[M-H]-	47.6	42.1	97.04			29.2268	20.6818	26.2511	29.4987	25.2958	28.0583	19.2421	35.6054	28.6307	17.3202	31.7234	28.8304	24.6658	24.301	28.1837	26.7325	26.2364	0.981444	-0.027022	0.850135	0.0705121	0.0859474
3109	10.367	/	291.197	HMDB0013623	12(13)Ep-9-KODE	C18H30O4	310.214	0	[M-H2O-H]-	52	63.7	96.67			10.1295	5.49565	24.2419	10.5003	27.9241	7.09544	14.8055	8.26612	5.34448	9.98515	7.12869	19.1341	14.0746	7.22567	9.9576	13.5573	10.4072	0.767644	-0.381491	0.39206	0.406647	0.664365
3113	10.839	292.204	291.197	HMDB0301804	12-oxo-PDA	C18H28O3	292.204	0	[M-H]-	49.6	51.1	96.76			10.8162	5.6356	14.7283	8.92626	24.0135	4.71896	18.4324	3.60661	7.01588	8.66115	9.69308	48.5913	5.33588	26.5897	6.30473	11.3597	16.0274	1.41089	0.49661	0.47134	0.326666	0.400849
3127	1.2	293.111	292.104	HMDB0029353	Galactosyl 4-hydroxyproline	C11H19NO8	293.111	0	[M-H]-	44.5	27.9	95.3			100.77	66.2406	46.3668	61.3989	35.364	69.6395	61.6949	151.255	41.5061	18.0653	23.8578	53.1402	62.9154	51.7734	54.5259	74.0912	43.6835	0.58959	-0.762215	0.0647966	1.18845	1.66221
3149	4.466	294.108	293.1	HMDB0246883	5'-N-Methylcarboxamidoadenosine	C11H14N6O4	294.108	0	[M-H]-	46.1	35.3	95.91			15.6852	28.9267	11.1127	50.3484	17.8474	33.1351	0.487725	27.8471	9.00759	6.79807	22.5053	4.11624	40.3917	21.3168	34.4579	23.1738	19.7991	0.854373	-0.227061	0.665087	0.177121	0.0253252
3162	4.528	294.122	293.114	HMDB0029156	Glutamylphenylalanine	C14H18N2O5	294.122	0	[M-H]-	46.4	37.9	94.36			61.7489	85.7913	30.9743	65.6853	16.9012	22.2764	14.503	46.5535	61.6987	11.1819	9.70159	18.8048	55.2004	43.6208	77.3749	43.0542	39.6547	0.921041	-0.118663	0.807662	0.0927705	0.413072
3163	2.435	/	293.114	HMDB0004081	6-Hydroxymelatonin	C13H16N2O3	248.116	1	[M+FA-H]-	46.7	35.1	98.9			11.7767	54.2517	19.9029	22.4271	13.9135	28.7597	40.7425	40.873	15.1151	14.77	21.7115	10.5288	39.3768	38.2892	35.1298	29.0809	24.9887	0.859283	-0.218794	0.576411	0.239267	0.582238
3164	4.198	294.122	293.114	HMDB0000594	gamma-Glutamylphenylalanine	C14H18N2O5	294.122	1	[M-H]-	50.2	54.4	97.26			9.74879	14.6174	3.99449	10.8308	6.1256	6.19411	12.3295	19.0595	8.13227	1.3756	4.88373	6.01631	18.9539	22.0755	12.4023	10.3625	10.5485	1.01795	0.0256633	0.955709	0.0196744	0.508551
3168	4.155	294.158	293.151	HMDB0028919	Isoleucyl-Tyrosine	C15H22N2O4	294.158	1	[M-H]-	48.6	47	96.91			1.34468	6.93684	1.97052	2.93032	2.91701	2.84078	25.6295	13.744	1.41139	1.19355	3.32117	5.29409	8.46484	9.46742	10.1185	7.2892	5.61013	0.76965	-0.377726	0.636841	0.195969	0.235492
3180	11.722	294.219	293.212	HMDB0010220	9(10)-EpODE	C18H30O3	294.219	1	[M-H]-	52.9	72.6	93.41			15.462	12.0007	25.9945	15.0767	25.5263	12.6508	24.6041	34.742	15.4383	19.465	26.7155	28.9356	13.0573	13.9932	19.1108	20.7571	19.5308	0.940921	-0.0878551	0.750666	0.124553	0.183031
3183	7.875	294.22	293.212	HMDB0004669	9-OxoODE	C18H30O3	294.219	0	[M-H]-	49	50.1	95.18			38.0049	36.7804	46.2555	41.6925	47.5155	39.9028	38.8213	37.7938	45.0103	31.8216	42.5173	43.4387	40.3142	35.061	38.8025	40.8458	39.5665	0.968679	-0.0459094	0.581164	0.235701	0.450055
3184	9.844	294.22	293.212	HMDB0247705	9-HOTrE	C18H30O3	294.219	0	[M-H]-				69.2		18.0843	7.73458	21.8458	11.8861	16.5162	9.03032	9.74491	11.2979	6.07299	7.07958	11.763	47.0179	14.0921	8.63026	6.36532	13.2675	14.4316	1.08774	0.121334	0.835534	0.0780361	0.372374
3185	9.578	294.22	293.212	HMDB0301805	3-Oxo-2-(2-entenyl)cyclopentaneoctanoic acid	C18H30O3	294.219	0	[M-H]-	45.4	30.5	96.71			49.9358	62.523	212.348	99.9992	197.315	44.0615	57.9461	91.7992	41.1917	36.0017	35.9764	112.987	26.1702	30.9707	56.7787	101.991	48.5824	0.47634	-1.06994	0.0728271	1.13771	1.79578
3186	9.717	294.22	293.212	HMDB0004668	13-OxoODE	C18H30O3	294.219	0	[M-H]-	45	29	96.71			11.9687	4.06854	34.5793	14.8377	26.2016	13.6961	19.6518	8.3084	14.7384	7.97192	12.2425	14.126	12.6384	10.6137	13.2711	16.664	12.2289	0.733848	-0.446447	0.253599	0.595853	0.46708
3192	6.64	294.22	293.212	HMDB0029786	10-Oxo-11-octadecen-13-olide	C18H30O3	294.219	1	[M-H]-	43.5	22.8	95.43			52.6211	48.1482	36.69	43.0138	41.9569	41.3183	43.4716	51.1403	79.1871	91.1215	74.7609	44.4517	46.2511	50.9819	53.3442	44.795	62.8712	1.40353	0.489061	0.0418527	1.37828	1.99066
3208	7.261	296.069	295.061	HMDB0034126	Gyrocyanin	C17H12O5	296.068	1	[M-H]-	42.3	16.8	95.21			4.07497	2.90084	21.3151	8.44412	16.9967	10.0916	22.8888	8.30396	4.65735	5.77491	22.4178	12.0816	8.52029	8.79845	6.74067	11.877	9.85586	0.829827	-0.269117	0.582803	0.234478	0.283886
3226	5.548	296.13	295.122	HMDB0036156	Deoxynivalenol	C15H20O6	296.126	12	[M-H]-	43.8	37	95.43			292.695	293.662	213.298	329.887	268.564	327.144	238.616	417.472	618.197	318.723	552.995	480.71	564.267	324.12	389.705	297.667	464.102	1.55913	0.640744	0.0101133	1.99511	2.29219
3232	7.2	/	295.153	HMDB0037064	FS4 toxin	C15H22O3	250.157	8	[M+FA-H]-	50.7	68.8	93.55			17.1113	16.2687	22.0287	33.1625	30.7725	22.4012	11.8995	40.1704	19.1814	15.5825	19.5284	14.1155	21.7527	12.0171	25.5565	24.2268	18.2477	0.753203	-0.408889	0.160249	0.795204	1.10161
3237	11.541	296.235	295.228	HMDB0004667	13-HODE	C18H32O3	296.235	1	[M-H]-	49.2	49.7	96.97			10.0815	6.34962	17.0437	16.5631	14.3413	12.7416	12.3326	8.76066	22.2188	10.1483	18.7925	14.8466	19.0309	25.2455	8.43184	12.2767	16.9592	1.38141	0.466139	0.0937471	1.02804	1.28178
3241	11.138	296.235	295.228	HMDB0247599	9-Hydroxylinoleic acid	C18H32O3	296.235	0	[M-H]-	55.9	82.1	97.42			1044.37	790.172	2822.05	810.502	2333.8	634.055	1147.6	572.858	779.96	646.899	591.721	2287.7	375.175	623.318	806.501	1269.43	873.039	0.687743	-0.540058	0.328345	0.483669	1.0208
3262	1.606	297.107	296.1	HMDB0006038	3'-O-Methylguanosine	C11H15N5O5	297.107	1	[M-H]-	45.8	39.6	90.3			21.8186	4.47554	14.5958	3.0194	10.7434	1.7457	14.7001	33.8066	6.54841	6.85871	8.57227	17.8414	2.41982	2.14602	4.155	13.1131	6.93452	0.528823	-0.919143	0.195095	0.709753	0.856555
3272	5.369	/	297.065	HMDB0303826	Protocatechuic acid 4-glucoside	C13H16O9	316.079	11	[M-H2O-H]-	42	27	94.73			64.2994	63.4967	32.9235	50.315	30.4462	35.1448	6.77383	14.685	73.0726	10.2246	4.0941	31.6169	15.5513	12.4988	12.4148	37.2606	22.7819	0.61142	-0.709763	0.232206	0.634126	1.14586
3281	6.258	/	297.113	HMDB0040534	5'-Hydroxy-3',4',7-trimethoxyflavan	C18H20O5	316.131	1	[M-H2O-H]-	46.9	38.1	96.96			3.22992	1.85806	4.09612	3.86009	0.3595	4.21899	3.41448	5.38937	2.52775	0.634687	3.91052	3.95575	3.41204	2.50765	2.73732	3.30332	2.81225	0.85134	-0.232192	0.50329	0.298181	0.136988
3282	7.859	298.12	297.113	HMDB0006101	Enterolactone	C18H18O4	298.121	0	[M-H]-	45.9	31.9	97.67			2374.99	2825.5	8101.48	2835.5	9750.08	2656.12	2682.34	2230.79	1486.73	5025.2	2696.59	7232.8	4301.7	5369.54	3869.95	4182.1	4283.21	1.02418	0.0344662	0.939403	0.0271478	0.224681
3296	11.399	298.251	297.243	HMDB0031127	5-Hexyltetrahydro-2-furanoctanoic acid	C18H34O3	298.251	1	[M-H]-	50.7	56.4	97.71			6135.23	4554.33	6098.93	6691.73	4426.63	8851.31	1268.4	556.734	6974.14	8710.07	5996.5	8054.42	11507.1	4039.28	9415.13	4822.91	7813.81	1.62014	0.696122	0.0462406	1.33498	1.5596
3315	8.235	300.063	299.056	HMDB0253076	Hematein	C16H12O6	300.063	0	[M-H]-	48	45.1	94.96			21.9832	18.544	31.6669	2.69888	14.4153	7.32974	15.9664	0.738569	11.8866	84.1552	5.88696	42.5448	11.1614	5.46904	10.7318	14.1679	24.548	1.73265	0.79298	0.400529	0.397366	0.796122
3318	2.16	/	299.069	HMDB0060559	Acetaminophen cystein	C11H14N2O3S	254.073	9	[M+FA-H]-	45.3	42.2	94.21			21.9313	24.511	9.16608	19.2791	4.30033	15.6241	14.4197	23.2883	15.6573	3.19394	2.41536	12.9825	17.5028	12.3964	24.5342	16.565	12.6689	0.764802	-0.386842	0.331293	0.479788	0.905449
3320	7.196	/	299.093	HMDB0015144	Ketoprofen	C16H14O3	254.094	1	[M+FA-H]-	49.8	52.2	97.76			5.28914	5.72802	9.24438	6.75247	19.7207	6.22782	6.10953	7.5636	24.4237	3.77002	11.5952	87.5212	15.8294	36.7298	21.354	8.32946	28.7462	3.45115	1.78708	0.102249	0.990341	1.82905
3328	3.215	/	299.122	HMDB0029443	Pyridosine	C12H18N2O4	254.127	9	[M+FA-H]-	39.1	9.69	95.77			4.18524	11.801	2.83789	8.39811	4.80216	4.37888	26.1332	30.7808	7.90805	2.5508	3.83469	9.27769	10.9332	14.0963	10.4949	11.6647	8.44224	0.723746	-0.466445	0.454169	0.342783	0.345935
3345	13.599	300.266	299.259	HMDB0062549	2-Hydroxystearic acid	C18H36O3	300.266	0	[M-H]-	54.4	80.5	91.84			2.94815	2.189	3.17616	9.97732	2.29331	4.48237	9.20971	60.9795	11.0713	5.00227	5.13314	4.51922	4.87063	9.07646	4.03711	11.9069	6.24431	0.524426	-0.931189	0.473935	0.324281	0.0144546
3347	1.145	301.047	300.04	HMDB0000814	N-Acetylglucosamine 6-sulfate	C8H15NO9S	301.047	1	[M-H]-	48.9	54.6	91.05	83.3		29.7861	50.5016	178.204	40.6393	65.0498	17.194	247.655	158.55	72.2037	104.465	31.8123	186.858	23.1918	25.2488	44.3254	98.4474	69.7292	0.708289	-0.49759	0.467555	0.330167	0.516459
3353	5.312	301.143	300.136	HMDB0029091	Tryptophyl-Proline	C16H19N3O3	301.143	1	[M-H]-	44.4	35.5	87.8			24.3842	17.7502	18.3004	19.2555	20.7076	13.762	10.6612	33.1036	9.98528	15.384	27.1295	11.704	9.08076	19.5256	15.2988	19.7406	15.444	0.782349	-0.354116	0.229307	0.639582	1.21531
3367	7.244	302.043	301.036	HMDB0005794	Quercetin	C15H10O7	302.043	1	[M-H]-	44	25.1	95.8	80.8		5.43453	1.8479	26.6494	6.01663	27.0817	5.09149	4.85036	2.231	72.7011	9.5498	2.97388	17.4531	8.51442	5.10877	5.86555	9.90037	17.4524	1.7628	0.817869	0.445641	0.351014	0.841044
3372	6.792	302.079	301.072	HMDB0005782	Hesperetin	C16H14O6	302.079	1	[M-H]-	48.6	46.6	96.98	70.6		407.211	524.087	78.0765	43.6083	67.1481	62.7167	42.1079	82.3541	220.735	149.212	10.779	67.0022	85.2644	56.4706	36.2982	163.414	89.3944	0.547044	-0.870272	0.33284	0.477765	0.723139
3384	5.841	/	301.108	HMDB0037686	7-Hydroxy-5-methoxyflavan	C16H16O3	256.11	2	[M+FA-H]-	51	57.8	99.64			10.1362	11.4898	10.2449	13.8885	13.864	10.6993	21.0327	24.4359	30.6936	5.4834	4.1828	6.30229	11.6715	13.336	10.0191	14.4739	11.6698	0.806264	-0.310676	0.471351	0.326656	1.16853
3400	6.934	302.152	301.145	HMDB0000530	6-Ketoestriol	C18H22O4	302.152	1	[M-H]-	54.1	75	96.27			96.9128	80.334	193.679	47.5762	195.722	39.4974	24.6179	23.6479	86.0823	71.9461	34.8526	131.935	36.841	33.6739	46.9866	87.7484	63.1882	0.720107	-0.473717	0.424252	0.372377	0.298069
3408	8.259	/	301.156	HMDB0060055	Tetranor 12-HETE	C16H26O3	266.188	7	[M+Cl]-	46.1	46.9	91.11			71.0212	56.1755	74.9642	85.2719	92.0661	90.4686	179.76	145.359	69.695	70.6978	120.399	100.362	85.5961	133.986	94.0744	99.3857	96.4015	0.969973	-0.0439829	0.870666	0.0601482	0.0394876
3415	8.064	302.209	301.202	HMDB0037830	xi-7-Hydroxyhexadecanedioic acid	C16H30O5	302.209	0	[M-H]-	51.4	60.2	96.85			1175.11	632.072	782.299	1182.76	842.967	1381.05	527.654	420.957	1122.06	594.24	1195.91	325.386	1608.09	1268.33	1327.41	868.109	1063.06	1.22457	0.292274	0.357874	0.44627	0.576964
3419	12.86	302.225	301.217	HMDB0001999	Eicosapentaenoic acid	C20H30O2	302.225	0	[M-H]-	54	73.1	97.26	80.3		19.6757	24.3891	13.3239	7.70078	5.88333	12.7942	9.29782	5.20165	19.3473	21.112	19.8794	22.6071	14.9337	15.8462	14.1735	12.2833	18.2713	1.48749	0.572884	0.0540312	1.26736	1.81985
3439	5.86	304.059	303.051	HMDB0040631	Pratenol B	C15H12O7	304.058	0	[M-H]-	50	53.5	97			1.4468	0.880705	2.29743	0.669041	0.771025	1.18113	1.92501	0.928584	1.26667	4.10203	0.553249	2.21177	0.392185	415.495	0.451412	1.26247	60.6389	48.0321	5.58593	0.354175	0.450782	0.630628
3456	5.897	/	303.124	HMDB0030420	Strobilurin A	C16H18O3	258.126	2	[M+FA-H]-	40.9	9.11	97.53			28.8231	15.6376	42.267	28.3087	62.4179	20.7498	39.4747	4.71364	37.184	26.6465	23.0201	57.8154	15.985	19.3477	17.2225	30.2991	28.1744	0.929878	-0.104886	0.807982	0.092598	0.163311
3457	4.926	304.131	303.124	HMDB0255942	Oleocanthal	C17H20O5	304.131	1	[M-H]-	43.9	24.8	95.85			17.5049	26.2657	8.55866	10.2753	6.56063	25.589	0.624895	1.02944	3.78952	24.9136	38.7616	5.44741	27.3475	21.4671	17.7849	12.0511	19.9302	1.65381	0.725797	0.196345	0.70698	1.12824
3479	11.808	304.204	303.196	HMDB0000309	3alpha,16beta-Dihydroxyandrostenone	C19H28O3	304.204	0	[M-H]-	53.1	70	96.1			0.420773	0.307077	3.76885	6.97632	19.2454	18.624	14.8566	0.916708	0.323591	0.367538	4.35799	1.76557	7.72789	11.8426	2.30918	8.13946	4.0992	0.503621	-0.989591	0.250023	0.60202	0.557888
3482	7.942	/	349.202	HMDB0002664	Prostaglandin E3	C20H30O5	350.209	0	[M-H]-	52.6	67.9	95.38	68.6		51.282	54.6212	56.2632	51.7037	56.4434	55.9428	52.4738	43.1859	40.3559	44.1048	39.6715	54.7375	59.8795	76.8582	64.3942	52.7395	54.2859	1.02932	0.0416952	0.785404	0.104907	0.0623737
3487	6.932	/	303.218	HMDB0061657	3-hydroxypentadecanoic acid	C15H30O3	258.219	1	[M+FA-H]-	49.6	51.2	97.85			30.2291	22.7521	34.4058	38.0698	26.1625	33.789	18.345	29.0315	23.5731	18.8049	22.0425	31.6267	29.8382	20.7046	26.8145	29.0981	24.7721	0.851329	-0.232211	0.171824	0.764917	1.03701
3489	13.307	304.24	303.233	HMDB0001043	Arachidonic acid	C20H32O2	304.24	1	[M-H]-	55.2	79	97.47	82.7		3127.5	2089.73	3374.43	2002.73	1883.47	2336.78	2215.87	1018.29	3461.61	2691.2	2871.14	4730.87	3120.96	2678.23	2569.48	2256.1	3160.5	1.40087	0.486321	0.0356229	1.44827	1.83566
3513	6.455	306.087	351.085	HMDB0060575	Dehydrowarfarin	C19H14O4	306.089	7	[M+FA-H]-	50.4	63.6	96.45			973.665	720.344	897.032	977.777	868.059	1215.99	1546.49	1766.91	1078.4	850.625	1604.18	1172.77	1242.36	1277.28	1067.52	1120.78	1184.73	1.05706	0.0800567	0.696599	0.157017	0.51595
3524	5.25	306.168	305.161	HMDB0031315	1-(betaGlucopyranosyloxy)-3-octanone	C14H26O7	306.168	1	[M-H]-	43.7	23.7	95.99			5.67363	4.56878	4.88385	5.3535	5.10921	7.81968	4.46233	11.329	7.17861	4.4932	6.03726	4.52408	7.28197	6.92693	8.79612	6.15	6.4626	1.05083	0.071527	0.769922	0.113553	0.443628
3530	9.994	306.181	305.174	HMDB0012799	5'-Carboxy-gamma-chromanol	C18H26O4	306.183	5	[M-H]-	46.6	43.6	95.12			18.5507	28.1535	26.632	21.6718	31.4566	33.8674	9.95716	0.394154	19.2028	19.9071	27.3043	16.4415	40.4032	24.8414	43.7706	21.3354	27.4101	1.28472	0.361459	0.308877	0.510214	0.948953
3540	11.363	306.219	305.212	HMDB0014759	Oxandrolone	C19H30O3	306.219	0	[M-H]-	49.9	56.5	93.11			6.13225	4.43447	3.71704	13.9534	14.6122	7.88446	5.67808	0.416249	5.87313	1.56724	6.56971	8.53847	19.7717	14.0899	9.09613	7.10352	9.35803	1.31738	0.39767	0.436303	0.360211	0.669732
3544	13.718	306.256	305.248	HMDB0002925	Dihomo-gamma-linolenic acid	C20H34O2	306.256	0	[M-H]-	44.9	27.1	97.33	87.7		407.22	214.249	435.422	282.634	330.171	291.534	273.095	148.765	510.203	379.741	352.761	381.873	316.277	531.374	254.628	297.886	389.551	1.30772	0.387051	0.0902837	1.04439	1.48167
3563	1.029	/	306.999	HMDB0245296	2-Phosphonopropionic acid	C3H7O5P	154.003	0	[2M-H]-	40.5	11.2	91.48			34.8136	30.7401	42.6871	25.5109	17.1849	28.6404	74.0833	74.381	34.1753	14.7525	6.64095	25.3643	5.47421	9.63549	8.74073	41.0052	14.9691	0.365054	-1.45382	0.0133664	1.87398	2.20004
3575	5.176	/	307.086	HMDB0039167	2-O-p-Coumaroylglucose	C15H18O8	326.1	11	[M-H2O-H]-	43.5	38.5	91.23			5.53762	4.24106	6.73826	5.73466	6.81242	9.02829	6.83441	10.3074	9.64663	7.20143	5.32812	6.5041	8.26888	7.06434	5.57306	6.90427	7.0838	1.026	0.0370348	0.846577	0.0723334	0.360641
3581	7.563	308.103	307.095	HMDB0001935	Warfarin	C19H16O4	308.105	8	[M-H]-	46.6	46.8	94.61	66.4		28.9723	12.6727	83.591	53.2868	102.081	104.626	92.113	68.6241	23.8419	79.5118	85.5873	52.1178	84.4151	110.612	80.4742	68.2458	73.7943	1.0813	0.11277	0.737851	0.132031	0.395502
3589	5.725	/	307.123	HMDB0302803	Halleridone	C8H10O3	154.063	13	[2M-H]-	37.3	4.92	95.26			25.4354	18.0942	11.9559	14.8733	12.6689	22.5548	18.8857	31.6639	25.4171	16.0472	22.2788	20.9438	23.1044	20.872	20.3536	19.5165	21.2881	1.09078	0.125354	0.532158	0.273959	0.870625
3603	9.518	308.199	307.191	HMDB0304634	16-B1-phytoprostane	C18H28O4	308.199	0	[M-H]-	54	74.6	95.51			35.8797	42.2531	88.6377	48.1361	127.298	67.4219	76.822	22.1412	31.2327	87.8631	61.4884	77.3129	48.737	49.0658	82.2179	63.5738	62.5597	0.984049	-0.0231981	0.946479	0.0238891	0.202777
3621	1.15	309.106	308.099	HMDB0000230	N-Acetylneuraminic acid	C11H19NO9	309.106	1	[M-H]-	43.8	20.9	98.83		69.5	242.526	444.816	483.009	175.463	332.183	179.205	419.403	291.082	189.191	291.947	237.477	342.553	230.079	201.485	228.12	320.961	245.836	0.765937	-0.384702	0.139739	0.854683	1.14061
3643	5.052	310.109	309.102	HMDB0242124	Dibutyl sulfosuccinate	C12H22O7S	310.109	1	[M-H]-	44	26.2	95.29			225.761	173.636	98.4683	96.2715	78.7592	202.331	139.224	288.488	228.224	82.1249	189.277	98.0246	124.878	121.92	116.261	162.867	137.244	0.842675	-0.246952	0.456174	0.34087	0.465745
3646	2.196	310.117	309.109	HMDB0011741	gamma-Glutamyltyrosine	C14H18N2O6	310.116	0	[M-H]-	49.5	52.1	96.05			29.3076	42.7908	17.265	37.4157	9.05357	16.0812	12.1529	31.2519	30.8395	7.96809	5.25508	9.64574	33.3752	24.0244	41.2063	24.4148	21.7592	0.891228	-0.166133	0.705561	0.151465	0.608842
3655	6.134	/	309.132	HMDB0036773	Tavulin	C15H20O4	264.136	7	[M+FA-H]-	47.7	53	93.86			8.31345	5.95561	8.45661	6.63143	7.53077	9.43894	6.81168	12.0679	8.39194	6.25998	31.1637	9.01208	10.2155	7.75851	7.44897	8.1508	11.4644	1.40653	0.492144	0.315287	0.501293	0.905294
3665	10.888	310.214	309.207	HMDB0242188	Octadeca-2,4-dienedioic acid	C18H30O4	310.214	0	[M-H]-	44.7	27.1	96.54			20.6064	29.865	103.667	15.0837	108.577	31.6191	39.5539	34.8205	25.6403	21.3916	36.9282	62.6747	11.3014	55.2219	53.901	47.9741	38.1513	0.795248	-0.330523	0.538705	0.268649	0.404361
3695	6.335	/	311.093	HMDB0251617	Dracorhodin	C17H14O3	266.094	2	[M+FA-H]-	55.6	83.4	97.64			26.5927	16.6024	17.5348	26.5943	18.3433	32.029	56.0724	74.4595	27.8157	17.5724	34.3735	41.4489	52.0951	31.2918	29.3933	33.5285	33.4273	0.996979	-0.00436502	0.991008	0.00392297	0.331207
3696	6.993	/	311.093	HMDB0037315	Cerasinone	C18H18O6	330.11	4	[M-H2O-H]-	49	53.1	97.03			8.3537	3.63618	7.29753	2.53286	8.23495	3.43074	5.70208	2.23186	4.49917	8.75839	9.57326	4.56135	2.77502	7.17163	4.59955	5.17749	5.9912	1.15716	0.210592	0.546301	0.262568	0.622476
3700	4.982	/	311.118	HMDB0041438	Pseudomonine	C16H18N4O4	330.133	8	[M-H2O-H]-	42.3	25.9	94.24			20.013	22.552	6.69105	18.8193	12.4079	21.5357	16.0664	33.5513	31.439	10.6101	18.5999	18.0663	15.9447	14.5845	16.33	18.9546	17.9392	0.946431	-0.0794303	0.79188	0.101341	0.000870678
3704	6.1	/	311.148	HMDB0258925	tetranor-PGFM	C16H26O7	330.168	6	[M-H2O-H]-	53	77.4	93.83			26.7776	22.1988	33.48	37.9929	30.4739	37.7345	25.1474	48.6077	30.0929	27.1211	30.6593	26.4083	23.3783	25.4787	20.5532	32.8016	26.2417	0.800013	-0.321905	0.0826264	1.08288	1.41321
3743	12.819	313.262	312.254	HMDB0242034	N-Lauroyl Isoleucine	C18H35NO3	313.262	0	[M-H]-	47.3	41	95.98			1.80878	2.6622	1.24957	2.54044	1.6372	1.90722	4.14317	34.3923	2.73046	1.16873	1.40593	1.61913	5.57888	5.71224	2.34634	6.29261	2.93739	0.466799	-1.09913	0.457131	0.33996	0.480884
3751	8.182	314.043	313.036	HMDB0029508	Laccaic acid D	C16H10O7	314.043	0	[M-H]-	43.9	26.8	93.08			3.18556	1.46414	38.6945	1.54431	57.2451	11.8359	54.8255	2.12615	6.93072	11.2203	63.8074	27.7598	4.54058	25.3089	1.67171	21.3651	20.1771	0.944391	-0.0825436	0.923344	0.0346365	0.393094
3752	7.283	/	313.036	HMDB0002326	Coumesterol	C15H8O5	268.037	1	[M+FA-H]-	52	65.5	95.55			6.14398	1.82491	8.69142	5.46056	13.0651	3.95279	5.14566	5.50934	13.7933	7.1713	20.5835	10.8485	34.1981	10.6401	4.31993	6.22422	14.5078	2.33086	1.22086	0.0468653	1.32915	1.8057
3753	8.963	/	313.072	HMDB0030720	Trigraecum	C16H12O4	268.074	0	[M+FA-H]-	47.4	40	97			14.6959	11.4218	62.0769	8.76122	57.0118	9.4682	10.0618	4.31512	6.05342	21.5134	11.5504	32.6866	9.57818	9.09812	9.35144	22.2266	14.2617	0.641648	-0.640145	0.396357	0.401913	0.37803
3754	6.61	314.079	313.072	HMDB0033255	Muscomosin	C17H14O6	314.079	2	[M-H]-	46.3	38.6	95.01			26.0208	16.5775	16.8987	20.7336	31.7675	18.83	28.7588	27.2696	27.775	20.0908	23.5281	25.7249	19.0169	26.5775	17.467	23.357	22.8829	0.979699	-0.0295888	0.859668	0.0656692	0.0569393
3755	6.081	314.08	313.073	HMDB0245955	3-O-Acetylpinobanksin	C17H14O6	314.079	4	[M-H]-	45	36.9	92.4			19.2154	11.9342	29.8201	18.0085	27.8896	29.6894	28.4615	30.6916	32.5248	25.917	9.21533	21.721	23.2342	23.0366	14.3716	24.4638	21.4315	0.87605	-0.190915	0.43796	0.358566	0.616047
3764	6.806	314.115	313.108	HMDB0041700	6-Hydroxyenterolactone	C18H18O5	314.115	1	[M-H]-	54.1	74	97.06			1034.65	838.737	1459.24	714.834	1290.45	1153.94	848.341	831.143	611.835	1500.07	978.408	1596.82	1224.14	1317.04	1088.09	1021.42	1188.06	1.16315	0.218031	0.297405	0.526652	0.803923
3772	10.431	/	313.181	HMDB0304821	11b-Hydroxyprogesterone	C20H28O4	332.199	1	[M-H2O-H]-	49.6	54.8	94.11			0.885015	1.38097	4.04442	2.05391	7.32937	1.22004	1.15375	0.358496	0.915029	2.3635	4.77848	3.31861	2.65164	3.28148	4.06031	2.30325	3.05272	1.3254	0.406428	0.459032	0.338157	1.09809
3774	11.53	314.246	313.238	HMDB0004705	12,13-DHOME	C18H34O4	314.246	0	[M-H]-	55	78.4	96.85	66.4		27.5198	24.8436	122.373	42.5647	49.8514	85.7997	103.706	37.938	47.2133	50.2659	30.7478	25.373	56.7457	673.982	48.8237	61.8245	133.307	2.15622	1.10851	0.416065	0.380838	0.208783
3782	9.919	314.246	313.239	HMDB0004704	9,10-DHOME	C18H34O4	314.246	1	[M-H]-	52.8	67.9	97.01	89.5		315.711	177.39	304.368	196.913	336.703	184.912	228.48	135.113	161.556	147.596	196.396	310.271	203.885	181.209	204.938	234.949	200.836	0.854807	-0.226329	0.33255	0.478143	0.756649
3783	9.244	314.246	313.239	HMDB0061650	9,10-Epoxyoctadecanoic acid	C18H34O4	314.246	0	[M-H]-	48.6	46.3	96.95			20.8724	17.0978	30.6231	36.0856	35.1659	20.172	36.8372	37.2124	21.7979	14.6567	20.207	42.2682	18.1078	18.7392	21.3391	29.2583	22.4451	0.767137	-0.382443	0.156808	0.804632	1.34505
3785	12.631	/	313.275	HMDB0029632	Oleyl alcohol	C18H36O	268.277	0	[M+FA-H]-	48	42.6	97.9			13.9143	6.96865	8.66574	16.0212	12.8848	11.2518	31.9345	96.3049	9.24056	5.95555	15.1518	17.1471	12.3292	18.3806	11.1507	24.7432	12.7651	0.515901	-0.954833	0.315234	0.501367	0.874962
3799	5.826	315.216	314.209	HMDB0094676	Val-Val-Val	C15H29N3O4	315.216	1	[M-H]-	46.6	39.3	94.84			111.771	42.4546	12.245	15.7332	23.3191	20.5749	31.7685	142.74	97.9386	23.9673	31.6408	77.3273	48.3237	32.6192	38.1454	50.0758	49.9946	0.998379	-0.0023398	0.996981	0.00131292	0.642175
3807	1.126	/	315.025	HMDB0257455	Salacinol	C9H18O9S2	334.039	9	[M-H2O-H]-	38.7	16.8	87.14			9.6197	55.6545	14.3961	84.2569	7.7796	51.3197	29.2107	63.2246	83.5557	28.5928	15.2818	19.6735	126.841	100.165	98.1004	39.4327	67.4586	1.71073	0.77461	0.18844	0.724827	0.962005
3820	4.521	/	315.096	HMDB0028881	Histidylaspartic acid	C10H14N4O5	270.096	7	[M+FA-H]-	48.6	54.1	96.95			24.5917	29.3784	11.2191	19.9426	6.0305	6.53688	4.01221	16.1864	21.8173	4.47535	2.74484	7.2801	19.897	14.7445	29.8612	14.7372	14.4029	0.977315	-0.0331048	0.947863	0.0232546	0.241975
3846	10.57	316.202	361.2	HMDB0005079	15-Deoxy-d-12,14-PGJ2	C20H28O3	316.204	4	[M+FA-H]-	44.2	29.2	96.44			42.4162	16.6272	61.0973	13.8562	54.6674	28.4787	17.53	5.96608	31.721	29.7938	32.6299	40.7033	7.3947	32.2902	20.3475	30.0799	27.8401	0.925538	-0.111637	0.799044	0.0974293	0.212073
3847	9.268	/	315.218	HMDB0030973	9-Oxohexadecanoic acid	C16H30O3	270.219	1	[M+FA-H]-	46.1	33.4	97.68			13.835	2.18511	3.09241	5.47971	3.35343	4.78083	5.82577	161.913	8.47922	0.78229	4.61733	1.96784	5.88709	5.91578	3.63163	25.0582	4.46874	0.178335	-2.48734	0.346212	0.460658	1.01028
3857	9.348	316.261	315.254	HMDB0059633	9,10-dihydroxyoctadecanoate	C18H36O4	316.261	0	[M-H]-	41.1	9.55	96.2			11.9983	7.78116	7.75752	7.686	6.40227	7.5774	7.15349	8.70189	4.19148	4.53623	4.2526	10.4106	9.62794	8.4464	7.80048	8.13225	7.03796	0.865438	-0.208497	0.372952	0.428347	1.06177
3859	10.113	316.262	315.254	HMDB0302281	9,10-Dihydroxystearic acid	C18H36O4	316.261	1	[M-H]-	45	29.2	96.67			11.0585	9.19678	19.0817	19.8268	26.0092	17.8238	45.7428	27.009	11.9268	4.62303	6.76465	23.3778	21.8071	18.1891	26.1102	21.9686	16.1141	0.733507	-0.447118	0.286335	0.543125	1.0513
3886	7.35	/	317.103	HMDB0041670	4',7-Dihydroxy-6-methoxyisoflavan	C16H16O4	272.105	8	[M+FA-H]-	45.6	41.4	95.63			4.10784	0.988172	8.96337	0.494704	8.40598	0.68998	0.589522	0.349271	74.5024	28.5439	2.98648	23.4427	1.3063	3.7456	21.7388	3.0736	22.3237	7.26305	2.86058	0.0941588	1.02614	2.01619
3903	9.39	318.147	317.14	HMDB0031752	Zearalenone	C18H22O5	318.147	0	[M-H]-	49.2	50.5	96.08			23.6623	10.3562	36.9275	8.63964	38.9403	8.60414	15.4211	1.47149	5.28645	14.2893	4.48202	21.1736	6.68559	7.16019	10.2401	18.0028	9.90247	0.550051	-0.862364	0.164753	0.783168	0.695572
3906	5.143	/	317.14	HMDB0061822	Hexaethylene glycol	C12H26O7	282.168	9	[M+Cl]-	46.4	49.7	92.86			41.8903	3.81099	20.2036	46.0443	47.875	11.3536	20.1473	27.5564	28.8046	29.8716	19.6542	46.1863	23.4947	10.0203	24.9498	27.3602	26.1402	0.955411	-0.0658073	0.870881	0.0600411	0.323369
3916	6.677	/	317.151	HMDB0062365	8-hydroxy-3-oxohexadecadienoic acid	C16H26O4	282.183	6	[M+Cl]-	40.8	13.7	96.62			29.0789	25.162	55.5009	47.7891	53.4046	42.6877	77.1638	50.0457	42.7836	39.3955	74.9747	35.77	41.2159	46.3461	42.8575	47.6041	46.1919	0.970335	-0.0434453	0.857314	0.06686	0.0775715
3920	8.949	/	317.176	HMDB0000151	Estradiol	C18H24O2	272.178	1	[M+FA-H]-	48.9	47.5	97.71			41.3419	23.6267	30.2754	21.943	31.2675	22.1997	12.2723	17.2091	19.912	23.8797	23.5865	35.6489	27.371	27.4949	30.296	25.017	26.8841	1.07464	0.10385	0.639001	0.194499	0.684979
3924	6.795	318.204	317.197	HMDB0032368	Menthyl pyrrolidone carboxylate	C16H30O6	318.204	1	[M-H]-	48.2	45.2	96.75			29.0205	22.4179	24.1364	41.4275	31.2194	41.4822	31.9705	32.4372	35.3019	19.2812	42.7095	24.7214	45.7956	39.5123	44.4429	31.764	35.9664	1.1323	0.179259	0.365178	0.437495	0.603074
3969	6.396	/	319.13	HMDB0034885	Imazamethabenz	C15H18N2O3	274.132	0	[M+FA-H]-	48.9	52.9	91.81			27.0255	18.3078	23.5591	15.0114	18.4513	8.83427	18.5947	17.9005	21.4455	9.17572	14.7324	14.111	11.8376	4.10082	11.005	18.4606	12.344	0.66867	-0.580635	0.0467029	1.33066	1.50856
3974	6.905	/	319.167	HMDB0258926	Tetranorprostanedioic acid	C16H28O4	284.199	6	[M+Cl]-	38.1	4.21	93.1			19.7613	15.6687	25.3562	22.2989	25.6042	25.225	53.9182	41.9746	27.3062	17.0237	32.6212	21.3478	19.8563	24.4842	18.9861	28.7259	23.0894	0.803782	-0.315124	0.298267	0.525395	0.857987
3977	9.82	/	319.192	HMDB0002725	Nandrolone	C18H26O2	274.193	1	[M+FA-H]-	52.7	66.7	97.81			40.0287	115.895	188.092	86.34	342.089	45.3669	31.8949	3.15424	29.1183	149.191	125.755	93.1248	132.358	99.9011	157.805	106.608	112.465	1.05494	0.0771607	0.898554	0.0464556	0.795277
3982	5.766	/	319.213	HMDB0000486	7-Hydroxyoctanoic acid	C8H16O3	160.11	1	[2M-H]-	47.1	43.6	93.39			20.901	14.8234	22.7829	19.4718	21.3102	23.4892	15.4751	28.3224	26.9587	15.2371	23.4889	16.6746	22.2285	22.482	19.9556	20.822	21.0036	1.00872	0.0125297	0.935098	0.0291427	0.153682
3985	10.993	320.235	319.228	HMDB0004680	16-HETE	C20H32O3	320.235	0	[M-H]-	44.1	25.5	95.62			12.476	13.9051	26.3574	18.1512	15.3199	7.09591	19.2354	8.48706	4.95013	13.3409	17.4639	11.1626	12.2341	11.0185	12.983	15.1285	11.879	0.785207	-0.348854	0.249866	0.602292	1.00253
4006	1.481	322.057	321.049	HMDB0001227	5-Thymidylic acid	C10H15N2O8P	322.057	0	[M-H]-	49.6	63.1	85.13	89.9		112.413	57.2711	10.9943	65.1514	54.4092	23.3876	182.713	208.138	168.842	1.01221	4.04982	21.0547	14.1051	86.4466	42.5083	89.3097	48.2884	0.540685	-0.887139	0.259747	0.585449	1.37286
4029	8.162	322.178	321.171	HMDB0032702	Zeranol	C18H26O5	322.178	2	[M-H]-	51.5	65.2	94.84			17.1137	30.4117	37.166	39.2058	51.1659	30.8109	19.6705	10.498	6.26642	36.6114	28.9331	16.4705	39.947	47.6352	35.4527	29.5053	30.1881	1.02314	0.0330036	0.925164	0.0337814	0.210391
4049	10.725	322.251	321.244	HMDB0036802	Austroinulin	C20H34O3	322.251	0	[M-H]-	44	24.8	95.52			5.00613	5.18408	20.4964	13.6874	24.6471	9.59591	22.0242	1.64775	5.29766	10.7807	18.2565	13.1383	11.6602	12.9266	15.705	12.7861	12.5379	0.980584	-0.0282869	0.944241	0.024917	0.467772
4073	1.18	324.036	323.029	HMDB0000288	Uridine 5'-monophosphate	C9H13N2O9P	324.036	0	[M-H]-	52.7	68.8	95.08	81.2		125.99	40.0652	4.17287	161.672	28.6563	36.9358	558.964	383.356	519.807	0.783916	1.86308	80.4606	25.2948	129.98	56.6058	167.477	116.399	0.695019	-0.524877	0.617382	0.209446	0.837965
4075	6.792	/	323.054	HMDB0002149	3 Hydroxycoumarin	C9H6O3	162.032	7	[2M-H]-	51.7	72	93.96			98.0941	114.958	21.1899	8.33699	15.2809	12.6864	9.34012	19.5868	51.0907	38.3455	2.52262	17.3806	18.6422	13.534	8.84456	37.4342	21.48	0.573808	-0.801361	0.359627	0.444148	0.607037
4088	5.065	/	323.117	HMDB0013682	Coniferin	C16H22O8	342.131	12	[M-H2O-H]-	37.8	6.36	94.9			42.7566	47.464	27.0735	56.7628	31.4738	28.8721	8.90272	42.0047	46.1752	13.3602	8.77084	15.2758	14.5409	9.73532	13.7626	35.6638	17.3744	0.487173	-1.0375	0.0250242	1.60164	1.8131
4098	6.219	324.148	323.141	HMDB0256021	Oxyphenbutazone	C19H20N2O3	324.147	1	[M-H]-				60.6		4.75243	6.02418	18.2133	0.65769	9.43924	0.84203	1.48862	0.42457	1.15783	5.09856	88.2921	3.02773	2.0871	2.07109	2.03186	5.23025	14.8237	2.83423	1.50296	0.424534	0.372088	0.513489
4099	5.925	324.155	323.148	HMDB0035357	Blumealactone C	C17H24O6	324.157	6	[M-H]-	47.9	51.7	95.04			12.7316	10.4973	63.1711	73.0138	30.4411	193.645	44.2759	489.155	450.219	310.964	205.475	124.624	277.746	309.558	252.704	114.616	275.899	2.40715	1.26732	0.0409717	1.38752	2.07814
4103	8.063	324.191	323.184	HMDB0038580	Cibaric acid	C18H28O5	324.194	6	[M-H]-	52.2	73.4	94.33			293.921	159.7	211.71	285.924	212.893	331.248	143.96	110.772	288.785	150.151	330.121	81.173	401.845	305.752	297.99	218.766	265.117	1.21187	0.277239	0.362187	0.441067	0.524149
4112	11.983	/	323.259	HMDB0254402	Medica 16	C20H38O4	342.277	0	[M-H2O-H]-	47.6	43.9	94.3	68.1		9.8277	5.30119	10.9709	6.88999	6.86703	5.44054	28.2563	13.3511	5.46465	2.0362	9.93711	11.3194	6.78088	6.86294	9.16949	10.8631	7.36723	0.678189	-0.560241	0.276658	0.558056	1.03509
4134	4.043	/	325.007	HMDB0001068	Sedoheptulose 7-phosphate	C7H15O10P	290.04	8	[M+Cl]-	42.6	27.2	94.49			8.94071	5.74054	14.2266	16.3941	15.1492	11.0994	13.8378	45.7513	9.77901	3.0932	15.1852	13.5804	4.05908	1.88449	3.75914	16.3925	7.33436	0.447423	-1.16029	0.0975696	1.01069	1.74068
4169	10.238	/	325.238	HMDB0249917	1-O-Myristoyl-2-acetyl-glycerol	C19H36O5	344.256	0	[M-H2O-H]-	48.9	50	94.38			9.85647	4.87636	21.6822	52.0367	47.5485	17.3172	12.6285	28.1826	7.19985	11.8907	35.5462	36.2835	8.99562	3.86575	22.8933	24.2661	18.0964	0.74575	-0.423236	0.461163	0.336145	0.632425
4170	12.338	/	325.238	HMDB0244776	17-Octadecynoic acid	C18H32O2	280.24	0	[M+FA-H]-	53	67.8	97.92			55.4368	13.9615	13.3658	29.6026	33.1425	19.6066	12.6996	7.18482	77.9146	2.59499	16.3651	20.2931	58.8268	27.852	36.6733	23.125	34.36	1.48584	0.571274	0.323414	0.490241	0.436699
4171	12.444	/	325.275	HMDB0031923	10,20-Dihydroxyeicosanoic acid	C20H40O4	344.293	0	[M-H2O-H]-	46.7	36.9	96.68			88.1321	173.16	95.255	236.637	154.774	420.799	69.2794	56.7877	36.4293	130.611	170.236	155.536	476.339	178.424	441.767	161.853	227.049	1.40281	0.488318	0.395273	0.403103	0.589131
4217	8.72	328.225	327.218	HMDB0035919	Corchorifatty acid F	C18H32O5	328.225	1	[M-H]-	50	55	95.99	73.9		171.767	83.1121	132.495	188.572	173.486	194.935	70.8583	79.1552	130.167	111.358	169.24	70.7932	243.848	144.095	195.056	136.798	152.079	1.11171	0.152782	0.596943	0.224067	0.49411
4224	12.973	328.298	327.291	HMDB0061664	12-hydroxyicosanoic acid	C20H40O3	328.298	0	[M-H]-	49.2	49.4	96.53			7.66673	4.22955	6.44355	4.56678	12.234	6.65953	9.74978	315.836	8.45462	6.88785	6.13812	11.1203	3.19322	5.35185	5.00967	45.9232	6.59367	0.14358	-2.80007	0.359905	0.443812	0.914975
4248	5.476	329.232	328.224	HMDB0304801	Ile-Val-Val	C16H31N3O4	329.231	1	[M-H]-	44.6	30	93.9			8.39386	10.6147	1.65358	6.79935	3.56878	13.6509	32.3767	47.1902	10.6723	1.15248	3.2596	9.99046	27.141	20.2175	24.5742	15.531	13.8582	0.892293	-0.16441	0.815954	0.0883341	0.119892
4252	11.698	329.257	328.249	HMDB0242060	N-Myristoyl Threonine	C18H35NO4	329.257	0	[M-H]-	45.7	32.9	96.24			66.0949	33.1987	69.2415	52.1353	43.2382	41.2179	72.9481	161.122	89.4519	69.1953	61.4671	90.4946	28.2323	48.7149	89.8669	67.3996	68.2033	1.01192	0.0171014	0.964152	0.0158546	0.252764
4302	8.843	330.241	329.233	HMDB0004708	9,12,13-TriHOME	C18H34O5	330.241	0	[M-H]-	50.7	57.4	96.78	80.5		105.761	68.4069	99.4607	81.8137	121.146	160.029	58.6762	109.54	95.7171	111.823	134.35	101.487	194.19	150.641	127.074	100.604	130.754	1.29969	0.378171	0.100322	0.998603	1.5163
4308	13.66	330.256	329.249	HMDB0001976	Docosapentaenoic acid (22n-6)	C22H34O2	330.256	0	[M-H]-	51	58.3	97.05	81.1		224.283	172.317	220.964	159.831	142.727	245.807	362.672	182.31	237.144	204.255	412.753	232.81	204.239	412.53	198.284	213.864	271.716	1.27051	0.345409	0.204336	0.689656	1.16377
4340	5.044	/	331.084	HMDB0031620	Vestitone	C16H14O5	286.084	6	[M+FA-H]-	39.8	12.7	92.91			44.5924	79.8164	27.5143	18.8986	23.9175	27.9414	31.2294	64.6121	44.3567	27.313	28.4652	26.6603	38.6009	17.4664	31.2428	39.8153	30.5865	0.76821	-0.380428	0.296334	0.528218	0.681185
4352	5.126	/	331.119	HMDB0005175	Homovanillin	C9H10O3	166.063	1	[2M-H]-	45.1	35.8	91.1			45.8834	32.9477	50.2726	42.2483	55.0188	44.7315	44.1131	82.0865	43.7821	43.6705	78.8482	46.24	54.6966	51.8947	43.3653	49.6628	51.7853	1.04274	0.0603795	0.770153	0.113423	0.345895
4360	10.487	332.197	331.189	HMDB0259665	Dehydroandrographolide	C20H28O4	332.199	6	[M-H]-	47	48.1	94.22			13.1713	9.17134	12.3215	8.71343	17.1873	9.00972	3.23629	1.78515	14.1358	9.43992	9.24455	5.95304	13.6833	8.13806	15.1328	9.32451	10.8182	1.16019	0.214364	0.524428	0.280314	0.870398
4368	10.039	332.199	331.192	HMDB0062410	5,6-epoxy,-HEPE	C20H28O4	332.199	1	[M-H]-	48.9	48.9	96.52			18.3696	71.0474	292.652	64.5656	383.813	61.0502	88.0153	8.86345	18.4948	121.551	91.0031	65.0004	54.0774	58.7503	112.031	123.547	74.4154	0.602325	-0.731387	0.358036	0.446073	0.135862
4369	8.186	/	331.192	HMDB0004586	Perillic acid	C10H14O2	166.099	7	[2M-H]-	40.2	14.3	94.39			7.99872	13.2549	27.4789	23.5668	38.3247	89.7854	24.931	17.829	10.7648	35.2378	12.844	14.4937	14.4602	25.1978	18.6533	30.3962	18.8074	0.618741	-0.692592	0.277648	0.556505	0.85995
4374	8.237	/	331.249	HMDB0031042	Avocadene	C17H34O3	286.251	0	[M+FA-H]-	44.5	25	97.8			425.204	195.888	190.963	149.298	214.583	222.117	149.777	153.991	15.8075	258.261	94.5887	241.681	196.993	224.679	271.134	212.728	186.164	0.875127	-0.192437	0.589564	0.229469	0.840896
4377	7.733	332.256	331.249	HMDB0034295	Floionolic acid	C18H36O5	332.256	1	[M-H]-	48.3	45.7	96.76			27.0067	23.8008	34.617	19.4991	21.8169	24.3417	13.7376	5.81883	12.2107	67.073	16.235	48.7953	27.952	13.0673	18.885	21.3298	29.1741	1.36776	0.451813	0.384061	0.4156	0.683463
4380	11.877	/	377.27	HMDB0260512	MG(20:3(6,8,11)-OH(5))	C23H40O5	396.288	0	[M-H2O-H]-	50	54	96.18			503.379	444.352	549.567	1124.99	1458.24	800.287	745.225	61.3629	532.787	819.484	930.54	1018.91	929.283	804.05	985.374	710.925	860.061	1.20978	0.274741	0.406039	0.391433	0.997314
4381	13.949	332.272	331.264	HMDB0002226	Adrenic acid	C22H36O2	332.272	0	[M-H]-	43.8	22.1	96.96	81.2		159.648	121.542	215.97	125.242	123.886	143.483	152.182	170.393	175.628	150.007	142.842	137.103	172.974	318.319	135.896	151.543	176.11	1.16211	0.216749	0.35727	0.447003	0.753542
4411	4.933	334.142	333.135	HMDB0250411	Combretastatin	C18H22O6	334.142	1	[M-H]-	46.7	37.9	96.91			844.131	536.6	216.839	128.601	138.869	78.408	26.0352	104.032	544.894	113.916	41.4774	148.421	25.9095	10.3177	41.2952	259.189	132.319	0.51051	-0.96999	0.334339	0.475812	1.07533
4426	10.99	334.212	333.205	HMDB0060046	15d PGD2	C20H30O4	334.214	7	[M-H]-	47.9	51	96.06	62.7		301.657	335.618	382.439	533.707	676.579	598.061	113.132	10.9812	625.975	193.498	382.836	228.166	1319.22	388.78	1068.96	369.022	601.062	1.6288	0.703807	0.210616	0.676509	1.05147
4427	9.925	334.214	333.207	HMDB0002752	Prostaglandin A2	C20H30O4	334.214	1	[M-H]-	51.5	63.2	95.33	74.3		15.2435	18.9851	12.7363	10.6842	14.2904	11.8999	8.44874	3.03044	10.9468	15.3123	11.5423	13.58	10.5935	10.0374	16.3867	11.9148	12.6284	1.05989	0.0839158	0.728838	0.137369	0.625319
4431	9.452	334.215	333.207	HMDB0060054	bicyclo-PGE2	C20H30O4	334.214	1	[M-H]-	47	41.6	93.95	72		20.3413	23.5205	48.988	22.8451	43.8101	21.2809	12.3504	7.7297	11.3703	34.7826	56.4832	23.6278	24.877	23.3808	19.8226	25.1083	27.7635	1.10575	0.145026	0.726605	0.138702	0.430092
4436	8.02	/	333.207	HMDB0001335	Prostaglandin I2	C20H32O5	352.225	0	[M-H2O-H]-	48.3	47.3	94.46			5.03991	6.82082	12.1093	11.2972	13.3587	16.5457	10.1334	6.97001	5.03207	9.41007	7.19327	5.55964	7.95745	7.14819	8.28756	10.2844	7.22689	0.702705	-0.50901	0.0670993	1.17328	1.43658
4463	6.807	336.098	335.09	HMDB0030450	Atalantoflavone	C20H16O5	336.1	6	[M-H]-	46.1	43.3	94.69			98.8833	71.8336	151.578	69.8883	128.417	101.539	81.2866	79.8547	54.6621	145.877	95.1385	162.714	109.516	114.247	96.6542	97.9101	111.258	1.13633	0.184385	0.436677	0.359839	0.611486
4472	9.184	/	335.15	HMDB0039949	Oudemansin A	C17H22O4	290.152	0	[M+FA-H]-	44.4	26.9	95.74			15.1591	15.7555	20.4116	35.5285	24.4866	30.2932	29.0567	6.84411	22.5762	31.228	22.4597	13.1962	29.9985	30.4125	37.5035	22.1919	26.7678	1.2062	0.270465	0.3329	0.477687	0.852862
4482	8.124	336.23	335.223	HMDB0002982	Prostaglandin B1	C20H32O4	336.23	1	[M-H]-	42.1	16.9	94.25	74.7		9.36982	8.05002	43.9211	26.971	36.4627	12.2267	10.3064	13.7445	5.01176	7.99391	15.2205	8.41364	11.1731	12.7515	17.2252	20.1315	11.1128	0.55201	-0.857234	0.116172	0.934898	1.39449
4518	1.133	/	337.095	HMDB0252696	Gentiopicroside	C16H20O9	356.111	6	[M-H2O-H]-	44.8	37.1	93.02			45.1376	30.3409	15.3867	100.097	50.223	44.6084	114.487	70.5387	78.7862	36.2698	75.9785	95.9265	54.9841	39.5143	50.5927	58.8524	61.7217	1.04875	0.0686773	0.852287	0.0694143	0.499191
4523	6.261	338.113	337.106	HMDB0038902	Lupiwighteone	C20H18O5	338.115	6	[M-H]-	44.3	37.5	90.91			142.688	120.515	194.658	165.106	170.022	160.717	144.974	227.075	137.544	122.677	170.353	175.702	152.611	166.868	134.928	165.719	151.526	0.914355	-0.129174	0.343804	0.463689	0.804221
4529	5.797	/	337.133	HMDB0303808	11b,13-Dihydrolactucin	C16H20O5	292.131	0	[M+FA-H]-	46.7	38.3	95.47			10.0993	11.3123	6.63548	5.61389	7.60464	11.833	8.38793	13.0746	16.5858	12.3128	5.65799	10.2091	10.1019	9.23088	10.8801	9.32015	10.7112	1.14925	0.200698	0.382994	0.416808	0.818956
4535	8.668	/	337.202	HMDB0030996	Colnelenic acid	C18H28O3	292.204	1	[M+FA-H]-	52.2	65	96.88			42.1192	28.6533	47.6653	36.161	51.4591	31.3666	69.3569	0.517287	32.9047	59.0735	45.6757	35.5528	24.9758	13.0355	45.4291	38.4123	36.6639	0.954482	-0.0672104	0.853533	0.0687797	0.494841
4544	9.853	338.246	337.239	HMDB0002265	14,15-DiHETrE	C20H34O4	338.246	1	[M-H]-	47.1	40.5	96.01	75.3		50.7691	58.443	21.9365	102.876	54.0958	46.4698	28.2024	47.6867	20.8139	27.6196	68.3133	35.3189	29.4581	32.8563	46.2729	51.3099	37.2361	0.72571	-0.462534	0.214505	0.668563	1.14658
4547	10.414	338.246	337.239	HMDB0251584	11-Deoxy-PGE1	C20H34O4	338.246	0	[M-H]-	40.8	9.23	95.16			15.2654	12.7556	14.0257	23.4426	16.6863	11.2901	15.2721	24.107	10.309	11.4973	17.4104	16.6297	12.4975	9.12489	11.4253	16.6056	12.6992	0.764751	-0.386937	0.0866278	1.06234	1.56046
4557	4.822	339.096	338.088	HMDB0010363	5-Hydroxy-6-methoxyindole glucuronide	C15H17NO8	339.095	1	[M-H]-	43.4	20.8	97.59			9.42278	15.2728	10.1517	2.0286	4.99764	6.42394	1.99051	0.668745	2.87446	0.654326	0.545249	0.282623	1.41198	1.4197	2.02913	6.36959	1.31678	0.206729	-2.27419	0.0245239	1.61041	1.9867
4580	4.965	/	339.112	HMDB0029651	Phlorisobutyrophenone 2-glucoside	C16H22O9	358.126	11	[M-H2O-H]-	37.7	4.16	95.95			58.8237	52.2563	26.3443	30.6908	28.327	51.396	33.0698	77.0202	59.3978	38.6898	50.1544	34.8576	45.4592	36.2623	38.7608	44.741	43.3689	0.969331	-0.0449387	0.852768	0.0691694	0.204473
4596	6.806	340.188	339.181	HMDB0244346	11-Dehydro-2,3-dinor-txb2	C18H28O6	340.189	1	[M-H]-	48.2	47.2	94.54			22.3306	56.9211	20.9657	23.2262	23.2001	12.1254	11.5261	15.478	21.3473	11.5476	44.2071	10.2941	21.2554	15.15	15.7269	23.2217	19.9326	0.858364	-0.220338	0.637698	0.195385	0.519312
4608	11.966	/	339.254	HMDB0258495	Sterculic acid	C19H34O2	294.256	0	[M+FA-H]-	49.6	50.9	97.39			63.3822	49.5511	41.8297	85.9566	73.6532	92.4192	42.0033	9.62582	94.1295	35.2663	49.8044	49.0877	148.034	103.916	89.3958	57.3026	81.3762	1.42011	0.506005	0.18718	0.727741	1.06594
4644	7.807	/	341.103	HMDB0060886	6-Hydroxy-R-phenprocoumon	C18H16O4	296.105	1	[M+FA-H]-	55.4	83.4	95.08			21.9354	15.884	38.7701	10.233	21.1177	9.09846	10.0297	1.4496	17.2262	30.2648	37.079	24.9947	7.37418	8.51617	10.2845	16.0647	19.3914	1.20708	0.271518	0.585889	0.232185	0.706854
4646	6.803	/	341.104	HMDB0060885	4'-Hydroxy-R-phenprocoumon	C18H16O4	296.105	1	[M+FA-H]-	55	78.7	97.45			29.2525	24.1593	53.1311	29.5835	47.5448	35.8232	35.8949	48.7817	34.1454	25.7454	32.1525	26.9302	32.2379	32.0455	31.9595	38.0214	30.7452	0.808629	-0.30645	0.0992119	1.00344	1.30511
4648	1.132	342.116	341.109	HMDB0000048	Melibiose	C12H22O11	342.116	1	[M-H]-	44.9	29.1	96.21			59.7071	32.341	49.2524	26.9336	29.6863	31.0495	25.8286	50.03	25.1134	21.5663	37.5861	101.772	55.6978	34.9485	38.7365	38.1036	45.0601	1.18257	0.241924	0.529942	0.275772	0.402128
4649	4.718	/	341.115	HMDB0028980	Methionyl-Phenylalanine	C14H20N2O3S	296.119	10	[M+FA-H]-	42.2	28.1	93.3			27.4641	33.7061	0.950531	6.54325	3.91621	0.142636	0.141475	0.217943	0.165806	0.14316	0.190514	0.182434	0.137488	0.147615	0.133671	9.13528	0.157241	0.0172125	-5.8604	0.102692	0.988463	1.99127
4655	6.673	342.166	341.159	HMDB0032870	Jasmolone glucoside	C17H26O7	342.168	5	[M-H]-	39.3	8.89	93.72			61.9415	44.3184	41.0545	35.5242	43.0335	50.5777	30.0289	67.3599	56.8698	34.9849	41.0226	54.6112	57.3808	55.1781	34.9297	46.7298	47.8539	1.02405	0.0342918	0.855564	0.0677474	0.309063
4662	9.82	342.181	387.179	HMDB0254307	Malabaricone B	C21H26O4	342.183	7	[M+FA-H]-	41.3	18.3	96.11			5.05111	12.9934	22.4507	10.9852	37.7702	4.78049	4.6286	0.478669	3.55914	16.7833	14.9233	11.2615	15.1344	12.0787	16.3134	12.3923	12.8648	1.03813	0.0539874	0.92537	0.0336848	0.744187
4705	5.641	/	343.083	HMDB0038811	Alfalone	C17H14O5	298.084	2	[M+FA-H]-	49.3	52.2	96.63			19.3496	11.9052	23.3653	9.5283	21.3458	14.4312	3.75414	28.2886	5.37805	16.2327	5.98389	21.9136	13.8774	14.8677	9.01294	16.496	12.4666	0.755734	-0.404049	0.297695	0.526229	0.670424
4716	6.642	/	343.12	HMDB0247027	7-Oxozeaenol	C19H22O7	362.137	1	[M-H2O-H]-	50.5	58.4	95.44			9.21485	8.03348	4.52376	6.06071	5.35036	8.78569	5.98874	11.4076	9.55527	5.18636	2.51385	5.93336	6.93708	6.91355	6.36362	7.42064	6.20044	0.835566	-0.259173	0.310752	0.507586	0.853986
4730	9.995	344.197	343.189	HMDB0004631	Formebolone	C21H28O4	344.199	6	[M-H]-	53	75	96.91			144.429	145.848	263.088	187.738	368.132	298.293	183.788	21.6442	113.719	206.632	197.034	297.86	207.889	164.096	236.428	201.62	203.38	1.00873	0.012537	0.969636	0.0133914	0.529088
4748	10.421	344.247	343.239	HMDB0006001	3'-Hydroxystanozolol	C21H32N2O2	344.246	1	[M-H]-	43.8	23.5	96.58	78.1		0.216752	0.161059	0.931112	1.05238	0.438665	0.158664	0.399076	48.1459	1.55911	0.497165	0.232064	0.206903	1.07305	0.173451	0.155938	6.43795	0.556811	0.086489	-3.53134	0.37519	0.425749	0.673687
4781	4.87	/	345.099	HMDB0034001	3-Hydroxy-4,9-dimethoxypterocarpan	C17H16O5	300.1	4	[M+FA-H]-	52	72.5	92.57			28.3004	16.1885	37.1938	28.6164	47.5291	30.3219	25.3511	55.9696	54.7962	32.3338	25.5173	33.0894	21.9109	28.073	29.4331	33.6839	32.1648	0.954903	-0.066574	0.808414	0.0923661	0.039918
4784	6.101	/	345.099	HMDB0031421	Heliannone B	C17H16O5	300.1	1	[M+FA-H]-	45.9	34.4	96.13			15.4651	10.2142	16.0796	14.9515	13.8534	11.2107	15.9109	15.8897	28.8816	12.5938	9.92392	13.5449	10.0937	9.47325	8.95001	14.1969	13.3516	0.940457	-0.0885654	0.752755	0.123346	0.632756
4786	5.665	/	345.099	HMDB0041321	5,7-Dihydroxy-4'-methoxy-8-methylflavanone	C17H16O5	300.1	2	[M+FA-H]-	46.6	39.2	97.01			37.0258	37.7945	17.047	25.6701	26.3472	61.5891	37.4379	87.7294	18.9349	9.2155	48.9429	32.0127	38.0358	41.9152	30.1717	41.3301	31.3184	0.757761	-0.400184	0.331498	0.47952	0.842946
4804	7.392	/	345.171	HMDB0036665	Blumealactone A	C20H28O6	364.189	1	[M-H2O-H]-	49.7	55.6	93.88			17.1839	17.0743	20.3401	22.9094	20.9759	26.9886	14.8232	24.1417	19.4349	19.7537	23.1814	20.5129	22.1535	22.1444	21.0082	20.5546	21.1699	1.02993	0.0425472	0.697782	0.15628	0.533793
4805	10.2	346.179	391.177	HMDB0036690	3-Epinobilin	C20H26O5	346.178	2	[M+FA-H]-	47.8	44	96.99			46.7261	12.8844	20.4081	31.824	28.4213	27.9344	53.6841	27.7773	24.9153	30.8506	44.5696	25.8033	27.4778	34.09	32.0722	31.2075	31.397	1.00607	0.00873423	0.973318	0.0117453	0.326749
4808	10.449	346.215	345.208	HMDB0000015	Cortexolone	C21H30O4	346.214	2	[M-H]-	46.1	38.5	94.79			3.46828	5.91818	24.0321	5.52194	37.2744	3.33073	4.93162	0.393209	1.71193	9.26099	16.4217	7.59201	5.1177	5.06328	10.6792	10.6088	7.97812	0.752028	-0.411142	0.606484	0.217181	0.286929
4814	7.747	/	345.228	HMDB0011562	MG(14:1)	C17H32O4	300.23	1	[M+FA-H]-	50.8	57.2	97.69			136.934	677.785	336.298	123.33	190.27	225.427	74.7234	95.0312	1368.51	132.608	429.277	273.139	623.261	97.9122	810.833	232.475	533.649	2.29551	1.19882	0.109024	0.962478	1.43482
4832	1.479	347.063	346.056	HMDB0011617	Adenosine 2'-phosphate	C10H14N5O7P	347.063	6	[M-H]-	47.4	49.6	93.7	87.6		53.6697	12.0331	1.83534	54.8381	7.53046	7.53618	159.275	109.191	169.137	0.139704	0.623856	19.1149	6.71361	45.9111	16.6646	50.7385	36.9007	0.727272	-0.459434	0.655998	0.183097	0.902715
4848	4.926	/	347.114	HMDB0013302	Phenylalanylphenylalanine	C18H20N2O3	312.147	8	[M+Cl]-	46.9	46.6	96.93			84.888	124.935	48.1265	54.5703	38.5964	127.808	17.6243	18.4678	20.8897	124.049	194.031	26.0819	145.347	104.774	93.4445	64.3771	101.231	1.57247	0.653029	0.203042	0.692415	0.869867
4864	7.588	/	347.187	HMDB0006059	20-Carboxy-leukotriene B4	C20H30O6	366.204	1	[M-H2O-H]-	46.3	38.8	93.35			28.2733	23.1591	24.9664	18.0511	25.9203	38.2495	19.4234	23.0912	20.7123	21.7393	27.291	32.7435	25.1369	30.0046	19.9002	25.1418	25.3611	1.00872	0.0125314	0.941544	0.0261593	0.24595
4874	10.529	348.23	347.223	HMDB0006762	17alpha,21-Dihydroxypregnenolone	C21H32O4	348.23	1	[M-H]-	48.3	49.2	93.56			50.624	46.2578	82.7576	80.7496	134.302	93.1379	56.1855	12.4139	48.6995	60.8091	78.6933	71.4558	95.5699	67.6385	105.605	69.5535	75.4959	1.08544	0.118276	0.708394	0.149725	0.693675
4877	6.782	348.251	347.244	HMDB0302836	Sativic acid	C18H36O6	348.251	1	[M-H]-	47.4	42.1	96.06			166.114	115.133	141.625	177.706	152.31	179.219	79.1378	45.2617	147.327	174.157	141.555	128.23	191.323	148.606	137.184	132.063	152.626	1.1557	0.208772	0.324286	0.489071	1.04441
4908	3.999	/	349.099	HMDB0001204	3-Hydroxycotinine glucuronide	C16H20N2O8	368.122	14	[M-H2O-H]-	49.2	70.2	90.23			7.47449	7.54705	5.48697	7.64293	3.02403	3.12316	1.749	4.63705	5.56352	2.0969	2.10355	3.49251	5.04862	4.33027	7.3529	5.08559	4.28404	0.842388	-0.247443	0.482689	0.316332	0.516566
4919	6.45	350.173	395.171	HMDB0301857	Arctiopicrin	C19H26O6	350.173	1	[M+FA-H]-	47.5	48	90.74			38.7748	35.936	33.3386	31.0926	34.5307	46.6431	34.037	50.8934	40.8975	55.0753	11.9906	35.6555	37.7537	42.0261	42.5409	38.1558	37.9914	0.995692	-0.00622921	0.975712	0.0106784	0.318355
4949	10.939	350.246	349.238	HMDB0000268	Tetrahydrocorticosterone	C21H34O4	350.246	0	[M-H]-	44.6	26.1	96.88			576.106	482.085	852.02	1050.69	1204.81	1243.24	899.31	69.8642	607.321	963.765	959.957	926.311	935.116	801.457	1094.6	797.266	898.361	1.1268	0.172233	0.524774	0.280028	0.841731
4951	9.377	350.246	349.239	HMDB0011571	MG(18:4)	C21H34O4	350.246	1	[M-H]-	47.4	43.4	94.48			4.83852	31.1231	29.8283	7.13857	59.1908	17.7074	8.30418	3.26321	4.79941	17.1252	10.1644	41.5735	12.5038	6.62386	16.4572	20.1742	15.6068	0.773598	-0.370343	0.59912	0.222486	0.0837938
4954	11.893	/	349.275	HMDB0038073	Octadecyl fumarate	C22H40O4	368.293	0	[M-H2O-H]-	42.1	14.9	96.07			85.7435	51.2225	60.0263	105.283	105.575	95.5444	107.879	34.639	37.6845	115.81	86.6417	108.857	96.8217	105.898	99.6969	80.739	93.0585	1.15258	0.204872	0.399882	0.398068	0.613332
4962	4.485	351.114	350.107	HMDB0000785	N-Acetyl-7-O-acetylneuraminic acid	C13H21NO10	351.117	6	[M-H]-	38.4	10.6	88.15			12.2786	44.2673	56.3051	30.514	44.6299	25.1331	11.4627	10.4852	29.6482	56.7253	92.2144	29.5755	103.169	64.3239	57.623	29.3845	61.897	2.10645	1.07482	0.0174653	1.75782	1.85392
4982	5.729	352.093	351.086	HMDB0037424	Citrusinol	C20H16O6	352.095	6	[M-H]-	44.6	34.3	95.53			4.49103	4.21514	6.12619	5.89155	5.83124	8.83979	8.42813	12.3978	2.53722	5.06795	6.96484	8.88128	6.74162	9.51199	5.3592	7.02761	6.43773	0.916063	-0.126482	0.66497	0.177198	0.498828
4986	2.253	/	351.133	HMDB0032197	Cellulose, microcrystalline	C14H26O11	370.148	8	[M-H2O-H]-	46.2	46	94.35			144.942	342.425	82.5554	120.969	52.5592	87.5348	18.0299	143.246	43.5946	26.9856	55.592	15.781	162.673	109.959	105.907	124.033	74.356	0.599487	-0.738199	0.256306	0.591242	1.01291
5000	8.065	352.223	397.221	HMDB0001220	Prostaglandin E2	C20H32O5	352.225	7	[M+FA-H]-	42.4	26.9	92.62			57.131	43.5105	170.777	54.1767	101.225	44.8036	28.562	51.349	122.316	25.6219	36.8649	79.1002	19.3403	34.1135	31.0585	68.9418	49.7736	0.721966	-0.469997	0.397873	0.400255	0.930311
5027	11.058	352.262	351.254	HMDB0011540	MG(18:3)	C21H36O4	352.261	1	[M-H]-	49.2	51.1	95.72			31.2088	39.8009	18.2607	89.6974	32.4416	30.2794	20.8821	41.5123	33.0838	8.00041	58.3604	27.9418	50.6608	21.8224	35.5084	38.0104	33.6254	0.884638	-0.176842	0.67996	0.167517	0.486286
5054	5.804	/	353.101	HMDB0002114	Bisdemethoxycurcumin	C19H16O4	308.105	7	[M+FA-H]-	49.6	58	97.73			8.75866	36.7599	461.091	12.223	371.361	5.90555	8.79464	5.80628	2676.18	166.645	150.266	38.6447	11.3901	7.13525	38.4282	113.838	441.241	3.87606	1.95459	0.372612	0.428743	0.929264
5055	5.254	354.108	353.101	HMDB0038479	Licoflavonol	C20H18O6	354.11	6	[M-H]-	49.1	56.3	95.62			85.4997	75.1985	100.314	87.47	90.6371	121.9	104.548	134.709	72.2994	73.0513	134.89	97.2982	99.6439	111.735	78.4864	100.035	95.3435	0.953106	-0.0692917	0.678532	0.16843	0.456934
5063	10.462	354.147	353.14	HMDB0037479	Xanthohumol	C21H22O5	354.147	1	[M-H]-	43.3	21.5	96.13	84.9		27.2759	16.084	10.7391	5.62323	9.74157	15.4198	12.0795	18.3501	19.6079	29.1484	8.41416	15.2237	16.0703	21.8125	19.0099	14.4141	18.4695	1.28135	0.357663	0.248567	0.604556	1.10432
5070	10.038	354.181	353.174	HMDB0258244	SERATRODAST	C22H26O4	354.183	7	[M-H]-	44.9	36.9	95.06			1.47686	9.56606	49.4116	9.33633	64.1904	8.48422	12.3471	0.479584	1.52479	18.6554	13.785	8.25724	7.43076	7.63886	16.5371	19.4115	10.547	0.543337	-0.88008	0.338216	0.470806	0.022651
5077	8.866	354.241	353.234	HMDB0246867	5,6beta-Dihydro PGI2	C20H34O5	354.241	1	[M-H]-				79		62.7523	26.3438	72.0864	117.723	94.9152	83.2936	74.4886	46.4617	54.0882	55.905	20.1622	61.1603	92.6535	79.156	86.5462	72.2581	64.2388	0.889019	-0.169714	0.570708	0.243586	0.460952
5079	7.794	354.241	353.234	HMDB0001442	Prostaglandin E1	C20H34O5	354.241	1	[M-H]-	46.2	38.3	93.69	67.6		36.4574	31.7954	86.6639	72.4286	71.4142	81.0653	52.2428	62.7689	37.1162	70.9094	62.8794	48.348	54.4751	92.7956	67.7661	61.8546	62.0414	1.00302	0.00435131	0.985224	0.00646497	0.0347964
5084	6.889	354.241	353.234	HMDB0001139	Prostaglandin F2a	C20H34O5	354.241	1	[M-H]-	46.8	39.6	95.38	67.3		26.0195	23.1972	42.2769	44.0265	36.0475	41.7073	37.9991	41.2526	31.0145	39.2719	31.1682	39.8533	39.382	45.1277	46.9564	36.5658	38.9677	1.06569	0.0917837	0.524893	0.279929	0.55164
5086	13.147	354.277	353.27	HMDB0257238	RIOPROSTIL	C21H38O4	354.277	0	[M-H]-	51.3	60.1	96.55			0.660804	0.82754	0.72637	11.2707	0.617257	3.67898	0.567042	0.303522	7.34972	0.324301	1.43928	0.793794	14.4325	2.36639	19.8237	2.33153	6.6471	2.85096	1.51145	0.211908	0.673853	1.1838
5089	11.217	354.277	353.27	HMDB0011568	MG(18:2)	C21H38O4	354.277	1	[M-H]-	49.7	54.1	95.15			6.08692	4.60469	5.57924	37.2808	17.5856	8.83363	7.24268	34.0817	10.7865	4.30453	13.2842	5.9866	9.47467	16.3742	7.44865	15.1619	9.66562	0.637493	-0.649519	0.298926	0.524436	0.631799
5115	4.933	356.124	355.117	HMDB0030682	Cubebin	C20H20O6	356.126	6	[M-H]-	45	37	94.4			152.928	89.1143	42.4509	20.8042	24.5287	12.4191	4.32671	17.2961	93.091	22.1969	7.53826	26.8367	3.77154	1.29281	7.74907	45.4835	23.2109	0.510315	-0.97054	0.337983	0.471105	1.03863
5175	6.074	/	357.062	HMDB0030563	3',4,4'-Trihydroxypulvinone	C17H12O6	312.063	1	[M+FA-H]-	50.8	60	95.89			6.44279	4.86534	4.91354	8.65899	6.33172	5.82443	26.5452	18.6108	14.2234	2.23708	4.94795	8.72924	4.16564	10.9673	3.47571	10.2741	6.96377	0.677798	-0.561074	0.348868	0.457338	0.961757
5180	2.284	358.097	357.089	HMDB0001416	Pantetheine 4'-phosphate	C11H23N2O7PS	358.096	0	[M-H]-	46.6	38.1	95			9.31138	4.3661	0.718498	0.424319	9.79767	23.1088	376.007	1062.93	77.5905	0.300977	0.410608	5.00797	1.87707	36.8655	4.82315	185.833	18.1251	0.0975347	-3.35794	0.249764	0.60247	0.820044
5212	14.107	358.287	357.28	HMDB0006323	Tetracosapentaenoic acid (24:5n-3)	C24H38O2	358.287	0	[M-H]-	45.9	33.7	95.86			1.36075	1.77083	2.37369	1.8288	1.22275	2.09242	2.05979	1.30162	1.91331	1.19588	1.60338	1.706	1.24747	4.62783	1.6397	1.75133	1.99051	1.13657	0.184686	0.602386	0.220125	0.156711
5249	4.677	/	359.081	HMDB0001964	Caffeic acid	C9H8O4	180.042	10	[2M-H]-	41.1	23.3	93.75			22.7195	21.3861	15.4649	19.6367	17.7153	36.2018	13.3954	40.5841	30.2864	17.4813	19.3854	22.3604	22.0684	23.3928	19.6796	23.388	22.0935	0.944651	-0.0821468	0.751371	0.124145	0.0926833
5260	8.309	360.197	359.19	HMDB0000037	Aldosterone	C21H28O5	360.194	10	[M-H]-	39	9.21	96.34			1004.42	920.893	849.67	853.044	1159.01	800.703	912.429	864.34	1036.06	654.689	500.968	1154.35	804.832	838.861	854.314	920.563	834.868	0.90691	-0.140968	0.349789	0.456194	0.93536
5267	10.457	360.23	359.223	HMDB0304284	cannabigerolate	C22H32O4	360.23	1	[M-H]-	50.6	57.9	96.34	75.6		77.926	85.0026	95.8606	90.9655	136.133	165.112	421.009	187.809	109.595	52.7355	87.4086	98.7678	104.836	166.482	145.925	157.477	109.393	0.694657	-0.525626	0.306656	0.513349	0.929446
5306	6.092	/	361.093	HMDB0033797	Olivin	C17H16O6	316.095	2	[M+FA-H]-	43.1	21.7	96.46			4.66003	14.721	13.8972	13.3862	7.91249	3.37429	23.447	7.1465	9.29647	3.52895	2.66819	17.2966	9.87708	2.60302	9.87346	11.0681	7.87767	0.711746	-0.490565	0.327953	0.484188	0.950995
5310	5.145	/	361.094	HMDB0302539	Neobyakangelicol	C17H16O6	316.095	2	[M+FA-H]-	51.1	61	97.2			61.9223	30.3656	80.9786	111.422	117.142	77.9313	105.354	137.033	141.24	58.5504	55.5698	52.8478	67.5115	71.2855	59.2212	90.2687	72.318	0.801142	-0.31987	0.30996	0.508694	0.757541
5311	5.748	/	361.094	HMDB0041790	Violanone	C17H16O6	316.095	2	[M+FA-H]-	47	40.6	97.18			16.9952	15.0078	35.1154	37.2031	39.6136	20.7182	25.7742	27.1319	115.644	18.4475	7.75697	23.0619	12.7728	13.7847	10.5893	27.1949	28.8654	1.06142	0.0860017	0.907042	0.0423724	0.768065
5314	5.571	/	361.141	HMDB0037847	N-(1-Deoxy-1-fructosyl)tryptophan	C18H24N2O7	380.158	2	[M-H2O-H]-	45.1	32.2	94.94			29.6534	26.766	35.45	39.2136	35.9825	36.6641	39.2314	48.9416	33.7064	27.2477	32.5213	33.0251	36.4156	35.3706	34.2604	36.4878	33.221	0.910468	-0.13532	0.254849	0.593717	0.958841
5345	11.966	/	361.236	HMDB0006002	Ethyltestosterone	C21H32O2	316.24	7	[M+FA-H]-	39.3	9.41	95.14			11.3344	9.56939	10.3055	17.4006	17.4541	16.4826	8.89724	1.57715	17.6077	8.98206	12.7467	11.438	24.0378	21.9335	16.1213	11.6276	16.1239	1.38669	0.471641	0.135958	0.866597	1.17783
5350	10.186	362.246	361.239	HMDB0010214	19,20-DiHDPA	C22H34O4	362.246	1	[M-H]-				74.8		2.6768	5.60231	18.5603	6.183	24.7839	4.81638	9.47818	1.46653	2.33891	11.5578	8.95777	6.83023	7.81955	4.95595	10.6937	9.19592	7.59342	0.825739	-0.276243	0.63785	0.195281	0.0777032
5354	11.911	/	361.275	HMDB0011575	MG(20:3)	C23H40O4	380.293	0	[M-H2O-H]-	54.4	76.2	95.96			151.935	104.184	160.553	286.555	252.336	202.234	155.83	81.0446	119.455	197.803	169.738	225.371	226.663	213.541	212.482	174.334	195.008	1.11859	0.161676	0.499769	0.30123	0.769703
5363	1.483	363.058	362.051	HMDB0001397	Guanosine monophosphate	C10H14N5O8P	363.058	1	[M-H]-	48.4	48.4	94.7	91.5		22.42	5.47094	0.696104	26.8634	3.4926	3.60913	155.435	57.8645	80.7395	0.406023	0.489715	12.3278	3.67528	20.6393	9.25591	34.4815	18.2191	0.528372	-0.920374	0.478906	0.31975	0.689692
5371	8.705	/	362.198	HMDB0015592	Tetrabenazine	C19H27NO3	317.199	1	[M+FA-H]-	45.8	33.5	97.2			34.5111	28.4534	44.8996	60.8039	62.5492	33.365	23.9058	8.37031	18.4866	38.4635	58.9864	19.6294	51.4978	55.6055	44.9892	37.1073	41.094	1.10744	0.147227	0.667694	0.175423	0.398056
5372	11.468	363.244	362.237	HMDB0240594	N-Palmitoyltaurine	C18H37NO4S	363.244	0	[M-H]-	46	35.5	94.61			12.9633	23.6033	14.9661	44.1681	8.63341	24.6496	14.7835	70.0142	36.2907	48.1618	61.8965	26.1033	167.227	52.9253	71.0332	26.7227	66.2339	2.47856	1.30951	0.0500487	1.30061	1.95173
5396	6.358	/	363.182	HMDB0006709	Ubiquinone-2	C19H26O4	318.183	1	[M+FA-H]-	45.7	33	96.59			32.1373	27.6939	35.0925	32.1667	27.1657	26.9758	35.0125	55.066	27.8834	37.7642	33.6914	30.6705	41.1129	38.7927	33.2627	33.9138	34.7397	1.02435	0.0347125	0.833726	0.0789768	0.261902
5397	5.455	/	363.182	HMDB0258916	Tetramethylchromanol glucoside	C20H30O7	382.199	1	[M-H2O-H]-	45.1	31.1	95.62			13.1698	14.4714	16.6611	22.8319	22.5175	18.9325	16.975	39.4648	27.0899	16.8159	13.0826	12.8745	20.121	15.1702	12.4976	20.628	16.8074	0.814786	-0.295507	0.31767	0.498024	0.941695
5403	9.176	/	363.195	HMDB0304641	9-F1-phytoprostane	C18H32O5	328.225	0	[M+Cl]-	45.6	33.5	95.02			38.7382	23.0452	16.0942	23.7946	24.924	48.8119	19.2824	4.47181	19.5234	14.4565	39.4762	5.39371	63.5948	45.9075	64.5132	24.8953	36.1236	1.45102	0.53707	0.272071	0.565318	0.542117
5404	10.829	/	363.215	HMDB0062222	18-Hydroxy-eicosapentaenoic acid	C20H30O3	318.219	7	[M+FA-H]-	42.3	22.2	96.93			5.80911	7.10479	12.3294	14.3051	9.73892	3.96025	26.6197	3.2075	9.27837	15.8005	8.57287	24.7736	7.28943	5.96921	6.92694	10.3843	11.2301	1.08145	0.112964	0.82532	0.0833777	0.439587
5422	11.407	364.261	363.254	HMDB0250270	Ciprostene	C22H36O4	364.261	0	[M-H]-	52.5	66.6	96.08			149.552	136.357	219.968	397.474	386.762	267.195	300.709	11.8522	141.812	276.415	330.924	314.594	198.475	203.35	273.477	233.734	248.435	1.0629	0.0880052	0.795787	0.0992032	0.685989
5427	12.387	364.298	363.29	HMDB0112074	5-Hexyl-3,4-dimethyl-2-furanundecanoic acid	C23H40O3	364.298	0	[M-H]-	45.3	30.3	96.5			313.982	108.058	149.542	283.56	280.131	257.41	226.173	110.376	158.201	395.256	201.073	351.484	338.872	358.038	475.319	216.154	325.463	1.5057	0.590435	0.0466553	1.3311	1.52328
5433	1.217	365.132	364.125	HMDB0002282	2-(acetylamino)-1,5-anhydro-2-deoxy-4-O-bgalactopyranosylarabino-Hex-1-enitol	C14H23NO10	365.132	0	[M-H]-	47.2	44.8	91.72			1.19909	2.93153	4.40961	3.26957	3.55456	3.71067	1.17207	5.11586	39.5053	3.21808	3.13137	3.21306	2.04045	1.78134	3.07284	3.17037	7.99464	2.52168	1.33438	0.395509	0.402843	0.777172
5461	6.113	/	365.197	HMDB0012643	20-Trihydroxy-leukotriene-B4	C20H32O7	384.215	1	[M-H2O-H]-	46.5	38.3	95.04			45.4541	49.9632	52.4455	60.9815	56.0107	49.4651	49.0378	103.816	45.9493	44.1253	35.3091	55.9511	55.6036	50.2371	47.3634	58.3967	47.7913	0.81839	-0.28914	0.187709	0.726514	1.30945
5480	9.876	366.244	365.237	HMDB0256853	Prostaglandin E2 methyl ester	C21H34O5	366.241	10	[M-H]-	42.4	29.3	93.75			10.2727	4.64846	0.670062	0.483084	0.614308	3.77053	5.58579	31.5381	18.9172	2.34729	28.9019	1.26048	57.6565	27.9466	23.6889	7.19788	22.9598	3.18981	1.67347	0.0635141	1.19713	1.49197
5507	4.861	/	367.096	HMDB0030664	3,3'-Dihydroxy-4',5,7-trimethoxyflavan	C18H20O6	332.126	1	[M+Cl]-	51.3	60.4	97.42			8.11133	6.00891	8.12623	9.8201	9.73612	9.73608	7.8468	16.4409	10.5938	10.3793	9.79742	12.9041	12.1478	11.7597	10.4432	9.47831	11.1465	1.176	0.233885	0.202024	0.694597	1.37091
5510	1.138	368.113	367.105	HMDB0039960	3-O-Caffeoyl-4-O-methylquinic acid	C17H20O9	368.111	7	[M-H]-	44.2	36.1	92.67			57.6018	11.9377	15.0991	97.9405	25.0941	33.9932	95.0034	54.8143	37.4467	28.0261	58.8609	89.6707	58.4034	34.5735	33.7409	48.9355	48.6746	0.994669	-0.00771229	0.986307	0.00598804	0.439708
5534	5.91	/	367.213	HMDB0036117	Nepetalic acid	C10H16O3	184.11	1	[2M-H]-	42.3	20.6	91.89			34.5794	38.2558	39.4668	68.9979	38.8807	50.519	35.5676	64.6745	53.7647	42.1979	38.9872	44.0125	77.1354	39.9617	34.3768	46.3677	47.2052	1.01806	0.0258236	0.909759	0.0410737	0.133201
5541	12.107	/	367.247	HMDB0005045	15-Hydroxyeicosatrienoic acid	C20H34O3	322.251	7	[M+FA-H]-	39.2	6.23	97.58			637.155	436.267	821.923	529.079	657.168	607.22	756.91	860.711	548.521	446.954	825.142	840.833	544.011	919.194	539.863	663.304	666.36	1.00461	0.00663055	0.972195	0.0122466	0.0892802
5553	4.143	/	368.099	HMDB0037265	HDMBOA-Glc	C16H21NO10	387.117	1	[M-H2O-H]-	54.7	79.1	95.38			41.0447	45.733	59.7804	14.3274	40.5372	16.1424	8.73881	2.25496	6.91332	14.2625	9.49599	9.77762	4.67287	8.44549	7.87286	28.5698	8.77723	0.30722	-1.70266	0.0307606	1.51201	1.48946
5577	10.529	/	369.205	HMDB0060746	3-keto-Digoxigenin	C23H32O5	388.225	6	[M-H2O-H]-	48.5	54.9	94.17			11.4193	10.6041	19.9703	20.7427	34.4108	22.4874	13.5782	1.86078	11.5004	14.2059	17.7751	16.364	18.1297	13.7011	18.6468	16.8842	15.7604	0.933443	-0.0993661	0.762841	0.117566	0.42803
5580	8.891	370.236	369.229	HMDB0002886	6-Keto-prostaglandin F1a	C20H34O6	370.236	1	[M-H]-	43.2	22.8	94.34	69.5		58.8106	44.537	70.6532	99.4949	90.3854	83.3858	68.7837	90.0151	38.5652	55.6042	78.7666	57.5201	77.3388	70.2663	74.3931	75.7582	64.6363	0.853192	-0.229057	0.22358	0.650568	1.04507
5589	13.472	370.308	369.301	HMDB0242127	Docosanedioic acid	C22H42O4	370.308	0	[M-H]-	53	73.7	91.8			5.59971	5.21844	1.98231	8.49201	7.91458	4.96613	8.29735	3.39939	14.93	1.59322	2.38395	2.70557	6.10747	5.38576	7.41283	5.73374	5.7884	1.00953	0.013689	0.976764	0.0102105	0.397807
5614	9.866	/	371.148	HMDB0031534	Galeon	C20H22O4	326.152	6	[M+FA-H]-	48.7	55.9	94.69			16.2265	13.6527	19.7619	25.1815	26.1557	18.7999	18.2944	4.67858	17.7035	21.985	17.7007	14.5159	24.5978	27.6874	24.2901	17.8439	21.2115	1.18872	0.249414	0.290929	0.536213	0.917523
5673	9.574	374.213	373.206	HMDB0011651	11beta,20-Dihydroxy-3-oxopregn-4-en-21-oic acid	C22H30O5	374.209	10	[M-H]-	43.4	30.6	96.98			357.087	109.12	118.273	152.341	156.106	79.901	233.012	4143.36	325.654	20.4178	60.4289	275.455	112.419	167.982	65.6675	668.65	146.861	0.219637	-2.1868	0.347896	0.458551	1.13461
5677	10.909	374.246	373.238	HMDB0006472	Calcitroic acid	C23H34O4	374.246	0	[M-H]-	52.4	68.8	93.86			5.33334	3.70203	9.35813	9.8185	14.4516	8.63354	5.65127	0.379304	5.30028	5.55593	9.77245	10.393	9.0183	8.79906	9.94333	7.16596	8.39748	1.17186	0.228795	0.505898	0.295937	0.901071
5678	11.298	/	373.239	HMDB0030053	Neogrifolin	C22H32O2	328.24	1	[M+FA-H]-	53.9	73.8	96.55			15.9754	124.166	656.536	192.872	750.062	145.555	390.092	18.8231	40.065	272.328	169.723	94.0937	59.0865	89.2579	195.632	286.76	131.455	0.458415	-1.12527	0.176106	0.754227	0.482091
5686	7.142	/	373.26	HMDB0031044	Avocadene 2-acetate	C19H36O4	328.261	1	[M+FA-H]-	47.8	43.6	96.99			184.104	117.922	173.203	371.012	185.263	227.093	147.589	198.175	113.915	108.776	152.907	172.049	145.495	194.447	166.81	200.545	150.628	0.751096	-0.412931	0.130534	0.884277	1.40955
5691	7.932	/	373.26	HMDB0031043	Avocadene 1-acetate	C19H36O4	328.261	1	[M+FA-H]-	49.8	56	94.54			14.5032	19.2563	41.0445	66.2307	62.4576	17.3672	72.2532	42.3671	24.6009	51.2203	72.208	18.1389	43.2225	53.1833	76.7202	41.935	48.4706	1.15585	0.208955	0.587782	0.230784	0.400606
5713	4.31	/	375.073	HMDB0030480	Aflatoxin M2	C17H14O7	330.074	2	[M+FA-H]-	51.8	65.4	95.62			7.74208	2.8293	0.550403	0.483407	0.207573	0.173846	1.08971	0.406547	19.225	0.168506	0.224255	8.24491	0.652896	0.192843	0.408893	1.68536	4.15961	2.46809	1.30339	0.420123	0.376624	0.237002
5721	4.932	376.139	375.132	HMDB0000244	Riboflavin	C17H20N4O6	376.138	1	[M-H]-	49.3	53.7	94.29	86.1		61.9272	60.6979	53.0852	68.0321	41.2454	54.4829	63.8909	128.248	28.7236	40.7484	51.1854	47.1805	49.3324	41.6184	65.0496	66.4512	46.2626	0.696189	-0.522449	0.0824343	1.08389	1.73454
5727	4.745	376.185	375.178	HMDB0244573	16alpha-Hydroxyprednisolone	C21H28O6	376.189	9	[M-H]-	50	67	93.29			17.4415	11.1895	20.7104	28.3967	25.6196	27.3199	23.6702	57.842	30.1071	14.8316	37.2817	23.6671	22.0566	15.8626	17.1747	26.5237	22.9974	0.867049	-0.205815	0.567394	0.246115	0.336812
5755	6.97	/	375.276	HMDB0244272	10-Hydroxydecanoic acid	C10H20O3	188.141	1	[2M-H]-	43.1	24.4	92.14			10.5454	11.9651	39.9258	37.3871	39.2068	20.9561	19.4467	26.561	18.6175	24.2029	32.1315	22.0524	20.6969	26.5239	25.6027	25.7493	24.2611	0.942206	-0.0858857	0.751048	0.124332	0.0803872
5762	11.908	376.298	375.291	HMDB0000761	Lithocholic acid	C24H40O3	376.298	0	[M-H]-	49.5	52.2	95.63			19.0342	11.986	24.4597	51.6716	65.0691	28.3296	40.083	13.3021	4.00994	19.8352	45.129	41.3097	35.2128	29.1567	29.9	31.7419	29.2219	0.92061	-0.119338	0.777228	0.109452	0.363035
5781	6.813	378.078	377.07	HMDB0240506	Enterolactone 3''-sulfate	C18H18O7S	378.077	1	[M-H]-	44.2	29.9	91.86			20.1893	27.1556	21.1366	6.15846	18.7991	11.0612	4.48105	1.14102	5.2193	78.5213	32.0057	65.429	54.2392	64.0363	36.8884	13.7653	48.0484	3.49055	1.80346	0.00997071	2.00127	1.85648
5792	9.847	378.168	377.161	HMDB0036694	15-Hydroxyleptocarpin	C20H26O7	378.168	1	[M-H]-	50.8	59.2	95.42			34.5317	30.2249	22.8675	34.3993	33.2655	25.7078	55.3421	26.0268	21.3845	26.5571	20.9221	18.656	25.599	32.4447	29.5761	32.7957	25.0199	0.762903	-0.390428	0.0883329	1.05388	1.68445
5857	6.636	380.173	379.166	HMDB0033466	Di-4-coumaroylputrescine	C22H24N2O4	380.174	1	[M-H]-	52.3	68.6	94.69			11.9169	6.27622	8.50498	63.4915	11.6749	10.8717	3.78154	5.5227	13.3476	9.17859	13.799	10.3367	10.3227	6.47798	1.16249	15.2551	9.23214	0.605185	-0.724551	0.444833	0.351803	0.534503
5862	5.451	380.184	379.177	HMDB0035166	Cinncassiol C	C20H28O7	380.184	1	[M-H]-	44.1	29.5	92.93			23.7758	20.3892	15.7156	21.8945	16.6644	22.7389	16.373	41.8925	20.1758	13.8718	21.1462	17.0216	19.7151	28.0542	21.7465	22.4305	20.2473	0.90267	-0.14773	0.550423	0.259303	0.496733
5885	8.2	380.256	379.249	HMDB0251811	Enisoprost	C22H36O5	380.256	0	[M-H]-	41.3	13.8	93.48			27.2823	31.5029	19.0419	23.6403	30.7328	69.6697	79.6844	21.2803	16.9209	17.9135	45.5661	59.0922	35.1807	51.0004	49.0733	37.8543	39.2496	1.03686	0.0522183	0.897115	0.0471517	0.231972
5889	7.405	380.257	379.249	HMDB0244730	16,16-Dimethylprostaglandin E2	C22H36O5	380.256	1	[M-H]-	40.3	7.44	94.78			48.6372	44.6419	17.1689	24.9088	46.8172	92.1461	139.968	153.958	11.5653	13.3145	69.2363	75.8713	56.0261	90.4293	66.111	71.0308	54.6506	0.769392	-0.378209	0.479156	0.319523	0.572578
5894	10.777	/	379.286	HMDB0002823	Docosatrienoic acid	C22H38O2	334.287	1	[M+FA-H]-	42.1	14.2	97.18			1.80349	1.98072	3.41388	5.09494	6.01949	3.70855	3.54209	1.23452	1.11522	1.79847	2.94776	3.26214	3.66027	3.25228	3.42176	3.34971	2.7797	0.829833	-0.269108	0.436705	0.359812	0.532671
5907	12.178	381.288	380.281	HMDB0241985	N-Linoleoyl Threonine	C22H39NO4	381.288	0	[M-H]-	54.9	80.3	94.65			6.77949	9.56554	9.46906	2.03703	8.23102	3.14304	4.69449	2.2505	4.85465	5.64563	4.92409	9.41907	2.46678	2.88898	2.789	5.77127	4.7126	0.816562	-0.292366	0.483801	0.315334	0.36749
5934	10.457	382.212	381.205	HMDB0037588	Gancaonin R	C24H30O4	382.214	5	[M-H]-	39.9	11.2	94.6			19.753	21.9978	24.1859	24.4291	34.5941	42.6471	106.715	51.5626	29.0795	13.6032	22.9497	25.7599	28.3224	43.1355	37.7771	40.7356	28.6611	0.703587	-0.507199	0.312329	0.505388	0.892359
5943	6.448	/	381.228	HMDB0062614	5,20-DiHETE	C20H32O4	336.23	2	[M+FA-H]-	41	11.2	95.73			18.3118	55.9113	91.2671	153.645	220.128	99.6911	160.937	141.708	32.0471	52.003	149.111	171.989	89.7822	276.317	150.88	117.7	131.733	1.11922	0.1625	0.71808	0.143827	0.103834
5945	7.148	/	381.229	HMDB0010211	17,18-DiHETE	C20H32O4	336.23	1	[M+FA-H]-	51.4	63.2	94.86			13.5282	22.488	10.1294	9.8626	11.7392	45.0474	28.9726	12.6203	29.7991	33.194	18.4667	32.3087	21.2955	54.6069	47.3913	19.2985	33.866	1.75486	0.811352	0.04538	1.34314	1.87472
5946	5.34	/	381.229	HMDB0010204	14,15-DiHETE	C20H32O4	336.23	1	[M+FA-H]-	41.6	11.4	98.46			2.16201	5.06543	20.2126	12.9339	37.017	4.48482	8.99985	2.46751	2.57642	4.50311	11.7016	15.0172	16.047	13.3756	11.4657	11.6679	10.6695	0.914436	-0.129047	0.841005	0.0752013	0.252398
5947	5.225	/	381.229	HMDB0060105	12,20-DiHETE	C20H32O4	336.23	1	[M+FA-H]-	42.9	18.8	96.9			1.22706	1.21374	3.75138	6.21259	6.09245	4.6991	25.9507	6.39552	2.57642	3.78331	5.57062	5.01844	3.88974	8.69149	8.98197	6.94282	5.50171	0.792432	-0.335641	0.654412	0.184149	0.147
5948	5.601	/	381.229	HMDB0062687	8,20-DiHETE	C20H32O4	336.23	2	[M+FA-H]-	47.9	45.9	95.56			9.4015	13.4111	34.5541	44.9116	57.2383	26.1529	40.3622	33.5558	12.073	21.5866	32.4908	63.3259	22.1035	75.1015	55.0745	32.4484	40.2508	1.24046	0.31087	0.467334	0.330372	0.344848
5960	2.297	383.108	382.101	HMDB0000912	Succinyladenosine	C14H17N5O8	383.108	1	[M-H]-	43.2	20.6	95.92			11.142	20.7726	9.40904	58.7231	14.2124	13.1507	4.77541	3.07061	58.029	4.24358	2.85082	5.93882	22.8178	4.60202	13.3261	16.907	15.9726	0.944734	-0.0820204	0.924801	0.0339517	0.352503
5978	6.774	/	383.112	HMDB0033801	Demethoxycurcumin	C20H18O5	338.115	7	[M+FA-H]-	41.6	21.5	94.17			14.544	14.3664	53.7485	32.4746	54.0668	24.3623	10.9257	12.2085	29.5084	41.7737	25.8442	24.4661	23.419	28.5948	17.1472	27.0871	27.2505	1.00603	0.00867574	0.981828	0.00796459	0.556439
5996	8.727	/	383.223	HMDB0254292	Macrolactin-A	C24H34O5	402.241	0	[M-H2O-H]-	54.2	74.7	96.3			25.6174	17.593	36.0414	25.2294	57.8455	45.1156	44.4807	6.1685	19.8495	37.1591	54.3962	38.0628	23.897	37.0708	32.4749	32.2614	34.7015	1.07563	0.105186	0.74993	0.124979	0.611589
6000	10.423	/	383.242	HMDB0242237	Zoapatanol	C20H34O4	338.246	6	[M+FA-H]-	43.4	28.4	95.43			17.9708	7.59171	20.0456	16.4523	20.1699	14.5675	20.874	19	9.08639	6.08091	9.42927	18.682	16.0776	13.8485	17.0975	17.084	12.9003	0.755111	-0.40524	0.0989976	1.00438	1.31801
6006	11.17	384.335	383.328	HMDB0241929	N-Palmitoyl Lysine	C22H44N2O3	384.335	1	[M-H]-	47.2	41.9	94.79			9.42562	5.60597	12.0413	4.80753	8.33951	6.15577	10.7527	23.8362	14.9318	11.933	6.0519	8.78387	5.23062	7.98229	8.68932	10.1206	9.08611	0.897786	-0.155556	0.697149	0.156675	0.119963
6024	4.138	386.098	385.091	HMDB0257131	Recoflavone	C20H18O8	386.1	6	[M-H]-	49	57.2	94.52			0.117929	0.253654	189.55	164.404	287.277	0.107209	0.133345	0.235154	0.111451	0.118955	0.155119	0.139417	0.115163	0.119353	0.105412	80.2597	0.123553	0.00153941	-9.3434	0.0912967	1.03954	1.65358
6027	6.618	/	385.093	HMDB0041782	Resveratrol 3-O-glucuronide	C20H20O9	404.111	1	[M-H2O-H]-	48.9	50	95.92			73.1958	38.3374	86.5635	44.4296	62.68	30.8866	52.0658	5.55027	60.553	60.4955	48.6492	33.4371	16.5275	32.089	16.1823	49.2136	38.2762	0.777757	-0.362609	0.367614	0.434608	0.310984
6064	13.453	387.281	386.273	HMDB0241940	N-Stearoyl Cysteine	C21H41NO3S	387.281	0	[M-H]-	47.6	48.4	90.03			4.01985	3.4457	3.641	2.73077	3.09803	2.21485	6.55415	22.0425	2.73781	0.672686	1.09652	3.12392	3.48699	3.84255	3.78559	5.96836	2.67801	0.448701	-1.15617	0.220433	0.656724	1.47652
6073	6.092	/	387.102	HMDB0004448	17beta-Estradiol 3-sulfate	C18H24O5S	352.134	4	[M+Cl]-	46.4	41.5	95.64			58.8796	43.5563	61.3053	52.6831	64.4742	64.3512	64.2893	64.2272	54.1743	46.7075	73.1976	73.2552	56.28	57.0596	50.7803	59.2208	58.7792	0.992544	-0.0107968	0.925988	0.0333944	0.0735929
6086	8.841	/	387.185	HMDB0243978	1-Octanesulfonic acid	C8H18O3S	194.098	8	[2M-H]-	46.6	52.8	89.48			757.301	164.445	21.5223	50.675	38.3377	197.771	69.5836	110.98	12.479	7.02934	14.442	194.236	236.501	128.086	85.6631	176.327	96.9195	0.549658	-0.863395	0.431658	0.36486	0.87785
6088	8.29	/	387.203	HMDB0061154	Monic acid	C18H30O6	342.204	1	[M+FA-H]-	47.3	41.7	96.63			29.5617	25.7821	9.00575	14.3401	14.6666	18.8641	11.0026	25.7474	23.7775	10.64	9.3443	13.5945	15.702	20.2165	14.7626	18.6213	15.4339	0.828832	-0.270848	0.366312	0.436149	0.636621
6092	10.505	/	387.218	HMDB0002726	Guggulsterone	C22H30O3	342.219	1	[M+FA-H]-	39.8	4.63	95.2			0.330146	2.75575	6.69187	5.55707	9.30461	3.8841	19.3988	0.694055	0.827042	3.96826	2.11458	1.9763	1.24941	1.6259	3.60241	6.07705	2.19484	0.361169	-1.46925	0.126662	0.897355	0.934865
6096	6.827	388.246	387.239	HMDB0012109	5,6-Dihydroxyprostaglandin F1a	C20H36O7	388.246	1	[M-H]-	45.1	32.5	94.36			80.8458	74.7264	85.4665	276.536	56.2238	104.355	118.042	122.418	183.739	42.9806	58.3346	86.239	115.859	100.213	89.8436	114.827	96.7441	0.842523	-0.247211	0.566428	0.246856	0.544235
6107	12.143	388.298	387.29	HMDB0038523	Methyl 2-(10-heptadecenyl)-6-hydroxybenzoate	C25H40O3	388.298	0	[M-H]-	51.1	61.3	94.48			20.1317	13.0716	23.0625	25.6926	23.6	23.7468	15.5746	13.5969	16.8377	20.8185	25.778	23.3358	22.0546	24.0274	25.0926	19.8096	22.5635	1.13902	0.187792	0.230585	0.637168	1.11164
6123	11.953	389.26	388.253	HMDB0242113	Oleoyltaurine	C20H39NO4S	389.26	0	[M-H]-	41.2	11.5	94.85			10.0862	27.172	9.27785	81.9983	11.0574	33.4269	29.6313	86.0731	104.891	63.3186	83.9585	7.89146	222.765	82.7502	122.077	36.0904	98.2358	2.72194	1.44463	0.0324392	1.48893	1.51189
6133	6.203	/	389.092	HMDB0034757	4-Methoxybenzenepropanol 1-(2-sulfoglucoside)	C16H24O10S	408.109	1	[M-H2O-H]-	43.8	25.7	94.41			4.06986	5.854	13.9215	0.281308	3.72315	2.35706	0.3024	0.432947	1.66143	9.64429	16.3755	7.01577	7.25598	3.39368	4.35783	3.86777	7.10064	1.83585	0.876445	0.207389	0.683215	1.51467
6135	6.691	/	389.125	HMDB0041508	Marmesin galactoside	C20H24O9	408.142	1	[M-H2O-H]-	47	42.4	93.89			18.3502	16.4775	48.7524	5.84646	26.3964	9.69869	11.1106	9.51811	11.42	39.7865	24.0989	22.9986	11.6162	9.47364	13.1544	18.2688	18.9355	1.03649	0.051709	0.920155	0.0361389	0.382629
6156	6.806	/	389.255	HMDB0092900	DG(8:0/8:0)	C19H36O5	344.256	1	[M+FA-H]-	41.7	14	96.18			351.546	29.455	48.9623	63.7643	56.2238	53.7318	462.412	72.7821	40.6575	42.9806	58.3346	38.8915	58.6739	56.0642	54.9817	142.36	50.0834	0.351809	-1.50713	0.161188	0.792669	1.23538
6171	9.657	390.277	389.27	HMDB0000328	12-Ketodeoxycholic acid	C24H38O4	390.277	1	[M-H]-	54.5	76.9	96.36			161.285	401.393	306.493	360.681	463.928	707.529	898.998	383.83	348.39	658.479	494.776	512.459	709.29	624.263	882.034	460.517	604.241	1.31209	0.391871	0.205084	0.688068	1.20817
6208	5.925	/	391.135	HMDB0003559	Gibberellin A3	C19H22O6	346.142	12	[M+FA-H]-	37.7	7.53	93.9			2.50851	2.34444	17.4694	20.2076	8.78941	51.3509	12.4788	136.172	123.738	95.3505	63.4565	36.6429	78.6354	91.2927	72.5395	31.4152	80.2366	2.55407	1.3528	0.0273399	1.5632	2.09078
6209	4.909	392.145	391.138	HMDB0039564	Marmesin rhamnoside	C20H24O8	392.147	6	[M-H]-	43.1	27.8	94.28			52.3641	17.0843	12.6054	5.81533	13.9955	2.27918	0.506478	0.275758	3.36641	10.1562	4.18803	3.13096	4.24406	4.63668	7.86688	13.1158	5.36989	0.409422	-1.28834	0.259346	0.586121	0.0441267
6222	7.752	392.256	391.249	HMDB0060730	20, 22-Dihydrodigoxigenin	C23H36O5	392.256	1	[M-H]-	42.7	19.2	95.02			31.6956	38.0243	29.2142	23.834	27.7856	76.5597	61.3388	14.4168	51.4819	60.2619	55.5852	55.6167	80.2932	75.5245	100.597	37.8586	68.48	1.80884	0.855062	0.0094474	2.02469	2.13156
6233	9.193	392.293	391.285	HMDB0000518	Chenodeoxycholic acid	C24H40O4	392.293	0	[M-H]-	41.3	10.5	96.3	86.9		1994.49	2078.97	4982.79	5429.83	11611.5	7520.75	6923.07	2182.01	569.117	8556.8	11637.3	6213.76	7880.78	5610.53	10796.9	5340.42	7323.6	1.37135	0.455598	0.295736	0.529095	0.384679
6243	9.787	392.293	391.286	HMDB0000626	Deoxycholic acid	C24H40O4	392.293	1	[M-H]-				88.4		103.611	110.058	81.3543	115.588	174.172	140.002	138.915	49.208	58.5294	202.195	202.162	207.189	181.862	161.798	186.533	114.114	171.467	1.5026	0.587461	0.0293558	1.53231	1.41599
6300	7.18	/	393.195	HMDB0060094	12,20-Dioxo-leukotriene B4	C20H28O5	348.194	8	[M+FA-H]-	45.6	39.1	97.85			117.681	115.359	70.7211	93.2043	89.6843	106.642	85.4424	136.919	123.388	76.2642	101.477	103.921	112.817	105.388	134.27	101.957	108.218	1.06141	0.0859811	0.554534	0.256072	0.59162
6330	14.093	395.34	394.333	HMDB0241962	N-Oleoyl Leucine	C24H45NO3	395.34	0	[M-H]-	44.7	28.6	94.94			8.71959	8.90629	3.85967	14.4408	2.22573	7.29643	16.9004	31.2181	6.58164	2.49464	5.33598	7.19386	8.96937	7.72414	4.18103	11.6959	6.06867	0.518872	-0.946549	0.135608	0.867714	1.10491
6354	5.724	396.216	395.208	HMDB0029622	Isopetasoside	C21H32O7	396.215	2	[M-H]-	42.7	21.2	94.15			6.47639	8.59689	22.1884	14.033	23.5738	9.02253	2.5991	24.2122	7.72077	8.69609	13.6505	14.772	18.4784	18.4489	12.1138	13.8378	13.4115	0.969194	-0.045143	0.902693	0.04446	0.3368
6402	11.383	398.244	397.236	HMDB0302716	Variabilin	C25H34O4	398.246	6	[M-H]-	47.6	51.2	93.05			15.7718	10.512	28.4331	34.9476	40.1779	24.6868	20.4072	1.9969	10.6397	19.7202	28.9581	28.8931	31.0198	19.3925	25.0158	22.1167	23.377	1.05699	0.0799571	0.820262	0.0860477	0.612248
6406	12.54	398.351	397.344	HMDB0001217	4alpha-Methylzymosterol	C28H46O	398.355	9	[M-H]-	41.5	25.2	92.39			0.140296	0.836981	0.184298	0.127698	0.129778	0.820794	0.793046	34.7916	0.121002	0.386575	0.199001	0.446519	0.757113	0.99866	0.443233	4.72806	0.478872	0.101283	-3.30354	0.374094	0.427019	0.448331
6419	10.61	399.274	398.266	HMDB0242007	N-Docosahexaenoyl Alanine	C25H37NO3	399.277	9	[M-H]-	49.2	64.5	91.63			4.02438	104.681	57.188	3.84608	60.0825	7.85285	3.10581	2.95798	20.6488	41.3044	10.3195	35.3773	34.6837	40.4512	57.6561	30.4673	34.3487	1.1274	0.172994	0.799741	0.0970505	1.22778
6427	4.863	/	399.106	HMDB0033037	Isoartocarpesin	C20H18O6	354.11	6	[M+FA-H]-	45	36.2	95.22			11.9573	8.13818	10.2444	11.1724	13.2995	11.776	9.43448	18.0405	15.2774	16.5988	13.9943	17.1856	14.0365	15.7578	11.8557	11.7579	14.958	1.27217	0.347294	0.0292264	1.53422	1.89113
6447	11.86	400.26	399.253	HMDB0012518	11'-Carboxy-gamma-tocotrienol	C25H36O4	400.261	2	[M-H]-	52.1	68.9	94.57			165.003	252.55	556.802	402.96	727.374	386.802	467.834	43.2158	235.128	445.201	497.129	373.981	318.984	310.774	350.115	375.318	361.616	0.963493	-0.0536539	0.879629	0.0557005	0.461027
6491	11.876	402.277	401.27	HMDB0011587	MG(22:6)	C25H38O4	402.277	0	[M-H]-	49.4	52.7	94.82			5.69123	4.61156	8.37437	9.33552	12.3225	8.7317	8.99629	0.666806	7.65788	6.10959	10.4928	9.35916	0.994905	9.53367	10.2495	7.34125	7.77107	1.05855	0.0820869	0.814921	0.0888847	0.200959
6522	7.148	404.111	403.104	HMDB0033913	Cassiaside	C20H20O9	404.111	1	[M-H]-	54.1	78.8	93			6.30233	1.63882	24.5555	3.34596	18.0349	5.90084	5.10876	0.447611	12.4317	10.4195	8.56848	23.2914	4.55846	5.53887	9.49784	8.16684	10.6152	1.29979	0.378277	0.541855	0.266117	1.2031
6527	5.987	/	403.144	HMDB0036837	Isocolumbin	C20H22O6	358.142	10	[M+FA-H]-	37.7	6.64	93.01			22.2818	14.839	21.5862	13.1167	13.2171	31.8977	16.1778	21.5361	20.3389	27.5368	25.7672	20.3061	19.7051	18.8544	16.7582	19.3316	21.3238	1.10306	0.141507	0.484857	0.314386	0.973548
6535	8.39	/	403.249	HMDB0060114	24,25,26,27-Tetranor-23-oxo-hydroxyvitamin D3	C23H34O3	358.251	0	[M+FA-H]-	50	57.7	92.7			73.4093	74.2528	31.0714	81.1795	49.0134	109.198	19.7711	9.60601	49.7098	103.001	43.1026	37.5176	33.2194	82.8693	109.528	55.9376	65.564	1.17209	0.229084	0.5865	0.231732	0.735678
6543	12.403	404.293	403.285	HMDB0012517	11'-Carboxy-gamma-chromanol	C25H40O4	404.293	0	[M-H]-	56.4	85.5	96.76			26.1214	13.1533	36.2625	63.0491	45.743	29.7774	34.4216	4.06682	27.9744	28.7791	54.7964	39.9378	39.821	31.4747	51.5984	31.5744	39.1974	1.24143	0.312003	0.353232	0.45194	1.03762
6546	10.938	404.293	403.286	HMDB0011586	MG(22:5)	C25H40O4	404.293	0	[M-H]-	49.2	51.6	95.08			20.9529	24.4854	52.7599	39.3802	58.4286	34.1964	46.1885	25.612	18.9966	34.3815	50.0321	34.3819	31.1778	38.7649	38.5363	37.7505	35.1816	0.931951	-0.101675	0.685627	0.163912	0.309867
6557	6.908	405.227	404.219	HMDB0001938	Lisinopril	C21H31N3O5	405.226	1	[M-H]-	47	41.9	94.06			60.1535	26.8224	8.30158	8.62219	8.87672	20.451	11.5818	53.5314	26.2395	35.0899	14.3444	70.4284	72.0405	49.6607	61.4287	24.7926	47.0331	1.89707	0.92377	0.068623	1.16353	1.6683
6578	8.796	406.272	405.265	HMDB0000502	3-Oxocholic acid	C24H38O5	406.272	1	[M-H]-	52.5	67.2	95.87			894.889	2180.61	1067.14	936.011	1110.91	4242.66	803.374	410.496	1778.66	2921.44	3125.45	1397.83	1726.65	1994.24	1813.46	1455.76	2108.25	1.44821	0.53427	0.233266	0.632148	1.62428
6588	7.881	406.272	405.265	HMDB0000391	7-Ketodeoxycholic acid	C24H38O5	406.272	1	[M-H]-	49.3	52.2	94.99			135.165	189.394	208.17	271.654	320.88	403.84	350.247	162.105	227.769	1257.61	638.475	469.853	500.636	568.689	841.794	255.182	643.547	2.52192	1.33452	0.00684627	2.16455	2.24643
6591	12.78	/	405.301	HMDB0247018	5beta-Cholanic acid	C24H40O2	360.303	0	[M+FA-H]-	55.2	80.5	95.74			183.597	155.511	174.222	542.064	425.95	415.463	466.124	37.1099	232.909	305.215	309.087	308.461	384.856	459.302	304.51	300.005	329.192	1.09729	0.13394	0.687231	0.162897	0.801611
6597	11.155	406.309	405.301	HMDB0011584	MG(22:4)	C25H42O4	406.308	0	[M-H]-	53.3	71.5	95.44			9.88606	6.90331	13.0923	14.1522	18.7165	12.3637	10.82	4.29201	7.9762	10.0758	13.2433	12.0987	14.1141	14.9332	14.9456	11.2783	12.4838	1.10689	0.146518	0.541824	0.266142	0.691476
6613	4.138	/	407.072	HMDB0302137	Angelical	C11H8O4	204.042	12	[2M-H]-	40.7	20.9	95.01			0.11857	0.154664	119.378	90.4243	153.975	0.107791	0.13407	0.236432	0.112056	0.119601	0.155962	0.140175	0.115789	0.120002	0.105984	45.566	0.124224	0.00272624	-8.51887	0.0883103	1.05399	1.61612
6631	7.741	/	407.211	HMDB0000063	Cortisol	C21H30O5	362.209	11	[M+FA-H]-	37.6	3.68	96.13			16.7909	2.56949	6.45552	5.36217	3.96007	3.40478	8.77285	529.101	20.3124	2.61025	2.76749	7.65175	6.95516	5.54315	1.62849	72.0521	6.78125	0.0941159	-3.40942	0.369379	0.432528	0.823841
6637	8.117	408.287	407.28	HMDB0000415	3a,6b,7b-Trihydroxy-5b-cholanoic acid	C24H40O5	408.288	0	[M-H]-	44.1	25.8	95.08			18737.8	24469	27524.5	29954.3	32614.4	35605.8	37596	22826.9	25497.1	36871.7	32161.3	30066.2	31893.5	33122.4	31223.9	28666.1	31548	1.10053	0.138204	0.313703	0.503481	0.937237
6651	9.073	408.288	407.281	HMDB0000619	Cholic acid	C24H40O5	408.288	1	[M-H]-				90.4		47.9559	109.006	67.1225	86.0369	97.4277	208.122	154.8	35.3058	95.2118	402.945	235.713	158.372	165.561	179.244	294.895	100.722	218.849	2.1728	1.11955	0.014972	1.82472	2.03461
6664	10.779	408.335	407.328	HMDB0241980	N-Linoleoyl Lysine	C24H44N2O3	408.335	0	[M-H]-	42.2	16.2	95.17			19.4938	13.2538	22.9144	11.1008	17.8609	11.4996	21.2298	43.8854	23.6551	19.9237	17.8387	33.1965	13.8348	15.3017	15.7091	20.1548	19.9228	0.988489	-0.0167039	0.961027	0.0172646	0.22184
6697	6.726	410.184	409.177	HMDB0042005	Quinaprilat	C23H26N2O5	410.184	2	[M-H]-	42.5	20.8	94.38			66.6871	30.7571	84.4523	751.15	206.854	71.9354	15.0001	30.9687	73.1275	33.9469	166.637	95.949	79.0835	14.7724	7.63497	157.225	67.3074	0.428094	-1.224	0.365573	0.437025	0.660994
6758	4.678	412.164	411.157	HMDB0033467	Dicaffeoylputrescine	C22H24N2O6	412.163	1	[M-H]-	45.3	32.3	95.54			16.0549	16.4159	15.825	25.147	23.8696	15.5036	28.2683	45.0676	34.5437	7.99203	22.8636	34.4385	13.1826	23.464	13.3176	23.269	21.4003	0.919691	-0.120778	0.73167	0.135685	0.497577
6789	1.638	/	413.069	HMDB0033136	2-Amino-4-hydroxy-6-pteridinecarboxylic acid	C7H5N5O3	207.039	5	[2M-H]-	48.8	52.5	96.67			15.6058	12.3005	8.46274	13.5958	9.26915	19.727	9.12227	57.2949	9.37139	1.96621	1.14451	0.550182	12.3704	11.9929	16.4622	18.1723	7.69396	0.42339	-1.23994	0.134949	0.86983	1.75068
6802	7.272	/	413.162	HMDB0002833	Testosterone sulfate	C19H28O5S	368.166	5	[M+FA-H]-	43.8	36.1	89.13			65.9588	65.8885	66.079	71.0204	71.9727	72.4644	66.5687	72.0782	80.1813	60.5617	89.1818	67.5438	83.2254	65.6986	83.158	69.0038	75.6501	1.09632	0.132665	0.163182	0.787329	1.29019
6818	12.219	/	413.27	HMDB0251224	Didesmethyl tocotrienol	C25H36O2	368.272	0	[M+FA-H]-	50.8	56.5	97.44			7.08339	20.9768	62.8044	49.5799	85.0091	43.7925	87.1151	5.13228	21.14	41.8013	44.5087	27.347	24.013	30.9124	54.5057	45.1867	34.8897	0.772124	-0.373095	0.425082	0.371527	0.114344
6841	6.933	416.185	415.177	HMDB0038786	10-Hydroxymelleolide	C23H28O7	416.184	3	[M-H]-	48.7	52.3	95.02			378.597	291.557	379.056	336.77	336.697	416.611	345.319	407.943	397.182	309.274	410.19	422.976	419.724	364.892	349.261	361.569	381.928	1.05631	0.0790324	0.366266	0.436204	0.904678
6856	10.374	/	415.249	HMDB0015033	Rimexolone	C24H34O3	370.251	1	[M+FA-H]-	54.6	81.5	92.46			3.34796	3.25163	13.1134	6.86587	13.3868	5.14419	12.3084	1.3393	2.81601	6.8213	7.23904	7.65806	4.44308	5.72352	7.11576	7.3447	5.97382	0.813352	-0.298048	0.479485	0.319225	0.048036
6919	9.616	/	417.229	HMDB0012869	9'-Carboxy-gamma-tocotrienol	C23H32O4	372.23	1	[M+FA-H]-	50.6	58.3	95.71			7.86049	16.3858	15.8276	20.8911	9.28025	16.8326	7.81563	22.9996	15.5536	14.8707	17.6106	38.2701	8.90913	18.7442	10.3721	14.7366	17.7615	1.20526	0.269347	0.47145	0.326565	0.6153
6922	9.21	/	417.265	HMDB0061047	simvastatin hydroxy acid	C25H40O6	436.282	1	[M-H2O-H]-	45.7	36.6	92.93			44.515	38.9336	38.1795	57.8519	73.372	44.3899	49.7015	35.5737	24.6716	26.2115	48.7334	26.5814	36.7008	32.5489	36.4043	47.8147	33.1217	0.69271	-0.529676	0.0213545	1.67051	2.07193
6926	9.891	418.272	417.265	HMDB0005007	Simvastatin	C25H38O5	418.272	1	[M-H]-	47.7	45.7	93.94			18.1579	16.2252	18.4221	22.6251	27.3994	23.7349	30.9891	19.1383	12.7681	21.1089	31.3429	20.6627	22.1646	26.3695	26.7923	22.0865	23.0299	1.04271	0.0603412	0.745277	0.127682	0.108844
6931	12.78	418.308	417.301	HMDB0012515	11'-Carboxy-alpha-chromanol	C26H42O4	418.308	0	[M-H]-	42.2	16	95.08			1.32506	1.16699	2.88962	4.13674	2.91328	2.83061	5.5215	0.490874	2.03346	2.33244	2.68565	2.09955	2.55534	4.12705	2.69444	2.65933	2.64685	0.995305	-0.006789	0.985555	0.006319	0.494188
6935	13.162	418.345	417.338	HMDB0006763	20a,22b-Dihydroxycholesterol	C27H46O3	418.345	0	[M-H]-	48.3	46.6	95.13			1.02392	0.866025	1.2832	2.21493	4.70579	1.16195	4.10505	1.65587	1.53338	1.72305	2.13425	2.7583	6.35774	2.00772	2.39903	2.12709	2.70192	1.27024	0.345104	0.490362	0.309483	0.838839
6941	1.143	/	418.112	HMDB0001542	N-Acetyllactosamine	C14H25NO11	383.143	1	[M+Cl]-	46.6	38	95.9			139.062	355.186	664.024	67.86	226.672	92.1686	46.3665	138.628	42.7348	351.225	380.055	117.006	181.53	142.201	195.495	216.246	201.464	0.931642	-0.102153	0.871357	0.0598041	0.118548
6963	2.254	/	419.12	HMDB0258644	Swertiamarin	C16H22O10	374.121	2	[M+FA-H]-	40	6.42	96.04			36.1596	70.0952	21.8451	29.7652	13.6791	21.7236	4.91411	35.2831	11.3137	7.21149	14.4243	4.08041	38.7559	27.8965	26.6335	29.1831	18.6166	0.637922	-0.648549	0.245752	0.609504	1.01779
6966	5.107	420.176	419.169	HMDB0035369	Citreoviridinol A1	C22H28O8	420.178	5	[M-H]-	51.5	68.2	94.81			54.4484	37.8077	41.749	41.7527	39.3038	55.0606	32.742	79.5459	51.9028	32.8997	49.5425	42.7743	48.4876	45.0983	42.6739	47.8013	44.7684	0.936553	-0.0945669	0.628078	0.201986	0.201607
6984	7.975	/	419.244	HMDB0257312	Rostafuroxin	C23H34O4	374.246	1	[M+FA-H]-	52.8	70.4	94.45			32.2047	26.1561	38.3042	21.3739	22.2275	85.5666	75.9579	46.2032	13.8035	110.069	38.2081	61.2839	64.4223	102.778	91.8537	43.4993	68.917	1.58432	0.663868	0.124893	0.903462	1.01639
6987	11.38	/	419.28	HMDB0000308	3b-Hydroxy-5-cholenoic acid	C24H38O3	374.282	0	[M+FA-H]-	45	30.5	94.79			6.83366	6.75476	11.9885	21.7854	20.2768	14.1201	16.1645	1.24156	7.78019	11.0705	13.0136	11.9807	14.6672	9.91125	15.4167	12.3957	11.9772	0.966239	-0.049548	0.880718	0.0551631	0.482291
7025	8.706	/	421.178	HMDB0062679	17-phenyl-18,19,20-trinor-prostaglandin D2	C23H30O5	386.209	3	[M+Cl]-	39.8	6.29	95.64			4.26791	20.3257	19.2543	15.6442	9.44295	7.6774	8.18844	0.49217	2.68285	8.16438	15.0787	6.69813	23.7849	14.216	26.7681	10.6616	13.9133	1.30499	0.384036	0.445317	0.351331	0.603428
7050	12.051	/	421.332	HMDB0030956	5-Nonadecyl-1,3-benzenediol	C25H44O2	376.334	0	[M+FA-H]-	41.1	10.5	95.41			10.1679	8.6203	9.47546	18.1622	14.3612	10.4122	12.6947	2.87279	10.7756	10.0343	18.6921	16.5024	13.8861	16.2509	18.1842	10.8459	14.9037	1.37413	0.458523	0.0739606	1.131	1.37138
7089	8.801	/	423.275	HMDB0033601	Dihydrojasmonic acid	C12H20O3	212.141	0	[2M-H]-	39.2	4.68	91.41			16.5319	38.1979	27.5704	21.9576	22.3647	75.4554	18.9826	8.52917	29.4265	62.996	58.7046	18.9095	32.4121	28.7263	31.5016	28.6987	37.5252	1.30756	0.386874	0.384183	0.415462	1.16559
7110	10.355	/	423.312	HMDB0112080	3,4-Dimethyl-5-propyl-2-furanpentadecanoic acid	C24H42O3	378.313	0	[M+FA-H]-	50.2	55.2	95.85			65.4705	73.9222	116.566	116.029	167.063	93.3335	107.644	29.0836	70.7607	112.949	151.238	109.859	120.653	103.333	123.262	96.1389	113.151	1.17695	0.235053	0.357403	0.446842	0.924862
7128	10.212	425.254	424.247	HMDB0011500	LysoPE(14:0)	C19H40NO7P	425.254	0	[M-H]-	50.9	55.5	98.94			199.519	167.063	77.6403	113.027	125.457	151.241	69.5116	802.936	132.911	38.3243	67.6645	66.333	117.524	103.458	128.5	213.299	93.5306	0.438495	-1.18937	0.219655	0.658259	1.38885
7149	9.404	/	425.2	HMDB0035832	Norbixin	C24H28O4	380.199	9	[M+FA-H]-	42	23.4	96.93			125.344	56.0121	36.8801	50.362	28.1907	94.3691	76.108	114.938	55.0107	39.1955	9.29736	86.5236	119.458	111.047	136.937	72.7756	79.6385	1.0943	0.130013	0.753238	0.123068	0.129888
7155	12.27	426.275	425.267	HMDB0242503	1alpha-Hydroxy-25,27-didehydrovitamin D3 26,23-lactone	C27H38O4	426.277	6	[M-H]-	43.2	28.9	93.52			30.0895	21.4375	42.6966	54.696	53.1123	37.3478	31.9694	5.72539	30.6293	29.9589	41.1855	45.4809	40.9574	38.4638	42.2209	34.6343	38.4138	1.10913	0.149423	0.572171	0.242474	0.799538
7174	13.351	427.309	426.301	HMDB0241982	N-Linoleoyl Phenylalanine	C27H41NO3	427.309	0	[M-H]-	47	41.5	93.53			6.03646	13.8706	9.75988	2.19436	11.8399	2.54904	3.12493	4.48158	3.65913	3.00959	7.16051	12.5857	4.27075	3.0895	4.50513	6.7321	5.46862	0.81232	-0.29988	0.557471	0.253778	0.318551
7198	12.301	428.293	427.286	HMDB0060126	25-Hydroxyvitamin D3-26,23-lactone	C27H40O4	428.293	0	[M-H]-	42.8	16.6	97.72			7.81428	4.31438	10.5217	13.2467	12.2655	8.30909	6.13475	0.980538	9.24154	7.56449	9.3663	9.13186	8.05613	7.32629	8.74651	7.94837	8.49044	1.0682	0.0951809	0.725643	0.139277	0.777927
7218	7.378	/	429.157	HMDB0062544	16alpha-Hydroxy DHEA 3-sulfate	C19H28O6S	384.161	4	[M+FA-H]-	48.5	58.2	89.08			81.3839	60.2511	66.0089	76.9573	68.7743	70.9232	61.6332	67.3563	94.2327	62.991	107.633	67.9138	68.2233	54.8046	54.7448	69.161	72.9347	1.05456	0.0766465	0.653667	0.184643	0.368367
7236	11.577	430.305	429.298	HMDB0060127	25-Hydroxyvitamin D3-26,23-lactol	C27H42O4	430.308	7	[M-H]-	51.3	71.4	92.71			11.0015	6.84738	6.46772	3.5742	4.02129	6.65237	4.43144	26.4791	27.7543	7.35818	8.99614	12.569	5.7934	6.87577	9.54393	8.68438	11.2701	1.29774	0.376006	0.521224	0.282976	1.04905
7269	7.288	432.18	431.172	HMDB0035865	Melledonal A	C23H28O8	432.178	3	[M-H]-	42.5	21.6	94.31			194.638	149.527	212.677	188.352	222.969	204.013	184.675	197.417	218.068	158.286	270.67	223.992	197.781	177.69	191.538	194.284	205.432	1.05738	0.0804965	0.47988	0.318867	0.651157
7332	11.236	434.244	433.236	HMDB0007856	LysoPA(18:2)	C21H39O7P	434.243	1	[M-H]-	43.9	23.5	96.95			4.02277	2.21012	1.61214	7.16609	5.15251	2.55403	24.354	9.70943	6.86459	3.49677	3.38243	3.97631	2.45316	4.743	3.41035	7.09764	4.04666	0.570141	-0.810609	0.309889	0.508793	0.633604
7349	11.958	434.34	433.332	HMDB0000359	3alpha,7alpha-Dihydroxycoprostanic acid	C27H46O4	434.34	0	[M-H]-	54.5	78.5	94.24			12.1869	8.61926	17.3183	21.4009	21.0684	19.4313	33.1731	7.57142	13.0764	26.0349	24.3051	18.6883	21.8816	19.3076	27.316	17.5962	21.5157	1.22275	0.290127	0.296049	0.528636	1.07384
7387	12.219	436.259	435.252	HMDB0007855	LysoPA(18:1)	C21H41O7P	436.259	0	[M-H]-	41.1	9.45	96.29			1.49701	2.99207	9.0782	7.3351	11.876	6.30413	14.7848	4.68431	9.27	5.54483	5.67544	4.30333	6.1751	13.6846	7.85474	7.31896	7.50115	1.02489	0.0354742	0.929996	0.0315189	0.368668
7390	8.867	/	435.287	HMDB0092904	DG(8:0/12:0)	C23H44O5	400.319	4	[M+Cl]-	39.2	8.51	92.14			25.327	14.5322	18.7537	20.6834	22.8121	22.0321	23.3352	15.5221	27.6549	10.9837	15.366	17.3279	22.6334	33.1945	15.9469	20.3747	20.4439	1.0034	0.00489023	0.982545	0.0076475	0.242448
7396	12.542	436.355	435.348	HMDB0001968	5b-Cholestane-3a,7a,12a,23-Tetrol	C27H48O4	436.355	0	[M-H]-	46.1	32.8	97.74			79.6915	48.8227	65.2242	134.554	81.3679	91.3219	225.59	33.5458	78.8471	80.7383	146.34	228.049	116.242	139.04	118.398	95.0148	129.665	1.36468	0.448564	0.255478	0.592647	1.2619
7398	12.183	436.356	435.348	HMDB0062417	5beta-Cholestane-3alpha,7alpha,24,26-tetrol	C27H48O4	436.355	1	[M-H]-	44.4	25.4	97.75			36.9675	28.6018	27.2401	57.8732	37.1315	44.5542	44.3418	10.4429	36.2297	43.0502	54.8227	43.1766	41.4209	58.2737	57.5751	35.8941	47.7927	1.33149	0.413043	0.0782716	1.1064	1.38615
7409	5.654	437.232	436.225	HMDB0033469	N1,N10-Dicoumaroylspermidine	C25H31N3O4	437.231	1	[M-H]-	54.6	77.7	96.49			108.946	82.9662	315.318	42.9346	236.346	64.4653	93.8759	37.2159	58.9526	141.484	173.51	206.305	65.477	78.4222	69.818	122.759	113.424	0.923962	-0.114095	0.832756	0.0794824	0.193573
7416	11.716	437.29	436.283	HMDB0011152	LysoPE(P-16:0)	C21H44NO6P	437.291	0	[M-H]-	54.4	73.2	98.64			967.194	328.988	775.577	1261.17	399.188	662.51	463.654	459.692	1892.65	505.82	281.222	652.57	1543.26	383.417	1190.6	664.747	921.364	1.38604	0.470965	0.3544	0.450506	0.667679
7467	6.811	440.195	439.188	HMDB0033468	Diferuloylputrescine	C24H28N2O6	440.195	0	[M-H]-	49.6	52.3	95.82			321.57	192.84	506.959	2370.54	1167.97	159.106	108.255	190.61	237.206	231.456	1176.05	848.782	463.066	109.779	96.2914	627.231	451.804	0.720314	-0.473302	0.60539	0.217965	0.244965
7477	10.094	/	439.253	HMDB0037611	Lucidenic acid A	C27H38O6	458.267	8	[M-H2O-H]-	40.6	25.3	86.76			49.2522	20.1548	4.067	1.41172	2.17187	3.54793	1.35467	0.785305	0.302048	0.436964	0.466268	1.31928	1.48517	0.40199	2.33051	10.3432	0.963175	0.0931218	-3.42474	0.162034	0.790393	1.88155
7483	12.817	440.293	439.285	HMDB0012558	13'-Carboxy-gamma-tocotrienol	C28H40O4	440.293	0	[M-H]-	49.9	52.6	96.97			50.8841	54.7119	81.1171	36.7031	135.301	59.8201	50.1312	1.72668	61.3519	112.731	146.124	98.1504	24.6015	42.9051	28.532	58.7994	73.4851	1.24976	0.32165	0.513267	0.289657	0.725014
7484	11.675	/	439.286	HMDB0033728	Pubesenolide	C28H42O5	458.303	1	[M-H2O-H]-	48.6	49.4	94.15			23.2715	15.9307	29.3549	30.9139	32.3201	24.8339	24.8868	38.4974	23.0228	23.9573	40.2285	26.1129	21.628	29.852	19.905	27.5012	26.3867	0.959475	-0.0596835	0.758326	0.120144	0.291267
7524	9.651	/	441.268	HMDB0297027	DG(2:0/22:5-O(16,17))	C27H40O6	460.282	8	[M-H2O-H]-	41.3	18.5	96.6			88.854	77.9432	276.092	240.463	343.84	378.477	212.357	856.926	2132.64	1004.41	568.321	2886.01	1224.27	1389.89	1275.11	309.369	1497.23	4.83964	2.2749	0.00577218	2.23866	2.60492
7526	12.144	/	441.301	HMDB0038504	alpha-Micropteroxanthin B	C27H40O2	396.303	0	[M+FA-H]-	48.1	42.7	98.03			117.8	80.9326	161.848	169.429	122.03	109.181	188.824	139.957	129.129	95.8228	196.679	127.45	118.681	163.832	135.68	136.25	138.182	1.01418	0.0203122	0.915092	0.0385352	0.0695457
7527	12.912	/	441.301	HMDB0030008	delta-Tocotrienol	C27H40O2	396.303	0	[M+FA-H]-	55.6	79.2	98.72			73.9051	58.899	221.722	232.558	279.233	197.117	218.306	67.4262	95.4624	116.405	219.748	147.066	197.985	248.946	225.279	168.646	178.699	1.05961	0.0835315	0.801705	0.0959855	0.450783
7536	12.282	443.303	442.296	HMDB0241987	N-Linoleoyl Tyrosine	C27H41NO4	443.304	0	[M-H]-	47.4	46.5	90.65			3.97863	21.4656	6.88527	2.88822	10.4883	1.10434	3.01894	0.657955	3.28252	2.63564	3.13952	3.77262	2.07925	0.959714	2.00782	6.31091	2.55387	0.404675	-1.30516	0.170346	0.768669	0.850967
7539	6.119	/	443.099	HMDB0030569	Swertiajaponin	C22H22O11	462.116	1	[M-H2O-H]-	45.6	35.6	93.41			0.91886	1.66137	1.73153	1.8262	2.14536	2.21137	1.39343	2.71611	39.236	1.67292	2.36686	2.35356	2.81289	1.15141	1.54746	1.82553	7.30587	4.00206	2.00074	0.34337	0.464238	1.11113
7551	8.634	444.249	443.242	HMDB0249432	Bufotalin	C26H36O6	444.251	5	[M-H]-	52.4	73.4	94.76			75.0762	59.2477	49.9511	68.4314	75.7758	73.9067	70.6914	96.7388	66.0112	49.8471	112.971	80.4871	66.5911	65.9673	63.7472	71.2274	72.2317	1.0141	0.0202011	0.910281	0.0408243	0.0351765
7577	12.996	445.319	444.312	HMDB0062337	N-Oleoyl tyrosine	C27H43NO4	445.319	2	[M-H]-	53.4	73.9	95.28			2.99683	3.49269	1.85128	4.94028	3.88555	1.10557	6.2705	20.0551	4.39012	0.624637	2.16955	1.4865	3.35767	2.08403	1.50024	5.57473	2.23039	0.40009	-1.3216	0.178133	0.749255	1.49342
7600	13.83	/	445.332	HMDB0253301	hydroxyvitamin d3	C27H44O2	400.334	0	[M+FA-H]-	41.4	9.28	97.92			8.7561	4.58424	12.5366	11.3146	19.8728	11.356	10.3098	2.29223	10.1482	9.3999	15.9179	12.574	11.1208	10.9044	9.80774	10.1278	11.4104	1.12664	0.172033	0.564103	0.248642	0.897289
7650	9.238	448.319	447.312	HMDB0034293	Asperagenin	C27H44O5	448.319	0	[M-H]-	47	40.9	94.15			42.1634	22.2689	29.5593	26.8576	68.7244	61.7261	34.4046	16.2137	30.1327	55.093	69.2983	40.9898	14.1367	30.2508	41.497	37.7397	40.1998	1.06518	0.0911025	0.800273	0.096762	0.314525
7655	12.256	/	447.348	HMDB0002103	27-Hydroxycholesterol	C27H46O2	402.35	0	[M+FA-H]-	47.4	40.2	97.34			9.87996	12.6952	25.3318	26.3618	27.4701	22.1222	22.9155	2.87205	13.2549	20.6542	20.07	17.1791	19.8827	17.1093	23.8307	18.7061	18.8544	1.00793	0.0113963	0.966559	0.0147715	0.513391
7657	10.754	/	447.348	HMDB0001419	24-Hydroxycholesterol	C27H46O2	402.35	0	[M+FA-H]-	41.9	13.7	96.1			38.3016	12.9252	40.6632	47.5586	61.5544	42.2153	65.4445	16.8695	13.9901	29.3701	41.3944	39.0524	43.5707	46.3635	61.555	40.6916	39.328	0.966491	-0.0491717	0.879088	0.0559679	0.0199337
7678	9.227	449.314	448.307	HMDB0000708	Glycoursodeoxycholic acid	C26H43NO5	449.314	1	[M-H]-				91.8		2.9939	28.1531	6.36765	34.021	8.96363	61.0328	20.2553	16.9512	10.9298	28.315	15.0048	6.68745	80.0911	41.112	133.19	22.3423	45.0472	2.01623	1.01166	0.223901	0.649943	0.864243
7683	1.145	/	449.107	HMDB0041223	aArabinofuranosyl-(1->3)-[aarabinofuranosyl-(1r5)]arabinose	C15H26O13	414.137	0	[M+Cl]-	54.3	77	95.23			81.5727	57.5968	489.738	27.715	173.841	50.0606	11.3226	6.24116	30.4054	382.359	396.044	50.4349	52.927	62.7021	54.5651	112.261	147.063	1.31001	0.389573	0.687561	0.162688	0.781732
7725	10.094	450.335	449.327	HMDB0000601	Coprocholic acid	C27H46O5	450.335	0	[M-H]-	43.5	25.6	92.32			51.814	85.5906	160.644	96.7591	194.618	160.852	297.552	102.256	40.9659	105.155	126.11	123.923	123.537	135.164	171.729	143.761	118.084	0.821389	-0.283862	0.446824	0.349864	0.560239
7744	10.619	451.27	450.263	HMDB0011504	LysoPE(16:1)	C21H42NO7P	451.27	0	[M-H]-	50.4	54.5	97.66			68.3181	83.4597	74.3947	151.464	66.605	144.429	39.618	227.019	94.8945	18.5604	50.3141	48.2646	185.228	114.998	167.996	106.914	97.1793	0.908953	-0.137723	0.76855	0.114328	0.501051
7760	10.026	/	451.216	HMDB0256110	Panduratin A	C26H30O4	406.214	9	[M+FA-H]-	39.9	14.7	94.51			43.7071	21.555	15.7513	21.2037	16.0126	43.292	29.9792	31.4696	24.8626	17.0599	8.84352	42.6075	35.3916	40.6907	55.875	27.8713	32.1901	1.15495	0.207836	0.554355	0.256212	0.252668
7771	10.746	/	451.343	HMDB0112081	3,4-Dimethyl-5-pentyl-2-furanpentadecanoic acid	C26H46O3	406.345	0	[M+FA-H]-	43.9	25	94.84			16.6071	15.2853	16.819	27.5004	24.4784	20.6826	17.6915	7.41139	17.3857	19.3646	20.7327	22.7087	22.6975	21.3407	20.9567	18.3095	20.741	1.1328	0.179894	0.332205	0.478594	0.987806
7772	11.339	452.35	451.343	HMDB0000513	5b-Cholestane-3a,7a,12a,25-pentol	C27H48O5	452.35	0	[M-H]-	47.8	44.3	95.45			33.4028	29.1111	44.6884	74.0699	52.8679	48.4488	62.1089	16.7065	35.4509	54.5267	64.248	50.6688	57.9469	58.3805	69.0654	45.1756	55.7553	1.23419	0.303566	0.208352	0.681202	1.12609
7781	11.295	453.286	452.278	HMDB0011503	LysoPE(16:0)	C21H44NO7P	453.286	0	[M-H]-	46	31.3	99.09			172.568	117.446	102.638	152.198	115.622	142.162	51.1922	517.503	165.658	36.1224	59.56	86.0487	136.186	129.819	122.504	171.416	105.128	0.613293	-0.705351	0.267583	0.572541	1.03032
7793	9.113	/	453.195	HMDB0031236	3'-Geranyl-2',4,4',6'-tetrahydroxychalcone	C25H28O5	408.194	9	[M+FA-H]-	42.2	26.8	94.13			23.6886	9.0132	5.44684	13.8798	6.03007	21.9616	32.0699	26.3355	18.7572	7.30274	2.02668	19.961	23.7338	35.9416	23.4901	17.3032	18.7447	1.08331	0.115447	0.797158	0.0984558	0.0472184
7800	11.054	/	453.262	HMDB0010331	Palmitoyl glucuronide	C22H42O7	418.293	0	[M+Cl]-	46.1	33.7	97.06			531.468	540.141	325.402	258.918	165.488	577.667	119.357	1663.32	351.731	160.538	380.647	248.601	1075.82	761.183	1116.45	522.72	584.996	1.11914	0.162388	0.793915	0.100226	0.413031
7806	13.211	454.308	453.301	HMDB0012556	13'-Carboxy-alpha-tocotrienol	C29H42O4	454.308	0	[M-H]-	41.1	11.2	94.28			4.96552	5.17842	10.1455	5.95994	15.6874	7.04059	6.45432	0.492198	7.24206	11.4769	16.9341	9.25672	4.0074	5.99726	4.36887	6.99049	8.46905	1.21151	0.276807	0.535743	0.271043	0.777788
7819	4.471	456.105	455.098	HMDB0001520	Flavin mononucleotide	C17H21N4O9P	456.105	0	[M-H]-	52.2	66.2	95.52	89.4	93.8	9.29765	5.16919	1.9928	45.3188	5.42395	7.22824	116.794	119.032	31.435	0.525794	1.00017	7.21419	7.95901	16.8068	9.12341	38.782	10.5806	0.272823	-1.87396	0.165183	0.782034	1.11521
7825	10.194	/	455.242	HMDB0007853	LysoPA(16:0)	C19H39O7P	410.243	1	[M+FA-H]-	49.1	49.8	96.76			151.325	94.0458	25.6033	28.2933	37.3677	74.3951	32.395	198.139	18.8237	18.2515	33.4924	13.2681	111.201	78.1128	117.192	80.1955	55.763	0.695339	-0.524212	0.41801	0.378814	0.86929
7838	10.546	/	455.317	HMDB0037380	6-Hydroxy-4,7,22-ergostatrien-3-one	C28H42O2	410.318	0	[M+FA-H]-	48.6	47.3	95.63			5.28351	3.42334	4.11451	5.11125	7.73596	2.02644	7.26105	1.1044	1.69349	2.38496	2.92389	3.56909	9.30903	14.1705	13.5287	4.50756	6.79709	1.50793	0.59257	0.331179	0.479937	0.428431
7840	13.296	/	455.316	HMDB0012958	gamma-Tocotrienol	C28H42O2	410.318	1	[M+FA-H]-	41.3	11.2	95.87			3.27023	4.09197	25.0155	17.42	17.8999	15.9159	22.484	3.6627	6.32375	5.84602	16.6805	12.1736	14.4849	31.8109	15.3814	13.72	14.6716	1.06936	0.0967417	0.836849	0.0773529	0.366159
7866	8.88	458.234	457.227	HMDB0002504	3-Sulfodeoxycholic acid	C23H38O7S	458.234	0	[M-H]-	46.7	42.4	91.1			35.9081	25.9856	49.5474	79.7762	70.2598	56.9088	428.644	53.2988	56.2002	35.9743	35.1736	23.6831	65.0728	95.3793	49.347	100.041	51.5472	0.51526	-0.956628	0.363849	0.439078	0.883732
7876	9.865	/	457.257	HMDB0030057	Boviquinone 4	C26H36O4	412.261	5	[M+FA-H]-	41.5	16.9	96.78			45.3795	55.9712	92.8311	79.3335	119.565	135.225	89.6882	64.1546	38.2335	79.9846	122.233	112.532	139.457	152.612	87.7192	85.2685	104.682	1.22767	0.295922	0.302523	0.519242	0.668566
7880	8.055	/	457.263	HMDB0297026	DG(22:6-2OH(17)/2:0)	C27H40O7	476.277	7	[M-H2O-H]-	44.4	39.1	91.26			148.206	116.305	10.5403	1.87726	1.91225	10.8563	11.5802	86.3057	286.938	55.9298	66.2094	191.933	152.555	173.106	223.086	48.4479	164.251	3.39026	1.7614	0.00759409	2.11952	2.09573
7885	11.932	/	457.296	HMDB0038497	Polyporusterone C	C28H44O6	476.314	0	[M-H2O-H]-	52	65.3	94.69			7.14728	5.66384	22.0922	20.5337	34.7828	13.6614	26.1334	2.60106	9.48272	11.6114	21.6135	17.8293	10.4595	12.724	12.3348	16.577	13.7222	0.827785	-0.272672	0.522587	0.281842	0.122199
7889	10.356	/	457.332	HMDB0001203	4a-Formyl-5a-cholesta-8,24-dien-3b-ol	C28H44O2	412.334	0	[M+FA-H]-	43.8	25	94.58			16.4087	9.79905	59.5686	16.2533	44.3994	4.29705	23.1676	5.04162	9.22505	9.21232	30.1101	7.02558	21.6392	25.3761	24.0156	22.3669	18.0863	0.808618	-0.30647	0.609849	0.214778	0.0953383
7896	10.911	/	457.333	HMDB0001438	25-Hydroxyvitamin D2	C28H44O2	412.334	0	[M+FA-H]-	43.6	22.9	95.28			7.39538	12.2465	7.56883	12.9021	12.084	8.53266	9.2405	4.5288	5.28294	11.5804	15.833	18.9763	8.07155	9.90156	6.69856	9.31234	10.9063	1.17117	0.227949	0.454671	0.342303	0.462924
7911	13.572	/	458.294	HMDB0062332	N-Docosahexaenoyl GABA	C26H39NO3	413.293	8	[M+FA-H]-	42.4	26	94.79			4.56604	3.12712	4.41248	7.04049	5.0803	13.4591	2.24268	68.8064	3.8369	4.42696	3.96884	0.711858	7.75759	5.17602	3.82181	13.5918	4.24285	0.312162	-1.67963	0.297045	0.527178	1.12197
7934	10.177	/	459.273	HMDB0012516	11'-Carboxy-alpha-tocotrienol	C26H38O4	414.277	6	[M+FA-H]-	39.4	6.7	97.2			38.6245	146.929	270.144	183.377	387.703	331.857	271.705	97.1221	57.5906	643.543	626.053	453.571	372.97	526.829	549.598	215.933	461.451	2.13701	1.09559	0.0119935	1.92105	1.37248
7941	10.4	/	459.312	HMDB0034086	Dolicholide	C28H46O6	478.329	0	[M-H2O-H]-	47.3	43.1	94.1			20.4119	11.6824	25.1179	19.3554	32.744	22.3998	34.9584	10.1019	16.4095	18.1276	29.0948	30.1979	25.054	28.6994	33.8973	22.0965	25.9258	1.1733	0.230572	0.363468	0.439534	0.892829
7943	11.021	/	459.312	HMDB0302098	Kuguacin C	C27H42O3	414.313	0	[M+FA-H]-	51.2	63.6	93.08			22.0343	30.3814	79.5322	56.499	84.6942	53.0744	67.5178	13.9987	20.4584	45.3374	81.1448	61.7184	39.3069	37.7131	62.6944	50.9665	49.7676	0.976477	-0.0343414	0.923713	0.0344631	0.135029
7947	11.814	/	459.348	HMDB0302854	6beta-Hydroxycampest-4-ene-3-one	C28H46O2	414.35	0	[M+FA-H]-	48.1	45	95.74			53.2075	48.7988	59.0243	46.3386	36.8879	54.126	64.8218	30.3901	41.1169	49.8798	78.8565	79.9415	59.5337	64.4197	57.7328	49.1994	61.6401	1.25286	0.32523	0.0819072	1.08668	1.42564
7949	11.03	460.356	459.348	HMDB0254070	Lexacalcitol	C29H48O4	460.355	1	[M-H]-	41.1	12.3	93.99			16.1482	16.406	36.1707	39.9596	42.2406	22.7223	42.2563	16.5278	19.4076	21.0243	42.5263	52.8617	44.453	49.1828	22.4068	29.0539	35.9803	1.2384	0.308474	0.332481	0.478233	0.73262
7969	6.812	462.177	461.169	HMDB0039233	Verbasoside	C20H30O12	462.174	6	[M-H]-	48.1	54.3	92.69			41.0944	22.9992	76.2852	317.164	155.506	18.8233	14.0971	28.2906	30.4585	30.8706	169.65	121.503	57.8602	13.7481	10.2666	84.2824	62.0509	0.736226	-0.441779	0.631533	0.199604	0.273414
7977	8.671	462.262	461.255	HMDB0010340	Retinyl beta-glucuronide	C26H38O7	462.262	0	[M-H]-	48.4	49.2	93.05			60.6988	39.8094	17.7805	26.9393	31.1179	44.0101	20.4473	29.4859	38.5657	44.6988	20.3631	25.8902	36.1238	45.2195	48.8496	33.7862	37.1015	1.09813	0.135046	0.617861	0.209109	0.609348
7987	9.494	/	461.327	HMDB0001903	Calcitriol	C27H44O3	416.329	0	[M+FA-H]-	43.3	21.3	95.15			53.5042	45.2695	73.2181	89.1445	116.696	140.629	83.3202	46.4822	34.2078	60.3101	77.1177	69.5773	58.6166	98.6433	96.1118	81.033	70.655	0.871928	-0.197718	0.507257	0.294772	0.513644
7988	12.259	/	461.327	HMDB0000430	24,25-Dihydroxyvitamin D	C27H44O3	416.329	0	[M+FA-H]-	51.1	59.5	96.18			5.90129	4.88979	4.30099	11.2299	11.3801	10.86	11.9811	22.4454	9.928	7.70288	13.7419	9.61202	10.6136	14.0395	14.8547	10.3736	11.4989	1.10848	0.148587	0.647874	0.188509	0.739263
7991	13.431	/	461.363	HMDB0302992	Phytylplastoquinol	C28H48O2	416.365	0	[M+FA-H]-	47.9	44.1	95.64			9.76494	11.7124	17.1179	17.7352	8.99038	13.528	30.5755	5.66828	11.9206	22.6652	65.4763	36.549	26.6838	25.1927	39.1274	14.3866	32.5164	2.26019	1.17644	0.0178119	1.74929	2.01479
[truncated: 152 more rows]
