# Supplementary material for: Shiitake Mushroom-Derived Vesicle-like Nanoparticles Improve Cognitive Function and Reshape Gut Microbiota and Fecal Metabolome in Aged Mice
Source: Nutrients. 2025 Sep 8;17(17):2902. doi: 10.3390/nu17172902 (PMC12430123; doi:10.3390/nu17172902)
Supplement: Supplementary file 1 [file nutrients-17-02902-s001.zip › nutrients-3832144-supplementary/supplementary files/Table S3-final copy 2.xlsx]

## Sheet: r value of each correlated pair
Supplementary Table 3: 66 fecal metabolites were frequently found to highly correlate with 18 bacterial genera
Feature	A2	Akkermansia	Candidatus_Saccharimonas	Chloroplast	Clostridia_UCG-014	Dubosiella	Enterorhabdus	Eubacterium__brachy_group	Faecalibaculum	Gastranaerophilales	Harryflintia	Muribaculaceae	Muribaculum	Odoribacter	Parvibacter	Romboutsia	Roseburia	Turicibacter
1,4-Dihydroxy-2-naphthoic acid	-0.602324	0.892857	-0.825738	-0.638641	-0.707143	-0.560714	-0.832143	-0.453571	-0.865785	-0.798099	0.380235	0.703571	0.753571	0.717857	-0.760714	-0.595522	-0.859697	-0.65
1,5-Isoquinolinediol	0.470063	-0.896429	0.832887	0.599285	0.689286	0.410714	0.760714	0.528571	0.890964	0.760452	-0.312133	-0.496429	-0.625	-0.571429	0.628571	0.534535	0.873995	0.475
12a-Hydroxy-3-oxocholadienic acid	0.336014	-0.482143	0.702413	0.237925	0.396429	0.446429	0.432143	0.392857	0.600433	0.606103	-0.486171	-0.639286	-0.610714	-0.55	0.514286	0.301348	0.630921	0.478571
1H-Indole-4-carboxaldehyde	0.668454	-0.935714	0.756032	0.670842	0.664286	0.578571	0.839286	0.567857	0.863848	0.651279	-0.47482	-0.414286	-0.521429	-0.617857	0.682143	0.573997	0.727436	0.646429
1-Hydroxyisoquinoline	-0.205541	0.717857	-0.834674	-0.438283	-0.842857	-0.464286	-0.585714	-0.364286	-0.807679	-0.850803	0.206197	0.578571	0.714286	0.45	-0.610714	-0.378479	-0.865058	-0.421429
2-Acetylpyridine	0.659518	-0.817857	0.663092	0.72272	0.65	0.55	0.771429	0.442857	0.840606	0.711512	-0.448336	-0.342857	-0.346429	-0.553571	0.592857	0.584759	0.655943	0.642857
2-Benzofurancarboxaldehyde	-0.464701	0.689286	-0.718499	-0.529518	-0.575	-0.689286	-0.764286	-0.557143	-0.867722	-0.824451	0.618591	0.632143	0.567857	0.553571	-0.796429	-0.536328	-0.698839	-0.721429
2-Benzylidene-1-heptanol	0.457552	-0.525	0.605898	0.29517	0.642857	0.4	0.464286	0.421429	0.511336	0.421637	-0.285649	-0.442857	-0.417857	-0.667857	0.282143	0.272648	0.598749	0.192857
2-Hydroxyacorenone	0.244862	-0.632143	0.579089	0.449017	0.3	0.539286	0.617857	0.364286	0.610117	0.711512	-0.221331	-0.753571	-0.814286	-0.664286	0.546429	0.45561	0.691689	0.6
2-Indolecarboxylic acid	0.369973	-0.789286	0.75782	0.350627	0.510714	0.557143	0.675	0.614286	0.712772	0.591045	-0.3197	-0.642857	-0.789286	-0.532143	0.660714	0.254711	0.793566	0.467857
2-Methylglutaric acid	-0.389634	0.785714	-0.775693	-0.368516	-0.55	-0.457143	-0.675	-0.707143	-0.712772	-0.530811	0.505088	0.485714	0.646429	0.525	-0.692857	-0.353367	-0.588025	-0.532143
2'-O-Methyladenosine	-0.309205	0.557143	-0.369973	-0.559929	-0.0892857	-0.592857	-0.667857	-0.678571	-0.466788	-0.553399	0.295108	0.682143	0.535714	0.696429	-0.457143	-0.304936	-0.368186	-0.607143
2-Phenylacetamide	-0.486149	0.671429	-0.648794	-0.477639	-0.557143	-0.75	-0.742857	-0.517857	-0.848353	-0.809392	0.611024	0.542857	0.517857	0.439286	-0.803571	-0.453816	-0.616622	-0.792857
2-Phosphonopropionic acid	-0.300268	0.635714	-0.625559	-0.477639	-0.382143	-0.285714	-0.596429	-0.2	-0.761193	-0.7341	0.217547	0.525	0.564286	0.375	-0.55	-0.539916	-0.795353	-0.4
3-(1-Hydroxymethyl-1-propenyl)pentanedioic acid	-0.210903	0.757143	-0.720286	-0.352416	-0.675	-0.235714	-0.492857	-0.267857	-0.706961	-0.557163	0.126745	0.25	0.6	0.360714	-0.417857	-0.478929	-0.720286	-0.317857
3a,7a,12a,19-Tetrahydroxy-5b-cholanoic acid	0.255585	-0.367857	0.448615	0.327371	0.232143	0.589286	0.578571	0.467857	0.522957	0.711512	-0.508871	-0.607143	-0.510714	-0.625	0.578571	0.299555	0.555854	0.560714
4-(2-Aminophenyl)-2,4-dioxobutanoic acid	-0.47185	0.682143	-0.679178	-0.513418	-0.571429	-0.764286	-0.767857	-0.55	-0.848353	-0.809392	0.660209	0.567857	0.539286	0.510714	-0.821429	-0.49866	-0.641645	-0.789286
4-Acetyl-2(3H)-benzoxazolone	-0.40572	0.678571	-0.834674	-0.343471	-0.742857	-0.45	-0.535714	-0.525	-0.840606	-0.700219	0.493738	0.385714	0.471429	0.360714	-0.617857	-0.344398	-0.745309	-0.475
5-Hydroxy-6-methoxyindole glucuronide	-0.244862	0.542857	-0.686327	-0.198569	-0.657143	-0.367857	-0.35	-0.525	-0.63917	-0.417872	0.370776	0.2	0.321429	0.221429	-0.389286	-0.173993	-0.588025	-0.232143
5-Hydroxyindole	-0.418231	0.739286	-0.672029	-0.654742	-0.528571	-0.65	-0.814286	-0.557143	-0.867722	-0.824451	0.537247	0.578571	0.528571	0.55	-0.753571	-0.597315	-0.689902	-0.692857
5-Hydroxyindoleacetic acid	-0.155496	0.703571	-0.816801	-0.413239	-0.85	-0.417857	-0.567857	-0.371429	-0.778625	-0.824451	0.185388	0.496429	0.671429	0.403571	-0.585714	-0.330048	-0.841823	-0.360714
5-Methoxyindole	-0.277033	0.642857	-0.807864	-0.363149	-0.857143	-0.542857	-0.553571	-0.335714	-0.836732	-0.850803	0.334834	0.535714	0.621429	0.389286	-0.639286	-0.378479	-0.827525	-0.478571
5-Tetradecenoic acid	-0.523682	0.735714	-0.561216	-0.663686	-0.364286	-0.210714	-0.671429	-0.367857	-0.660476	-0.406579	0.327267	0.317857	0.3	0.592857	-0.346429	-0.687002	-0.54513	-0.292857
7-Amino-4-hydroxy-2-naphthalenesulfonic acid	0.586238	-0.792857	0.836461	0.364938	0.917857	0.6	0.682143	0.414286	0.867722	0.673866	-0.465362	-0.503571	-0.621429	-0.510714	0.707143	0.473547	0.773906	0.539286
7-Hydroxyoctanoic acid	-0.300268	0.517857	-0.409294	-0.461539	-0.353571	-0.564286	-0.667857	-0.271429	-0.623675	-0.726571	0.438878	0.285714	0.335714	0.257143	-0.667857	-0.299555	-0.480787	-0.603571
7-Ketodeoxycholic acid	0.361037	-0.657143	0.786417	0.363149	0.475	0.339286	0.521429	0.403571	0.724393	0.63622	-0.391585	-0.578571	-0.639286	-0.546429	0.514286	0.448435	0.748883	0.428571
Blumealactone C	0.403932	-0.557143	0.614835	0.32916	0.657143	0.392857	0.45	0.407143	0.511336	0.421637	-0.230789	-0.392857	-0.417857	-0.614286	0.260714	0.24933	0.61126	0.182143
Cholic acid	0.27882	-0.546429	0.702413	0.205725	0.403571	0.389286	0.467857	0.339286	0.613991	0.624926	-0.370776	-0.65	-0.746429	-0.546429	0.553571	0.358748	0.688115	0.478571
Cholylglutamic acid	0.28597	-0.553571	0.614835	0.486584	0.367857	0.446429	0.596429	0.35	0.604306	0.726571	-0.312133	-0.703571	-0.65	-0.760714	0.446429	0.48431	0.713137	0.439286
Coniferin	-0.148347	0.482143	-0.707775	-0.182469	-0.528571	-0.246429	-0.267857	-0.414286	-0.544263	-0.470577	0.317808	0.335714	0.403571	0.135714	-0.407143	-0.0340811	-0.443253	-0.278571
Coumarin	0.675603	-0.757143	0.707775	0.570663	0.792857	0.728571	0.764286	0.45	0.840606	0.767982	-0.622374	-0.389286	-0.421429	-0.546429	0.753571	0.493279	0.616622	0.785714
Coumesterol	0.348526	-0.496429	0.273459	0.593919	0.239286	0.353571	0.546429	0.510714	0.553947	0.406579	-0.149445	-0.239286	0.0321429	-0.0535714	0.314286	0.139912	0.262735	0.232143
DG(2:0/22:5-O(16,17))	0.723861	-0.817857	0.709562	0.681575	0.642857	0.539286	0.739286	0.496429	0.807679	0.624926	-0.361318	-0.6	-0.482143	-0.717857	0.514286	0.593728	0.702413	0.546429
DG(22:6-2OH(17)/2:0)	0.650581	-0.542857	0.477212	0.500895	0.675	0.725	0.660714	0.214286	0.666286	0.696454	-0.524005	-0.407143	-0.332143	-0.478571	0.689286	0.459197	0.45219	0.778571
Dihydrozeatin	-0.441466	0.489286	-0.407507	-0.41145	-0.225	-0.567857	-0.560714	-0.678571	-0.550074	-0.4894	0.533464	0.378571	0.232143	0.421429	-0.475	-0.22063	-0.243074	-0.614286
Dopaquinone	0.241287	-0.714286	0.759607	0.354205	0.782143	0.307143	0.503571	0.467857	0.691466	0.606103	-0.0813437	-0.414286	-0.578571	-0.367857	0.45	0.215249	0.763182	0.217857
Enterolactone 3''-sulfate	0.359249	-0.757143	0.530831	0.536673	0.446429	0.507143	0.721429	0.232143	0.747635	0.613632	-0.270515	-0.432143	-0.592857	-0.389286	0.632143	0.651128	0.614835	0.596429
Ethyl brevifolincarboxylate	-0.720286	0.664286	-0.557641	-0.697676	-0.467857	-0.85	-0.810714	-0.553571	-0.743762	-0.655043	0.735877	0.564286	0.346429	0.721429	-0.671429	-0.572203	-0.489723	-0.814286
Fructose 6-phosphate	0.0589813	0.4	-0.339589	-0.468695	-0.214286	-0.128571	-0.407143	-0.0357143	-0.519084	-0.749159	-0.149445	0.467857	0.457143	0.185714	-0.328571	-0.374892	-0.523682	-0.303571
Gibberellin A3	0.403932	-0.557143	0.614835	0.32916	0.657143	0.392857	0.45	0.407143	0.511336	0.421637	-0.230789	-0.392857	-0.417857	-0.614286	0.260714	0.24933	0.61126	0.182143
indol-2-one	-0.287757	0.617857	-0.709562	-0.261181	-0.857143	-0.417857	-0.435714	-0.0928571	-0.658539	-0.609868	0.174038	0.385714	0.653571	0.475	-0.457143	-0.46996	-0.791779	-0.364286
Kynurenic acid	-0.414656	0.746429	-0.693477	-0.647586	-0.525	-0.628571	-0.810714	-0.571429	-0.867722	-0.824451	0.516438	0.625	0.567857	0.585714	-0.742857	-0.602697	-0.714924	-0.671429
Lucidenic acid L	0.511171	-0.575	0.516533	0.52594	0.253571	0.475	0.585714	0.553571	0.602369	0.594809	-0.368884	-0.553571	-0.385714	-0.632143	0.385714	0.340811	0.500447	0.528571
Malic acid	-0.169795	0.685714	-0.61841	-0.31306	-0.407143	-0.35	-0.525	-0.421429	-0.674034	-0.557163	0.149445	0.45	0.628571	0.203571	-0.542857	-0.269061	-0.609473	-0.4
Metacetamol	-0.475425	0.578571	-0.734585	-0.379249	-0.678571	-0.460714	-0.432143	-0.339286	-0.72633	-0.655043	0.459687	0.385714	0.407143	0.485714	-0.45	-0.423323	-0.63807	-0.539286
N-(1-Deoxy-1-fructosyl)valine	0.33244	-0.571429	0.600536	0.388194	0.760714	0.4	0.482143	0.146429	0.718582	0.711512	-0.278082	-0.225	-0.357143	-0.114286	0.632143	0.346192	0.570152	0.539286
N2-Succinylornithine	-0.182306	0.432143	-0.0983021	-0.434706	0.146429	-0.4	-0.453571	-0.460714	-0.292469	-0.207054	0.153229	0.164286	0.135714	0.0892857	-0.278571	-0.0573997	-0.0840036	-0.396429
N-Acetyl-7-O-acetylneuraminic acid	0.110813	-0.564286	0.470063	0.586763	0.303571	0.167857	0.560714	0.146429	0.635296	0.703983	-0.00945858	-0.435714	-0.421429	-0.3	0.367857	0.478929	0.630921	0.239286
N-Acetylglutamic acid	-0.364611	0.746429	-0.484361	-0.669053	-0.375	-0.717857	-0.778571	-0.582143	-0.691466	-0.647514	0.327267	0.525	0.489286	0.442857	-0.607143	-0.378479	-0.453977	-0.678571
NADH	-0.441466	0.667857	-0.680965	-0.423972	-0.560714	-0.717857	-0.721429	-0.510714	-0.830921	-0.801863	0.576973	0.610714	0.614286	0.478571	-0.807143	-0.45561	-0.65773	-0.760714
N-Docosahexaenoyl Aspartic acid	0.221627	-0.546429	0.600536	0.327371	0.407143	0.539286	0.514286	0.403571	0.627549	0.670102	-0.325375	-0.660714	-0.685714	-0.507143	0.546429	0.382067	0.577301	0.582143
N-Phenylmaleimide	-0.201966	0.732143	-0.809652	-0.479428	-0.835714	-0.471429	-0.603571	-0.392857	-0.815426	-0.835745	0.192955	0.553571	0.671429	0.421429	-0.6	-0.387448	-0.8311	-0.417857
Oleoyltaurine	0.214477	-0.285714	0.54513	0.169947	0.567857	0.167857	0.282143	0.135714	0.429987	0.545869	-0.238356	-0.296429	-0.303571	-0.421429	0.267857	0.166818	0.614835	0.075
O-Sulfotyrosine	0.705988	-0.932143	0.818588	0.615386	0.632143	0.646429	0.867857	0.532143	0.883217	0.696454	-0.603457	-0.535714	-0.639286	-0.617857	0.839286	0.556059	0.756032	0.757143
PA(2:0/18:1-O)	-0.30563	0.514286	-0.421805	-0.491951	-0.075	-0.364286	-0.492857	-0.742857	-0.385439	-0.274817	0.399152	0.414286	0.307143	0.621429	-0.278571	-0.285205	-0.266309	-0.396429
Palmitaldehyde	0.559428	-0.564286	0.455764	0.522362	0.414286	0.7	0.717857	0.542857	0.689529	0.606103	-0.65075	-0.278571	-0.192857	-0.478571	0.6	0.392829	0.493298	0.617857
Pentadecylamine	-0.734585	0.378571	-0.482574	-0.393561	-0.392857	-0.453571	-0.539286	-0.292857	-0.581064	-0.436695	0.593999	0.610714	0.2	0.617857	-0.421429	-0.489691	-0.402145	-0.378571
Phytylplastoquinol	0.266309	-0.560714	0.772118	0.422183	0.453571	0.317857	0.478571	0.507143	0.691466	0.647514	-0.54103	-0.489286	-0.464286	-0.403571	0.6	0.365923	0.605898	0.478571
PI(18:0/18:3)	0.532619	-0.575	0.680965	0.36136	0.478571	0.45	0.539286	0.275	0.648854	0.542105	-0.423744	-0.764286	-0.653571	-0.7	0.510714	0.577584	0.623771	0.492857
PI(20:3/6 keto-PGF1alpha)	0.532619	-0.575	0.680965	0.36136	0.478571	0.45	0.539286	0.275	0.648854	0.542105	-0.423744	-0.764286	-0.653571	-0.7	0.510714	0.577584	0.623771	0.492857
SM(d18:0/PGD1)	0.625559	-0.682143	0.695264	0.545618	0.339286	0.35	0.632143	0.328571	0.652728	0.519517	-0.401044	-0.792857	-0.675	-0.85	0.510714	0.703146	0.7042	0.507143
Taurine	0.244862	-0.539286	0.61841	0.418605	0.560714	0.325	0.560714	0.189286	0.63917	0.681396	-0.221331	-0.542857	-0.560714	-0.628571	0.396429	0.539916	0.77748	0.225
Threonylphenylalanine	0.423593	-0.546429	0.495085	0.277281	0.625	0.807143	0.585714	0.575	0.604306	0.553399	-0.489954	-0.335714	-0.396429	-0.35	0.646429	0.114799	0.464701	0.632143
Topaquinone	-0.11975	0.360714	-0.210903	-0.186047	-0.0464286	-0.564286	-0.553571	-0.482143	-0.331206	-0.478106	0.244031	0.553571	0.582143	0.464286	-0.517857	-0.138118	-0.312779	-0.514286
tributyrylglycerol	-0.666667	0.564286	-0.66488	-0.484795	-0.525	-0.492857	-0.557143	-0.392857	-0.679845	-0.553399	0.57319	0.557143	0.342857	0.689286	-0.421429	-0.51301	-0.530831	-0.492857
Uric acid	-0.411081	0.392857	-0.670242	-0.0912345	-0.389286	-0.292857	-0.389286	-0.417857	-0.524894	-0.493165	0.597782	0.535714	0.503571	0.503571	-0.567857	-0.245742	-0.493298	-0.432143

## Sheet: P value of each correlated pair
Feature	A2	Akkermansia	Candidatus_Saccharimonas	Chloroplast	Clostridia_UCG-014	Dubosiella	Enterorhabdus	Eubacterium__brachy_group	Faecalibaculum	Gastranaerophilales	Harryflintia	Muribaculaceae	Muribaculum	Odoribacter	Parvibacter	Romboutsia	Roseburia	Turicibacter
1,4-Dihydroxy-2-naphthoic acid	0.0174935	7.49474e-06	0.000149368	0.0103899	0.00319548	0.0296765	0.000119028	0.0894859	3.02885e-05	0.000362194	0.162094	0.00342434	0.00117758	0.00258117	0.000991129	0.019161	3.97972e-05	0.00871158
1,5-Isoquinolinediol	0.0770422	6.06614e-06	0.00011586	0.018224	0.00447373	0.128329	0.000991129	0.0427973	8.35879e-06	0.000997511	0.257383	0.0597974	0.0127275	0.0260632	0.0120795	0.0400876	2.05139e-05	0.0735709
12a-Hydroxy-3-oxocholadienic acid	0.220773	0.0687495	0.0035013	0.393161	0.143495	0.0952932	0.107693	0.147467	0.0179455	0.0166165	0.0661335	0.0102884	0.0155928	0.0336554	0.0498392	0.275057	0.0116675	0.0711308
1H-Indole-4-carboxaldehyde	0.00644479	3.01065e-07	0.00111039	0.00618931	0.00691068	0.0238467	9.13694e-05	0.0272284	3.30831e-05	0.00853684	0.0736951	0.124715	0.0462192	0.0141039	0.00508633	0.025249	0.00211562	0.00921455
1-Hydroxyisoquinoline	0.462402	0.00258117	0.000108533	0.102233	7.9672e-05	0.081251	0.0217765	0.18191	0.000270686	5.80202e-05	0.460942	0.0238467	0.00277438	0.0923574	0.0155928	0.164202	3.13129e-05	0.117699
2-Acetylpyridine	0.00747565	0.000195137	0.00704883	0.00233553	0.00871158	0.0336554	0.000756875	0.0982941	8.68922e-05	0.00293225	0.0937168	0.210924	0.205896	0.0322871	0.0198464	0.0220451	0.00792251	0.00973994
2-Benzofurancarboxaldehyde	0.0809432	0.00447373	0.00254761	0.0423584	0.0249362	0.00447373	0.00090731	0.0309611	2.76923e-05	0.000156168	0.0139575	0.0114575	0.0272284	0.0322871	0.000380468	0.039298	0.00374754	0.00239887
2-Benzylidene-1-heptanol	0.0863608	0.0444839	0.0166632	0.285501	0.00973994	0.139595	0.081251	0.117699	0.0513934	0.117499	0.302052	0.0982941	0.121173	0.00650996	0.308284	0.325534	0.0183553	0.491049
2-Hydroxyacorenone	0.379091	0.0114575	0.0236919	0.0931591	0.277317	0.0380217	0.0141039	0.18191	0.0157226	0.00293225	0.427923	0.00117758	0.000219366	0.00691068	0.0350667	0.0878755	0.00428132	0.0180501
2-Indolecarboxylic acid	0.174671	0.000467327	0.00106356	0.200085	0.0517255	0.0309611	0.0057635	0.014834	0.00285972	0.0203232	0.245406	0.00973994	0.000467327	0.0411586	0.00733057	0.359588	0.000413536	0.0786302
2-Methylglutaric acid	0.151114	0.000516455	0.000677183	0.176508	0.0336554	0.0866781	0.0057635	0.00319548	0.00285972	0.0417642	0.0548027	0.0664263	0.00921455	0.0444839	0.00419023	0.196349	0.021137	0.0411586
2'-O-Methyladenosine	0.262112	0.0309611	0.174671	0.0299553	0.751673	0.0198464	0.00650996	0.00541655	0.0794085	0.0323523	0.285609	0.00508633	0.039567	0.00392119	0.0866781	0.269099	0.176925	0.0163813
2-Phenylacetamide	0.0661478	0.00612777	0.00887898	0.0717619	0.0309611	0.0012809	0.00150949	0.0480041	6.41013e-05	0.000256516	0.0155259	0.0365218	0.0480041	0.101361	0.000307265	0.0892914	0.0143531	0.000422077
2-Phosphonopropionic acid	0.276866	0.0108607	0.0126243	0.0717619	0.159824	0.301936	0.0189319	0.474814	0.000979532	0.00183343	0.436062	0.0444839	0.0284325	0.168433	0.0336554	0.0377538	0.000392626	0.139595
3-(1-Hydroxymethyl-1-propenyl)pentanedioic acid	0.450544	0.00108111	0.00245602	0.197641	0.0057635	0.397703	0.061951	0.334444	0.00320684	0.0309537	0.652626	0.368846	0.0180501	0.186554	0.121173	0.07089	0.00245602	0.248291
3a,7a,12a,19-Tetrahydroxy-5b-cholanoic acid	0.357884	0.177342	0.0934882	0.233622	0.405099	0.0207944	0.0238467	0.0786302	0.0454704	0.00293225	0.0527191	0.0163813	0.0517255	0.0127275	0.0238467	0.278066	0.0314349	0.0296765
4-(2-Aminophenyl)-2,4-dioxobutanoic acid	0.0757723	0.00508633	0.00535929	0.050293	0.0260632	0.00090731	0.00082933	0.0336554	6.41013e-05	0.000256516	0.00739161	0.0272284	0.0380217	0.0517255	0.000173148	0.05848	0.00992355	0.000467327
4-Acetyl-2(3H)-benzoxazolone	0.133501	0.00541655	0.000108533	0.210054	0.00150949	0.0923574	0.039567	0.0444839	8.68922e-05	0.00365089	0.0614149	0.155631	0.0760704	0.186554	0.0141039	0.208745	0.00142761	0.0735709
5-Hydroxy-6-methoxyindole glucuronide	0.379091	0.0365218	0.00471991	0.478045	0.00777025	0.177342	0.200945	0.0444839	0.0103066	0.121158	0.173665	0.474814	0.242719	0.427714	0.151512	0.535146	0.021137	0.405099
5-Hydroxyindole	0.120806	0.00163551	0.0060653	0.00807732	0.0427973	0.00871158	0.000219366	0.0309611	2.76923e-05	0.000156168	0.0388981	0.0238467	0.0427973	0.0336554	0.00117758	0.0187099	0.00442376	0.00419023
5-Hydroxyindoleacetic acid	0.580009	0.00342434	0.00020206	0.125768	5.99589e-05	0.121173	0.0272284	0.17285	0.000626445	0.000156168	0.5083	0.0597974	0.00612777	0.135768	0.0217765	0.229593	8.29228e-05	0.186554
5-Methoxyindole	0.3175	0.00973994	0.000269119	0.18338	4.446e-05	0.0365218	0.0322871	0.221212	0.000100574	5.80202e-05	0.222502	0.039567	0.013402	0.151512	0.0102884	0.164202	0.000140326	0.0711308
5-Tetradecenoic acid	0.0451186	0.00176987	0.0294995	0.00697981	0.18191	0.450958	0.00612777	0.177342	0.00735931	0.132601	0.233779	0.248291	0.277317	0.0198464	0.205896	0.00466281	0.0355907	0.289472
7-Amino-4-hydroxy-2-naphthalenesulfonic acid	0.0216303	0.000422077	0.000101591	0.18107	1.4177e-06	0.0180501	0.00508633	0.124715	2.76923e-05	0.00587723	0.0804548	0.0556545	0.013402	0.0517255	0.00319548	0.0745803	0.000709709	0.0380217
7-Hydroxyoctanoic acid	0.276866	0.0480041	0.129785	0.0833083	0.196072	0.0284325	0.00650996	0.327789	0.0129746	0.00215465	0.101715	0.301936	0.221212	0.35486	0.00650996	0.278066	0.0696469	0.0172001
7-Ketodeoxycholic acid	0.186132	0.00777025	0.000506474	0.18338	0.0735709	0.216029	0.0462192	0.135768	0.00225553	0.0107782	0.148899	0.0238467	0.0102884	0.0350667	0.0498392	0.0936359	0.00131466	0.11096
Blumealactone C	0.135385	0.0309611	0.0147198	0.230925	0.00777025	0.147467	0.0923574	0.132013	0.0513934	0.117499	0.407921	0.147467	0.121173	0.014834	0.347979	0.370174	0.0154749	0.515882
Cholic acid	0.314259	0.0350667	0.0035013	0.461992	0.135768	0.151512	0.0786302	0.216029	0.0148955	0.0127411	0.173665	0.00871158	0.00139141	0.0350667	0.0322871	0.189144	0.00456993	0.0711308
Cholylglutamic acid	0.301485	0.0322871	0.0147198	0.0658693	0.177342	0.0952932	0.0189319	0.200945	0.0170291	0.00215465	0.257383	0.00342434	0.00871158	0.000991129	0.0952932	0.0673331	0.00283893	0.101361
Coniferin	0.597753	0.0687495	0.00315627	0.515117	0.0427973	0.375951	0.334444	0.124715	0.0359437	0.0766753	0.248368	0.221212	0.135768	0.62962	0.132013	0.904025	0.0979582	0.314709
Coumarin	0.00570367	0.00108111	0.00315627	0.0263098	0.000422077	0.00206521	0.00090731	0.0923574	8.68922e-05	0.000826711	0.0132208	0.151512	0.117699	0.0350667	0.00117758	0.061694	0.0143531	0.000516455
Coumesterol	0.20298	0.0597974	0.324041	0.0195712	0.390379	0.196072	0.0350667	0.0517255	0.0321455	0.132601	0.595012	0.390379	0.909462	0.84961	0.25394	0.618961	0.34412	0.405099
DG(2:0/22:5-O(16,17))	0.00228073	0.000195137	0.0030475	0.00513771	0.00973994	0.0380217	0.00163551	0.0597974	0.000270686	0.0127411	0.185765	0.0180501	0.0687495	0.00258117	0.0498392	0.0196204	0.0035013	0.0350667
DG(22:6-2OH(17)/2:0)	0.00863182	0.0365218	0.0720526	0.0571813	0.0057635	0.00222703	0.00733057	0.443141	0.00668388	0.00391932	0.0449624	0.132013	0.226472	0.0711308	0.00447373	0.0850915	0.0905893	0.00062735
Dihydrozeatin	0.0994809	0.0641604	0.131634	0.127579	0.420105	0.0272284	0.0296765	0.00541655	0.0336267	0.0640887	0.0405645	0.164091	0.405099	0.117699	0.0735709	0.429425	0.38269	0.014834
Dopaquinone	0.386307	0.00277438	0.00101835	0.195216	0.00056971	0.265473	0.0556545	0.0786302	0.00429893	0.0166165	0.773202	0.124715	0.0238467	0.177342	0.0923574	0.441045	0.000932582	0.435393
Enterolactone 3''-sulfate	0.188481	0.00108111	0.0417549	0.0391474	0.0952932	0.0536637	0.00239887	0.405099	0.00135324	0.0149706	0.329484	0.107693	0.0198464	0.151512	0.0114575	0.00855733	0.0147198	0.0189319
Ethyl brevifolincarboxylate	0.00245602	0.00691068	0.0307795	0.00383056	0.0786302	5.99589e-05	0.000246008	0.0322871	0.00147885	0.00803824	0.00176355	0.0284325	0.205896	0.00239887	0.00612777	0.0258156	0.0638867	0.000219366
Fructose 6-phosphate	0.834607	0.139595	0.215592	0.0780244	0.443141	0.647916	0.132013	0.899447	0.0473855	0.00130627	0.595012	0.0786302	0.0866781	0.507541	0.23181	0.168566	0.0451186	0.271356
Gibberellin A3	0.135385	0.0309611	0.0147198	0.230925	0.00777025	0.147467	0.0923574	0.132013	0.0513934	0.117499	0.407921	0.147467	0.121173	0.014834	0.347979	0.370174	0.0154749	0.515882
indol-2-one	0.29834	0.0141039	0.0030475	0.347086	4.446e-05	0.121173	0.104493	0.742045	0.00759599	0.015777	0.535039	0.155631	0.00823037	0.0735709	0.0866781	0.0771158	0.000435347	0.18191
Kynurenic acid	0.124345	0.00139141	0.00414255	0.00904912	0.0444839	0.0120795	0.000246008	0.0260632	2.76923e-05	0.000156168	0.0487271	0.0127275	0.0272284	0.0217765	0.00150949	0.0174054	0.00273901	0.00612777
Lucidenic acid L	0.0514815	0.0249362	0.0486787	0.0440353	0.361816	0.0735709	0.0217765	0.0322871	0.0174827	0.0193424	0.176042	0.0322871	0.155631	0.0114575	0.155631	0.21384	0.05744	0.0427973
Malic acid	0.545192	0.00477225	0.0139935	0.255898	0.132013	0.200945	0.0444839	0.117699	0.0058603	0.0309537	0.595012	0.0923574	0.0120795	0.466795	0.0365218	0.332192	0.0158635	0.139595
Metacetamol	0.0732776	0.0238467	0.00181416	0.163275	0.00541655	0.0839334	0.107693	0.216029	0.00216564	0.00803824	0.0847167	0.155631	0.132013	0.0664263	0.0923574	0.115886	0.0104806	0.0380217
N-(1-Deoxy-1-fructosyl)valine	0.226031	0.0260632	0.0179204	0.152763	0.000991129	0.139595	0.0687495	0.60255	0.00254329	0.00293225	0.315596	0.420105	0.191275	0.685066	0.0114575	0.206227	0.0264752	0.0380217
N2-Succinylornithine	0.5155	0.107693	0.727436	0.10539	0.60255	0.139595	0.0894859	0.0839334	0.290141	0.45904	0.585612	0.558497	0.62962	0.751673	0.314709	0.838988	0.765974	0.143495
N-Acetyl-7-O-acetylneuraminic acid	0.694202	0.0284325	0.0770422	0.0214845	0.271356	0.549856	0.0296765	0.60255	0.0109293	0.0033973	0.973312	0.104493	0.117699	0.277317	0.177342	0.07089	0.0116675	0.390379
N-Acetylglutamic acid	0.181491	0.00139141	0.0672997	0.00637996	0.168433	0.00258117	0.00062735	0.0227937	0.00429893	0.00905935	0.233779	0.0444839	0.0641604	0.0982941	0.0163813	0.164202	0.0891639	0.00541655
NADH	0.0994809	0.00650996	0.00519338	0.115268	0.0296765	0.00258117	0.00239887	0.0517255	0.000124385	0.000323622	0.0243297	0.0155928	0.014834	0.0711308	0.000275244	0.0878755	0.00769653	0.000991129
N-Docosahexaenoyl Aspartic acid	0.42729	0.0350667	0.0179204	0.233622	0.132013	0.0380217	0.0498392	0.135768	0.0122624	0.00626764	0.236653	0.00733057	0.00477225	0.0536637	0.0350667	0.159914	0.0242299	0.0227937
N-Phenylmaleimide	0.470391	0.00191296	0.000254426	0.0705541	0.000104447	0.0760704	0.0172001	0.147467	0.000211375	0.000104329	0.490825	0.0322871	0.00612777	0.117699	0.0180501	0.153622	0.000123591	0.121173
Oleoyltaurine	0.442724	0.301936	0.0355907	0.544827	0.0272284	0.549856	0.308284	0.62962	0.109657	0.0352916	0.392279	0.283355	0.271356	0.117699	0.334444	0.552364	0.0147198	0.790511
O-Sulfotyrosine	0.00326812	4.24122e-07	0.000190458	0.0146061	0.0114575	0.00921455	2.75181e-05	0.0411586	1.28093e-05	0.00391932	0.0172269	0.039567	0.0102884	0.0141039	9.13694e-05	0.0313589	0.00111039	0.00108111
PA(2:0/18:1-O)	0.267955	0.0498392	0.117337	0.0625064	0.790511	0.18191	0.061951	0.00150949	0.155951	0.321546	0.140515	0.124715	0.265473	0.013402	0.314709	0.302837	0.337351	0.143495
Palmitaldehyde	0.0301343	0.0284325	0.0877544	0.0457608	0.124715	0.00366607	0.00258117	0.0365218	0.00445396	0.0166165	0.00860875	0.314709	0.491049	0.0711308	0.0180501	0.147498	0.0616823	0.0141039
Pentadecylamine	0.00181416	0.164091	0.0684661	0.146679	0.147467	0.0894859	0.0380217	0.289472	0.023108	0.103626	0.0195506	0.0155928	0.474814	0.0141039	0.117699	0.0639068	0.137288	0.164091
Phytylplastoquinol	0.337351	0.0296765	0.000743494	0.116974	0.0894859	0.248291	0.0711308	0.0536637	0.00429893	0.00905935	0.0372833	0.0641604	0.081251	0.135768	0.0180501	0.179807	0.0166632	0.0711308
PI(18:0/18:3)	0.0409439	0.0249362	0.00519338	0.185709	0.0711308	0.0923574	0.0380217	0.321211	0.0088705	0.0368341	0.115485	0.00090731	0.00823037	0.00366607	0.0517255	0.0241441	0.0129564	0.061951
PI(20:3/6 keto-PGF1alpha)	0.0409439	0.0249362	0.00519338	0.185709	0.0711308	0.0923574	0.0380217	0.321211	0.0088705	0.0368341	0.115485	0.00090731	0.00823037	0.00366607	0.0517255	0.0241441	0.0129564	0.061951
SM(d18:0/PGD1)	0.0126243	0.00508633	0.00400737	0.035393	0.216029	0.200945	0.0114575	0.23181	0.00834205	0.0471683	0.138469	0.000422077	0.0057635	5.99589e-05	0.0517255	0.00345244	0.00338311	0.0536637
Taurine	0.379091	0.0380217	0.0139935	0.120439	0.0296765	0.237225	0.0296765	0.499263	0.0103066	0.00515407	0.427923	0.0365218	0.0296765	0.0120795	0.143495	0.0377538	0.000645877	0.420105
Threonylphenylalanine	0.115629	0.0350667	0.060601	0.317049	0.0127275	0.000275244	0.0217765	0.0249362	0.0170291	0.0323523	0.0637426	0.221212	0.143495	0.200945	0.00921455	0.683718	0.0809432	0.0114575
Topaquinone	0.670772	0.186554	0.450544	0.506768	0.869492	0.0284325	0.0322871	0.0687495	0.227864	0.0714453	0.380761	0.0322871	0.0227937	0.081251	0.0480041	0.623508	0.256346	0.0498392
tributyrylglycerol	0.00664141	0.0284325	0.00684273	0.0670188	0.0444839	0.061951	0.0309611	0.147467	0.00529695	0.0323523	0.0255028	0.0309611	0.210924	0.00447373	0.117699	0.0505073	0.0417549	0.061951
Uric acid	0.127954	0.147467	0.00625277	0.746415	0.151512	0.289472	0.151512	0.121173	0.0445346	0.0617633	0.018594	0.039567	0.0556545	0.0556545	0.0272284	0.377324	0.0616823	0.107693
